# Supplementary material for: Genome‐wide occupancy of histone H3K27 methyltransferases CURLY LEAF and SWINGER in Arabidopsis seedlings
Source: Plant Direct. 2019 Jan 31;3(1):e00100. doi: 10.1002/pld3.100 (PMC6508855; doi:10.1002/pld3.100)
Supplement: Supplementary file 3 [file PLD3-3-e00100-s003.xlsx]

## Sheet: Sheet1
CLF peaks, FDR< 0.05							SWN peaks, FDR< 0.05
Chromosome	Peak_start	Peak_end	length	summit	-log10(p value)		Chromosome	Peak_start	Peak_end	length	summit	-log10(p value)
chr1	8751	14483	5733	4883	1845.81		chr1	10866	14546	3681	2763	1057.41
chr1	77318	80262	2945	1761	254.89		chr1	77603	80111	2509	1587	106.39
chr1	166715	168615	1901	902	254.29		chr1	103045	106482	3438	2071	443.92
chr1	364407	368252	3846	1230	1399.76		chr1	166601	168564	1964	914	379.12
chr1	369379	371825	2447	1115	345.23		chr1	357691	359483	1793	943	219.91
chr1	463517	469415	5899	4021	2159.36		chr1	363121	368284	5164	2201	1283.07
chr1	479558	483694	4137	1522	816.92		chr1	369420	372332	2913	1494	409.46
chr1	557111	559365	2255	1321	270.45		chr1	414383	418093	3711	904	474.18
chr1	922073	930421	8349	1527	3100		chr1	418299	421220	2922	1127	309.73
chr1	951499	958580	7082	6337	610.39		chr1	463553	469388	5836	3952	1109.08
chr1	966389	971547	5159	1518	1460.76		chr1	479940	483694	3755	1043	675.57
chr1	1082777	1085093	2317	1571	249.63		chr1	556952	559423	2472	1698	164.53
chr1	1206203	1209688	3486	1305	855.5		chr1	617809	619993	2185	952	233.4
chr1	1299174	1303467	4294	2077	308.31		chr1	620032	621719	1688	837	119.64
chr1	1515735	1520135	4401	2941	506.63		chr1	747636	749600	1965	1236	101.27
chr1	1542793	1544704	1912	1082	224.47		chr1	871349	872838	1490	755	94.47
chr1	1570886	1573175	2290	1099	185.92		chr1	922068	930196	8129	6434	1374.96
chr1	1997684	2000455	2772	1172	148.33		chr1	951552	953487	1936	729	116.75
chr1	2090829	2093364	2536	1685	189.85		chr1	953812	958602	4791	3824	428.21
chr1	2142616	2144327	1712	941	134.96		chr1	966726	971560	4835	1162	736.89
chr1	2148246	2150298	2053	844	96.1		chr1	1083084	1085016	1933	1154	260.25
chr1	2172575	2175698	3124	2044	551.23		chr1	1135565	1138050	2486	847	342.89
chr1	2280645	2283548	2904	1684	432.24		chr1	1206398	1209562	3165	1247	589.5
chr1	2352833	2359159	6327	2757	2584.12		chr1	1299213	1302309	3097	1921	331.39
chr1	2610404	2614959	4556	2813	112.81		chr1	1516214	1519535	3322	2402	431.98
chr1	2675073	2681766	6694	773	806.67		chr1	1542666	1544723	2058	1292	136.15
chr1	2841063	2843306	2244	1150	1131.63		chr1	1546774	1548381	1608	881	105.56
chr1	2905206	2910386	5181	2468	328.44		chr1	1570605	1573099	2495	1753	112.55
chr1	3019254	3021177	1924	1186	229.33		chr1	1589524	1591341	1818	908	190.12
chr1	3028537	3030390	1854	1166	84.7		chr1	1997566	2000396	2831	1011	175.63
chr1	3056666	3058596	1931	822	219.58		chr1	2090636	2093232	2597	1884	241.25
chr1	3062295	3064220	1926	1117	103.97		chr1	2142688	2144422	1735	791	165.39
chr1	3081510	3084142	2633	740	198.44		chr1	2147805	2150512	2708	757	155.03
chr1	3229205	3230915	1711	765	123.09		chr1	2172555	2175697	3143	1789	636.68
chr1	3231154	3236051	4898	1811	206.71		chr1	2280339	2283365	3027	2039	675.77
chr1	3243774	3245655	1882	799	53.87		chr1	2353138	2358169	5032	2325	1476.76
chr1	3353671	3355556	1886	963	135.1		chr1	2367206	2369032	1827	895	185.37
chr1	3361779	3363832	2054	1398	109.61		chr1	2474793	2476379	1587	881	86.4
chr1	3448978	3451222	2245	994	270.7		chr1	2612154	2614592	2439	892	71.38
chr1	3493668	3496223	2556	1375	430.91		chr1	2675154	2676946	1793	968	343.09
chr1	3530032	3531643	1612	811	110.13		chr1	2841163	2843283	2121	1000	463.87
chr1	3759500	3761620	2121	1189	58.7		chr1	2887974	2891248	3275	1161	421.19
chr1	3762868	3764967	2100	1400	238.41		chr1	2907045	2908505	1461	733	53.83
chr1	3859531	3861715	2185	972	179.29		chr1	3019236	3021320	2085	841	144.34
chr1	3883861	3885441	1581	760	55.79		chr1	3028706	3030419	1714	963	73.74
chr1	3901246	3904065	2820	917	217.72		chr1	3056767	3058447	1681	941	94.3
chr1	4064364	4068085	3722	1891	662.64		chr1	3231256	3234405	3150	1441	166.69
chr1	4078413	4080664	2252	1519	139.21		chr1	3243537	3245543	2007	1053	110.83
chr1	4129973	4131876	1904	887	296.07		chr1	3353695	3356282	2588	859	114.46
chr1	4136824	4138963	2140	968	130.64		chr1	3361758	3363808	2051	865	234.52
chr1	4164672	4166629	1958	1251	62.98		chr1	3449021	3451120	2100	867	309.49
chr1	4168428	4170060	1633	1004	99.78		chr1	3493556	3495759	2204	1470	187.74
chr1	4259583	4262411	2829	1189	492.22		chr1	3529915	3531646	1732	866	142.6
chr1	4275996	4281096	5101	1185	192.86		chr1	3695063	3697826	2764	1621	230.83
chr1	4298139	4302253	4115	1017	101.15		chr1	3759558	3761728	2171	1512	63.59
chr1	4421899	4423773	1875	1093	145.52		chr1	3762614	3765248	2635	1547	745.1
chr1	4428331	4431146	2816	1622	502.96		chr1	3829184	3831624	2441	1681	119.2
chr1	4541696	4544531	2836	1424	98.24		chr1	3859587	3862499	2913	878	192.72
chr1	4548635	4554774	6140	2742	670.49		chr1	3883760	3885297	1538	791	60.21
chr1	4587213	4589160	1948	860	149.98		chr1	3901493	3903882	2390	1393	221.31
chr1	4598019	4601373	3355	1112	242.78		chr1	3965100	3967272	2173	1423	218.59
chr1	4688012	4689861	1850	1201	120.38		chr1	4064167	4066975	2809	1928	394.48
chr1	4700943	4705285	4343	2068	778.85		chr1	4129944	4131780	1837	1052	183.22
chr1	4830974	4835404	4431	1108	540.87		chr1	4136955	4138746	1792	835	121.95
chr1	4978237	4980831	2595	620	182.51		chr1	4168394	4170139	1746	716	127.59
chr1	4988870	4993278	4409	780	1757.96		chr1	4259930	4262478	2549	915	328.38
chr1	4993376	4998200	4825	1308	437.78		chr1	4275950	4278175	2226	934	85.67
chr1	5001693	5004405	2713	1684	263.88		chr1	4298302	4300506	2205	1267	211.21
chr1	5151695	5160602	8908	7406	768.11		chr1	4365331	4367562	2232	1494	177.05
chr1	5281958	5285085	3128	2248	237.41		chr1	4422055	4423750	1696	974	101.41
chr1	5602145	5604540	2396	858	398.88		chr1	4428730	4430990	2261	1298	348.63
chr1	5651174	5653656	2483	1590	209.05		chr1	4549890	4554411	4522	1323	164.03
chr1	5791730	5795506	3777	1971	513.33		chr1	4587287	4588894	1608	736	53.65
chr1	5927138	5929075	1938	1091	130.25		chr1	4598472	4600778	2307	664	59.48
chr1	6175724	6179123	3400	2520	390.4		chr1	4687825	4690101	2277	1305	146.48
chr1	6240003	6242455	2453	1280	215.15		chr1	4702197	4705621	3425	2371	159.58
chr1	6261616	6263951	2336	1603	98.39		chr1	4831062	4833503	2442	1060	359.24
chr1	6296804	6298509	1706	985	88.43		chr1	4988958	4992775	3818	2636	750.99
chr1	6330901	6332792	1892	808	175		chr1	4993717	4995433	1717	944	143.92
chr1	6388732	6393378	4647	1297	259.39		chr1	5151838	5155875	4038	741	119.98
chr1	6449825	6453648	3824	821	1172.27		chr1	5157371	5160669	3299	2577	291.69
chr1	6836764	6845807	9044	3450	1552.21		chr1	5282279	5285038	2760	1985	242.75
chr1	6957640	6961681	4042	1013	529.07		chr1	5451029	5452794	1766	1030	117.43
chr1	7161373	7164167	2795	1777	396.64		chr1	5601866	5604224	2359	1158	270.35
chr1	7230421	7232435	2015	1244	267.2		chr1	5651088	5653377	2290	1212	160.61
chr1	7271827	7275458	3632	935	2349.09		chr1	5784584	5786241	1658	874	138.77
chr1	7330168	7335115	4948	2819	367.09		chr1	5791642	5795318	3677	1449	209.64
chr1	7403838	7405690	1853	1099	156.11		chr1	5927728	5929249	1522	787	68.51
chr1	7449764	7452336	2573	1638	147.7		chr1	6175668	6178913	3246	2555	149.5
chr1	7696093	7697926	1834	782	76.95		chr1	6228981	6230626	1646	1084	96.72
chr1	7739863	7742486	2624	850	117.99		chr1	6296829	6298527	1699	981	72.98
chr1	7801260	7803041	1782	893	90.94		chr1	6331015	6332721	1707	695	93.1
chr1	7938741	7941125	2385	1464	151.72		chr1	6389120	6392503	3384	977	140.8
chr1	8138446	8140823	2378	1389	326.76		chr1	6449859	6453617	3759	890	804.56
chr1	8298160	8303779	5620	4341	1053.88		chr1	6643508	6645486	1979	859	148.13
chr1	8314352	8316054	1703	910	125.61		chr1	6651044	6653827	2784	1887	168.23
chr1	8316913	8319712	2800	607	192.14		chr1	6738000	6740813	2814	972	219.14
chr1	8405224	8406847	1624	986	52.11		chr1	6837091	6842420	5330	3152	595
chr1	8535614	8538011	2398	988	215.61		chr1	6842886	6846317	3432	2024	154.56
chr1	8712168	8719604	7437	4089	1588.38		chr1	6906670	6909103	2434	836	222.11
chr1	8844605	8847639	3035	690	205.51		chr1	6957647	6961600	3954	943	619.5
chr1	8848204	8851899	3696	932	2020.68		chr1	7161627	7164273	2647	1691	196.76
chr1	8911043	8912855	1813	931	67.08		chr1	7230481	7232475	1995	975	216.9
chr1	8988314	8991085	2772	1126	138.43		chr1	7271889	7274942	3054	839	1340.24
chr1	9080828	9083739	2912	1707	501.92		chr1	7330075	7334135	4061	921	375.1
chr1	9161659	9163665	2007	1177	388.82		chr1	7345518	7347250	1733	708	104.84
chr1	9269612	9272976	3365	2260	203.82		chr1	7403713	7405756	2044	1031	329.49
chr1	9328810	9330691	1882	882	75.32		chr1	7449862	7452326	2465	1519	165.65
chr1	9388419	9391131	2713	1300	178.13		chr1	7523016	7527067	4052	1154	357.29
chr1	9570607	9572434	1828	726	65.6		chr1	7801178	7803040	1863	1017	163.21
chr1	9704459	9706897	2439	1373	467.55		chr1	7846034	7848011	1978	918	158.04
chr1	9789045	9791571	2527	1344	394.82		chr1	7939533	7941222	1690	710	78.81
chr1	9898040	9900779	2740	1433	730.44		chr1	8031699	8033673	1975	1267	162.73
chr1	9950488	9953430	2943	1755	540.58		chr1	8103439	8106902	3464	852	80.65
chr1	10235106	10237918	2813	2132	171.16		chr1	8138473	8140719	2247	927	252.01
chr1	10570564	10573703	3140	1198	234.12		chr1	8226781	8231464	4684	3735	397.03
chr1	10683451	10685605	2155	1444	222.65		chr1	8297150	8303435	6286	5352	590.62
chr1	10690620	10696321	5702	4995	276.38		chr1	8314338	8316119	1782	606	80.49
chr1	10867837	10871425	3589	2813	311.19		chr1	8527294	8528989	1696	816	89.74
chr1	10892191	10893747	1557	827	57.25		chr1	8535588	8537706	2119	922	283.31
chr1	10894472	10896199	1728	856	117.13		chr1	8593596	8598207	4612	2241	1473.94
chr1	10897440	10899767	2328	1234	93.08		chr1	8675917	8677819	1903	974	177.23
chr1	10900332	10904179	3848	1041	266.27		chr1	8712520	8719255	6736	3738	1014.21
chr1	10974023	10976513	2491	1213	168.14		chr1	8844603	8847436	2834	762	152.71
chr1	11013109	11015603	2495	643	62.42		chr1	8847841	8852695	4855	1267	1375.47
chr1	11070989	11073310	2322	1449	410.91		chr1	8913802	8915724	1923	1144	121.26
chr1	11197537	11200723	3187	1909	229.7		chr1	8918341	8919919	1579	908	52.65
chr1	11316101	11318224	2124	776	335.75		chr1	8958903	8960906	2004	972	215.01
chr1	11337843	11341550	3708	1363	210.39		chr1	9080859	9083382	2524	1623	412.46
chr1	11453076	11455419	2344	1138	194.86		chr1	9161470	9163644	2175	1450	321.44
chr1	11627097	11632126	5030	3544	1502.74		chr1	9190967	9192736	1770	881	180.73
chr1	12188337	12189999	1663	755	93.13		chr1	9570323	9572578	2256	1228	135.77
chr1	12227004	12229113	2110	1507	78.9		chr1	9608817	9610831	2015	1128	262.22
chr1	12229327	12232855	3529	917	159.94		chr1	9704581	9706795	2215	1102	263.14
chr1	12237294	12239192	1899	1144	105.62		chr1	9789069	9792449	3381	762	360.06
chr1	12594960	12598000	3041	1777	1030.88		chr1	9898525	9900752	2228	1324	247.22
chr1	12851368	12854195	2828	1409	193.46		chr1	9951018	9953286	2269	1039	529.35
chr1	13254545	13256504	1960	1303	105.66		chr1	9966625	9968663	2039	1324	135.46
chr1	13280445	13283136	2692	1235	1010.54		chr1	10183297	10184961	1665	998	101.45
chr1	13320274	13323048	2775	1850	995.64		chr1	10202205	10203843	1639	902	55.5
chr1	14169601	14173077	3477	2511	422.23		chr1	10234998	10238078	3081	2097	242.16
chr1	16149533	16152345	2813	1618	276.04		chr1	10570608	10573824	3217	1073	398.16
chr1	16231896	16234348	2453	954	295.44		chr1	10683846	10685644	1799	1096	128.71
chr1	16754567	16756642	2076	1009	204.88		chr1	10692707	10696309	3603	1165	215.64
chr1	16810690	16813107	2418	793	128.94		chr1	10867846	10871478	3633	675	200.35
chr1	16816768	16818669	1902	1106	69.75		chr1	10894660	10899353	4694	821	199.77
chr1	16829086	16832040	2955	818	217.79		chr1	10900269	10904227	3959	992	277.81
chr1	16835459	16838839	3381	2441	122.06		chr1	10917639	10920107	2469	1740	117.36
chr1	16887331	16889433	2103	1034	91.58		chr1	10973883	10976407	2525	1022	613.54
chr1	16989745	16991339	1595	867	57.74		chr1	11071338	11073150	1813	1033	311.77
chr1	17075083	17076859	1777	1061	151.5		chr1	11187667	11189710	2044	1236	343.37
chr1	17503975	17506484	2510	951	185.32		chr1	11197387	11200640	3254	2530	212.66
chr1	17698046	17699687	1642	911	136.11		chr1	11316180	11318078	1899	726	280.88
chr1	18021272	18022948	1677	1046	127.71		chr1	11338023	11340527	2505	1174	178.68
chr1	18025858	18028383	2526	1801	270.77		chr1	11349516	11351185	1670	971	66.42
chr1	18120814	18122668	1855	693	67.72		chr1	11527083	11529027	1945	1035	698.11
chr1	18565970	18567351	1382	595	67.99		chr1	11574731	11576943	2213	741	248.86
chr1	18972070	18978819	6750	4624	1512.49		chr1	11594936	11596477	1542	771	90.2
chr1	19007187	19008773	1587	724	64.75		chr1	11627298	11631479	4182	3374	590.15
chr1	19012028	19015932	3905	2500	214.12		chr1	12188297	12190310	2014	948	126.79
chr1	19040810	19043177	2368	755	102.64		chr1	12226545	12229108	2564	1844	181.86
chr1	19372838	19375023	2186	983	513.77		chr1	12229507	12233151	3645	799	191.15
chr1	19619218	19621675	2458	1072	164.02		chr1	12236813	12239044	2232	1314	96.97
chr1	19627892	19630481	2590	1642	274.86		chr1	12595083	12597962	2880	1628	639.14
chr1	19672249	19674181	1933	1037	225.91		chr1	12638408	12640576	2169	847	107.95
chr1	19696497	19699022	2526	1550	364.4		chr1	12705546	12707524	1979	1188	198.16
chr1	19701911	19703615	1705	837	65.2		chr1	12850570	12854133	3564	2074	124.66
chr1	19751891	19754479	2589	1088	164.11		chr1	13254419	13256386	1968	1154	73.34
chr1	19898654	19901559	2906	1952	264.32		chr1	13280523	13283022	2500	1337	648.29
chr1	19906732	19909088	2357	710	368.75		chr1	13320152	13323052	2901	2125	740.3
chr1	19909556	19912832	3277	1131	314.91		chr1	14169540	14172892	3353	2595	312.07
chr1	20022241	20024554	2314	1276	165.06		chr1	16149461	16152015	2555	1704	149.79
chr1	20048148	20050174	2027	709	165.13		chr1	16231944	16233659	1716	696	98.86
chr1	20097739	20100848	3110	1155	440.11		chr1	16754625	16756587	1963	1223	120.44
chr1	20151880	20154115	2236	1116	197.64		chr1	16810809	16812525	1717	706	106.62
chr1	20154388	20156880	2493	877	59.26		chr1	16837047	16838914	1868	1147	121.97
chr1	20170491	20172405	1915	614	100.33		chr1	16887592	16889501	1910	1179	175.32
chr1	20233814	20237257	3444	2414	330.6		chr1	16989736	16991856	2121	584	77.89
chr1	20279772	20282459	2688	1085	268.3		chr1	17074961	17076954	1994	910	251.69
chr1	20559954	20562347	2394	771	209.69		chr1	17464047	17465647	1601	973	259.43
chr1	20762434	20769080	6647	2418	2390.04		chr1	17503907	17506245	2339	1256	208.66
chr1	20955407	20960328	4922	3054	465.27		chr1	17627223	17628669	1447	732	87.52
chr1	21410928	21413006	2079	1339	173.75		chr1	17697971	17699680	1710	787	168.83
chr1	21419484	21421135	1652	865	78.45		chr1	17779730	17782226	2497	935	567.67
chr1	21486709	21488372	1664	723	73.88		chr1	18021412	18022961	1550	862	89.68
chr1	21931260	21933914	2655	1812	340.52		chr1	18025958	18028401	2444	1150	265.03
chr1	22149174	22151853	2680	707	526.51		chr1	18120776	18122460	1685	697	103.35
chr1	22195853	22197772	1920	1246	131.62		chr1	18189869	18192439	2571	1792	366.64
chr1	22722880	22725430	2551	990	166.17		chr1	18248565	18252441	3877	1924	915.34
chr1	22740020	22742779	2760	1747	498.12		chr1	18304771	18307824	3054	1091	581.77
chr1	22752842	22756877	4036	3147	674.58		chr1	18888592	18891285	2694	1159	129.87
chr1	22803331	22806756	3426	2464	309.03		chr1	18972421	18975419	2999	1587	168.05
chr1	23002725	23005851	3127	900	240.35		chr1	18975536	18977968	2433	1234	462.29
chr1	23016712	23019904	3193	2426	251.43		chr1	19006962	19008848	1887	590	86.52
chr1	23060038	23064751	4714	1437	529.18		chr1	19012835	19016399	3565	1481	174.2
chr1	23065051	23071766	6716	874	1466.05		chr1	19040887	19042513	1627	809	95.43
chr1	23102704	23105235	2532	1658	202.09		chr1	19372979	19374852	1874	810	194.81
chr1	23131326	23134103	2778	1999	450.36		chr1	19618208	19621281	3074	2299	186.28
chr1	23217686	23220250	2565	1305	447.37		chr1	19628052	19630461	2410	1679	203.33
chr1	23333339	23335657	2319	1384	272.2		chr1	19672279	19674094	1816	947	145.4
chr1	23336706	23338276	1571	777	120.5		chr1	19696740	19698990	2251	712	57.16
chr1	23370483	23375670	5188	1267	2799.23		chr1	19899554	19901754	2201	933	161.15
chr1	23431246	23432721	1476	706	130.62		chr1	19906798	19908875	2078	1030	165.67
chr1	23437395	23440992	3598	1126	447.48		chr1	19909737	19912655	2919	1200	342.53
chr1	23752519	23754936	2418	1592	352.48		chr1	19979834	19981606	1773	1077	95.24
chr1	23769556	23771329	1774	508	107.5		chr1	20022378	20024370	1993	1249	92.37
chr1	23844230	23847786	3557	743	451.2		chr1	20047972	20050097	2126	1289	155.52
chr1	23948735	23952071	3337	2198	270.01		chr1	20097893	20100906	3014	875	302.1
chr1	23988472	23990890	2419	674	169.85		chr1	20151707	20153740	2034	1293	135.98
chr1	24003446	24008330	4885	3885	259.21		chr1	20154166	20156428	2263	678	85.93
chr1	24272468	24276815	4348	2481	89.81		chr1	20170058	20172540	2483	1777	161.01
chr1	24289731	24293622	3892	1180	312.55		chr1	20235070	20237276	2207	925	277.3
chr1	24341635	24344120	2486	792	285.13		chr1	20280118	20281980	1863	812	180.21
chr1	24396472	24405080	8609	1753	775.31		chr1	20504638	20506251	1614	713	120.83
chr1	24441852	24443735	1884	1128	195.2		chr1	20560029	20563748	3720	1075	224.26
chr1	24494328	24496282	1955	809	123.85		chr1	20762576	20766617	4042	2201	1219.04
chr1	24521630	24524735	3106	1422	246.19		chr1	20766773	20769013	2241	1029	145.52
chr1	24727491	24729123	1633	973	91.48		chr1	20957163	20960099	2937	1258	259.93
chr1	24770115	24771898	1784	976	131.56		chr1	21411351	21412923	1573	783	58.87
chr1	24808000	24811175	3176	1061	229.43		chr1	21418363	21421010	2648	2203	197.76
chr1	24936367	24937905	1539	750	52.26		chr1	21486860	21488529	1670	925	63.99
chr1	25124307	25127736	3430	2736	339.82		chr1	21931134	21933911	2778	1922	196.47
chr1	25167167	25173132	5966	2325	1314.07		chr1	22072073	22075113	3041	2288	72.56
chr1	25405162	25410896	5735	929	349.93		chr1	22149045	22151495	2451	851	373.29
chr1	25503358	25505702	2345	1022	438.33		chr1	22215013	22216528	1516	683	79.56
chr1	25531318	25535501	4184	1667	1147.7		chr1	22311209	22313675	2467	934	209.8
chr1	25621219	25622997	1779	898	66.25		chr1	22523112	22525865	2754	755	116.09
chr1	25668236	25670662	2427	1592	179.46		chr1	22740200	22742752	2553	1413	300.31
chr1	25679480	25688396	8917	6777	2208.7		chr1	22752527	22756713	4187	3471	260.26
chr1	25705842	25711468	5627	4858	881.55		chr1	22803219	22806666	3448	2547	262.4
chr1	25860476	25864813	4338	3674	225.54		chr1	23003861	23005470	1610	662	126.43
chr1	25981866	25989343	7478	4407	3100		chr1	23017514	23019964	2451	1451	211.03
chr1	26054250	26058846	4597	3686	1518.1		chr1	23059956	23064179	4224	1357	375.79
chr1	26206954	26208807	1854	680	168.74		chr1	23065097	23067642	2546	825	1033.84
chr1	26215475	26218490	3016	1812	233.1		chr1	23067680	23071516	3837	2390	242.77
chr1	26276892	26280072	3181	2333	156.1		chr1	23102735	23105125	2391	1612	99.41
chr1	26423621	26425649	2029	1143	195.73		chr1	23112578	23115830	3253	662	393.9
chr1	26604257	26605955	1699	810	70.51		chr1	23131165	23134174	3010	1877	1084.69
chr1	26635606	26637517	1912	913	165.65		chr1	23217610	23220082	2473	1610	485.97
chr1	26772259	26774760	2502	1449	288.07		chr1	23333406	23336389	2984	1333	212.62
chr1	26904600	26907898	3299	2540	208.39		chr1	23336818	23338380	1563	730	67.47
chr1	27072135	27076270	4136	3181	598.53		chr1	23367049	23369067	2019	923	223.9
chr1	27141254	27144479	3226	861	352.09		chr1	23370182	23375402	5221	1556	1322.3
chr1	27178464	27182585	4122	1899	1342.09		chr1	23632948	23634494	1547	847	78.17
chr1	27214510	27217480	2971	2238	212.42		chr1	23752838	23754948	2111	1201	189.14
chr1	27264583	27266189	1607	921	60.67		chr1	23769296	23771433	2138	956	313.19
chr1	27330512	27334166	3655	913	751.49		chr1	23844221	23846049	1829	720	234.34
chr1	27600254	27603410	3157	1753	484.38		chr1	23950168	23951751	1584	717	82.09
chr1	27681020	27683308	2289	776	205.19		chr1	24004936	24008056	3121	2332	197.05
chr1	27747111	27749993	2883	2033	530.29		chr1	24289830	24291667	1838	979	111.72
chr1	27831110	27834671	3562	2780	114.96		chr1	24291799	24293893	2095	1120	68.48
chr1	28046070	28049048	2979	1840	312.8		chr1	24341952	24344598	2647	616	227.88
chr1	28238522	28240516	1995	1209	105.58		chr1	24396863	24403738	6876	3542	258
chr1	28291290	28293395	2106	630	80.45		chr1	24441871	24443847	1977	981	104.1
chr1	28316345	28319510	3166	1443	483.66		chr1	24494282	24496257	1976	622	111.91
chr1	28335251	28336999	1749	704	117.08		chr1	24727605	24729377	1773	826	177.87
chr1	28338798	28341379	2582	1250	124.94		chr1	24770073	24771922	1850	1084	88.46
chr1	28348632	28359187	10556	9720	1289.03		chr1	24807898	24810760	2863	1975	115.74
chr1	28432414	28435713	3300	2606	166.7		chr1	24936234	24937990	1757	926	102.33
chr1	28454171	28458166	3996	952	431.16		chr1	25016080	25017684	1605	809	141.26
chr1	28567409	28569849	2441	1250	449.74		chr1	25052582	25055306	2725	1769	360.71
chr1	28601356	28604632	3277	2402	315.84		chr1	25125629	25127761	2133	1493	228.13
chr1	28606115	28609934	3820	2637	315.87		chr1	25168078	25172258	4181	1625	406.3
chr1	28678715	28682186	3472	751	195.81		chr1	25405098	25410814	5717	1249	433.65
chr1	28704470	28706988	2519	1153	537.45		chr1	25426129	25427574	1446	711	58.95
chr1	28989755	28992049	2295	1466	289.98		chr1	25444483	25447353	2871	473	140.87
chr1	29003486	29006784	3299	1319	414		chr1	25503199	25505677	2479	1120	301.67
chr1	29175418	29177727	2310	997	70.11		chr1	25531317	25534985	3669	1692	466.05
chr1	29321309	29323802	2494	1815	122.21		chr1	25621117	25623228	2112	1139	325
chr1	29470266	29472338	2073	913	194.78		chr1	25668418	25670755	2338	1358	142.04
chr1	29578130	29582610	4481	844	536.22		chr1	25683262	25688152	4891	2958	1185.33
chr1	29603266	29604926	1661	1167	75.18		chr1	25705766	25711506	5741	4478	829.94
chr1	29630543	29633956	3414	1715	294.54		chr1	25860723	25864735	4013	2011	274.24
chr1	29645232	29647799	2568	1001	158.6		chr1	25982049	25987467	5419	4263	1823.37
chr1	29875238	29880838	5601	3919	1201.9		chr1	26007320	26012503	5184	1680	454.28
chr1	29941767	29944809	3043	1913	371.61		chr1	26054625	26058897	4273	3347	818.7
chr1	30034476	30039535	5060	2266	622.61		chr1	26215583	26218279	2697	930	378.57
chr1	30243482	30245633	2152	874	75.68		chr1	26423493	26425698	2206	1048	186.58
chr1	30292988	30295798	2811	1421	306.34		chr1	26456576	26460286	3711	1578	632.08
chr1	30383001	30385412	2412	903	96.79		chr1	26604359	26606827	2469	614	63.56
chr1	11522840	11524708	1869	1103	151.22		chr1	26635706	26637663	1958	937	185.43
chr1	11573343	11576894	3552	2240	214.12		chr1	26725316	26727042	1727	761	72.55
chr1	18187690	18192877	5188	3781	748.7		chr1	26772085	26774466	2382	1701	167.39
chr1	18249540	18251643	2104	929	137.47		chr1	26904838	26907541	2704	814	272.5
chr1	18304531	18307567	3037	1312	439.18		chr1	26930140	26931743	1604	702	56.66
chr1	18860169	18861893	1725	1016	141.35		chr1	26937923	26939688	1766	970	97.24
chr1	18888718	18892059	3342	1231	399.51		chr1	26953397	26955771	2375	1179	212.16
chr1	27996448	27999461	3014	2027	260.61		chr1	26965203	26966936	1734	890	102.41
chr1	29305708	29308088	2381	1202	355.04		chr1	27057745	27059504	1760	818	111.02
chr1	8105547	8106351	804	401	455.02		chr1	27072834	27076322	3489	2235	456.45
chr1	8593211	8597785	4574	2517	198.26		chr1	27086498	27088465	1968	805	205.99
chr1	11527499	11528525	1026	502	489.07		chr1	27126468	27128240	1773	865	147.94
chr1	26007479	26012617	5138	2891	258.07		chr1	27141227	27144631	3405	693	236.66
chr2	346921	348665	1745	705	178.56		chr1	27170232	27172445	2214	673	78.38
chr2	430631	435195	4565	1689	407.06		chr1	27178632	27182307	3676	948	404.97
chr2	435897	437828	1932	1286	124.22		chr1	27214731	27217526	2796	1173	203.39
chr2	504458	509353	4896	1203	845.32		chr1	27330490	27334374	3885	950	471.25
chr2	517521	522851	5331	4112	1476.96		chr1	27600778	27603168	2391	1110	357.39
chr2	647154	651374	4221	1108	1604.03		chr1	27659216	27661479	2264	747	224.15
chr2	716594	719221	2628	954	144.92		chr1	27747195	27749951	2757	1985	392.3
chr2	737624	740395	2772	812	418.01		chr1	27831640	27834589	2950	2250	135.11
chr2	882486	884929	2444	1481	442.78		chr1	27996993	27999459	2467	1808	150.45
chr2	889886	894320	4435	3609	716.65		chr1	28047024	28048748	1725	866	117.03
chr2	958870	963705	4836	2763	770.42		chr1	28238887	28240338	1452	785	56.83
chr2	963844	966036	2193	868	269.39		chr1	28290965	28293465	2501	1446	84.76
chr2	998626	1002218	3593	797	923.93		chr1	28316542	28319109	2568	1203	324.34
chr2	1057937	1064115	6179	3991	916.74		chr1	28335314	28337057	1744	989	84.1
chr2	1128672	1130650	1979	986	447.19		chr1	28338872	28340763	1892	1160	80.32
chr2	1234679	1236480	1802	957	82.32		chr1	28353875	28359198	5324	4418	530.11
chr2	1248373	1250624	2252	1523	160.25		chr1	28394833	28397150	2318	1528	126.37
chr2	1696047	1698031	1985	1003	226.31		chr1	28428230	28429955	1726	956	146.83
chr2	6017732	6019872	2141	906	506.53		chr1	28454129	28457896	3768	732	310.49
chr2	6692312	6693883	1572	857	102.62		chr1	28471697	28473372	1676	940	155.27
chr2	6805414	6807146	1733	801	101.26		chr1	28485710	28487827	2118	1365	229.99
chr2	7020042	7021988	1947	1238	217.89		chr1	28567659	28569818	2160	1025	323.27
chr2	7180744	7182779	2036	1380	67.93		chr1	28602522	28604787	2266	1217	463.61
chr2	7243992	7245765	1774	944	58.98		chr1	28606161	28609780	3620	844	376.4
chr2	7300661	7303075	2415	1084	361.52		chr1	28678484	28682010	3527	1105	286.93
chr2	7808361	7813683	5323	2360	650.37		chr1	28704597	28706647	2051	688	187.87
chr2	7845437	7847337	1901	714	85.71		chr1	28750638	28752991	2354	798	90.62
chr2	7849177	7854794	5618	2384	486.35		chr1	28970575	28972758	2184	1330	113.78
chr2	7970701	7973082	2382	910	396.24		chr1	28989735	28992095	2361	1663	174.67
chr2	8663790	8665610	1821	970	125		chr1	29003609	29006024	2416	1393	276
chr2	8854871	8857305	2435	1191	209.13		chr1	29178177	29180174	1998	912	192.02
chr2	9018042	9020663	2622	1364	419.68		chr1	29204772	29206593	1822	686	91.5
chr2	9290499	9292656	2158	676	82.71		chr1	29304864	29307845	2982	2186	127.04
chr2	9334983	9338205	3223	1242	300.3		chr1	29470078	29472360	2283	1450	169.64
chr2	9347584	9349819	2236	1441	210.66		chr1	29516207	29519672	3466	1615	221.17
chr2	9358823	9360788	1966	1109	91.83		chr1	29578159	29580253	2095	665	234.84
chr2	9374538	9377813	3276	2399	286.26		chr1	29603316	29604931	1616	1089	82.21
chr2	9380107	9382803	2697	977	329.99		chr1	29634260	29636137	1878	1100	86.21
chr2	9426460	9430383	3924	2499	646.92		chr1	29702760	29704507	1748	681	89.36
chr2	9487932	9494442	6511	957	560.94		chr1	29853893	29856253	2361	1540	212.15
chr2	9579212	9581910	2699	1177	294.28		chr1	29875277	29879973	4697	3652	859.35
chr2	9617447	9619411	1965	962	169.38		chr1	29942115	29944634	2520	1911	123.46
chr2	9670313	9674227	3915	2728	524.25		chr1	30011406	30013962	2557	722	134.36
chr2	9677487	9679850	2364	1478	188.37		chr1	30034400	30039109	4710	2347	381.01
chr2	9704153	9706844	2692	1572	306.38		chr1	30140957	30142847	1891	1340	133.4
chr2	9861630	9869408	7779	4413	812.55		chr1	30143260	30144926	1667	771	108.56
chr2	9952922	9960394	7473	5953	2065.16		chr1	30200994	30202825	1832	946	295.64
chr2	10111068	10113881	2814	1872	874.88		chr1	30292884	30296216	3333	888	370.59
chr2	10237232	10239173	1942	1036	139.4		chr1	30382878	30385677	2800	1620	187.28
chr2	10296110	10298734	2625	1197	196.83		chr1	30389096	30390782	1687	614	62.96
chr2	10316365	10322720	6356	3649	1273.86		chr2	291239	293050	1812	934	351.16
chr2	10402493	10405550	3058	650	343.47		chr2	335143	336885	1743	1132	89.57
chr2	10527441	10529644	2204	797	186.66		chr2	346826	348647	1822	736	203.63
chr2	10675375	10677731	2357	1014	235.47		chr2	430904	435016	4113	1417	264.74
chr2	10829619	10832089	2471	1701	146.29		chr2	436039	437704	1666	752	95.94
chr2	10946772	10951629	4858	2594	573.25		chr2	504649	507245	2597	1348	524.96
chr2	10990589	10996502	5914	2474	340.23		chr2	517505	522542	5038	4100	830.85
chr2	10996810	10999001	2192	1303	267.52		chr2	647225	652576	5352	1215	1030.21
chr2	11303426	11308897	5472	2111	1234.84		chr2	737093	739875	2783	1473	232.37
chr2	11580592	11582065	1474	741	102.01		chr2	744490	747177	2688	1184	158.2
chr2	11808755	11811207	2453	998	144.7		chr2	882929	884957	2029	1136	319.12
chr2	11870645	11872650	2006	873	677.98		chr2	890985	894324	3340	2215	546.65
chr2	11923294	11925321	2028	1286	218.02		chr2	959047	962813	3767	2638	433.67
chr2	12102056	12104305	2250	635	132.39		chr2	998692	1001872	3181	748	484.71
chr2	12198174	12201326	3153	1636	375.41		chr2	1058795	1060454	1660	820	95.7
chr2	12261125	12263392	2268	810	258.03		chr2	1061211	1063208	1998	828	226.31
chr2	12362009	12366026	4018	2150	823.61		chr2	1128637	1130755	2119	1016	291.78
chr2	12514543	12518022	3480	1313	277.7		chr2	1248309	1250621	2313	1520	157.76
chr2	12678675	12680903	2229	1487	100.8		chr2	6017691	6020080	2390	937	401.64
chr2	12865245	12870282	5038	1619	376.55		chr2	6491103	6494053	2951	2069	405.56
chr2	13277263	13280595	3333	819	644.87		chr2	6692298	6693988	1691	740	142.21
chr2	13305940	13308003	2064	1015	320.23		chr2	6805343	6807076	1734	754	81.18
chr2	13475495	13478668	3174	1936	265.8		chr2	7020089	7022090	2002	1206	279.43
chr2	13514441	13516911	2471	831	327.73		chr2	7243750	7245860	2111	1262	80.35
chr2	13655110	13657705	2596	1447	180.79		chr2	7300646	7302983	2338	1024	325.41
chr2	13709128	13712473	3346	2229	337.59		chr2	7316171	7319356	3186	1001	347.68
chr2	13740355	13744443	4089	2055	564.63		chr2	7808417	7813636	5220	2200	500.39
chr2	13927556	13929405	1850	905	154.69		chr2	7845508	7847448	1941	706	215.95
chr2	14193583	14196003	2421	1027	339.66		chr2	7849387	7853093	3707	2127	262.51
chr2	14259029	14261280	2252	1435	200.94		chr2	7970760	7972943	2184	823	394.68
chr2	14506555	14509822	3268	807	220.2		chr2	8784029	8785985	1957	839	174.47
chr2	14688028	14691783	3756	1332	526.31		chr2	8838633	8841782	3150	718	172.17
chr2	14751203	14753632	2430	1705	200.73		chr2	9018007	9020303	2297	1157	198.6
chr2	14781286	14784583	3298	2289	307.3		chr2	9335294	9337504	2211	768	107.93
chr2	14854894	14858660	3767	2493	579.65		chr2	9347929	9349856	1928	1005	106.09
chr2	14933337	14936258	2922	765	213.13		chr2	9357709	9360871	3163	2296	124.02
chr2	14982140	14984843	2704	953	412.63		chr2	9375122	9377719	2598	1799	148.14
chr2	15004717	15006292	1576	628	62.51		chr2	9379782	9382813	3032	1406	126.12
chr2	15082484	15084967	2484	728	287.39		chr2	9427950	9430417	2468	1030	958.73
chr2	15150148	15152197	2050	1134	345.97		chr2	9487762	9492378	4617	1468	773.95
chr2	15330734	15333093	2360	1634	190.74		chr2	9579372	9581900	2529	925	164.73
chr2	15709030	15711685	2656	994	256.03		chr2	9617637	9619219	1583	746	83.77
chr2	15752231	15754419	2189	1610	132.8		chr2	9677344	9679759	2416	878	231.31
chr2	15822123	15830152	8030	6318	793		chr2	9704334	9706775	2442	703	329.19
chr2	16010992	16015485	4494	2546	422.3		chr2	9843876	9845450	1575	622	52.48
chr2	16017665	16019932	2268	639	163.96		chr2	9864267	9868702	4436	2165	410.03
chr2	16044143	16048322	4180	2861	293.24		chr2	10111174	10113905	2732	1641	450.87
chr2	16290963	16292651	1689	907	121.32		chr2	10237384	10239234	1851	915	151.72
chr2	16299073	16301708	2636	803	233.14		chr2	10296110	10299156	3047	1245	264.69
chr2	16338022	16342935	4914	1339	1618.51		chr2	10318890	10322764	3875	1000	663.74
chr2	16358069	16360506	2438	1675	242.2		chr2	10402354	10404780	2427	813	313.21
chr2	16388403	16391311	2909	1075	416.17		chr2	10527414	10529499	2086	735	159.62
chr2	16457258	16459543	2286	1575	141.4		chr2	10829529	10831988	2460	1670	139.82
chr2	16497523	16500099	2577	1024	197.02		chr2	10948087	10951287	3201	1243	270.89
chr2	16795711	16798371	2661	1563	863.61		chr2	10992205	10994439	2235	784	177.12
chr2	16843982	16846452	2471	1382	69.58		chr2	10996775	10999908	3134	1314	213.97
chr2	16886533	16889818	3286	1232	346.94		chr2	11036616	11039254	2639	1026	510.66
chr2	17027501	17030243	2743	1408	461.56		chr2	11304133	11307429	3297	2593	631.58
chr2	17142554	17146224	3671	910	1011.36		chr2	11658856	11660861	2006	790	168.77
chr2	17206085	17208062	1978	879	118.39		chr2	11808832	11811203	2372	856	107.28
chr2	17238269	17241301	3033	1731	586.95		chr2	11870603	11872844	2242	917	695.83
chr2	17244049	17247231	3183	2341	439.93		chr2	12102109	12104446	2338	634	171.8
chr2	17542520	17544476	1957	608	135.97		chr2	12198889	12201286	2398	987	189.81
chr2	17568315	17570273	1959	791	190.7		chr2	12260018	12263869	3852	2177	244.79
chr2	17662802	17665641	2840	1012	364.03		chr2	12271877	12273653	1777	517	103.04
chr2	17742295	17745841	3547	967	543.63		chr2	12353992	12356000	2009	1119	315.82
chr2	17745845	17752071	6227	2584	1158.29		chr2	12362024	12365784	3761	2258	413.16
chr2	17767226	17771797	4572	2738	265.03		chr2	12514654	12517893	3240	903	254.84
chr2	17819132	17823201	4070	1701	410.2		chr2	12865406	12869629	4224	1711	271.52
chr2	17906958	17910840	3883	2590	1154		chr2	12887270	12888955	1686	1016	109.94
chr2	17988529	17990102	1574	661	78.9		chr2	13099944	13102168	2225	1114	52.29
chr2	18050187	18052520	2334	1301	717.5		chr2	13105548	13107463	1916	670	58.45
chr2	18075777	18078116	2340	1549	455.09		chr2	13277185	13279820	2636	990	542.3
chr2	18081021	18083309	2289	762	169.88		chr2	13305969	13307995	2027	1187	234.65
chr2	18103374	18107183	3810	1191	740.92		chr2	13475917	13478068	2152	1266	93.29
chr2	18218866	18221662	2797	1402	553.96		chr2	13514424	13516164	1741	654	194.19
chr2	18445643	18449785	4143	3264	401.79		chr2	13655262	13657520	2259	1369	102.85
chr2	18479138	18481167	2030	647	76.42		chr2	13709154	13712425	3272	2240	223.59
chr2	18517971	18520109	2139	962	125.42		chr2	13740365	13744394	4030	2025	329.54
chr2	18529245	18530739	1495	512	91.97		chr2	13818819	13820445	1627	703	171.51
chr2	18606970	18611272	4303	2377	2483.65		chr2	14028749	14030638	1890	871	166.52
chr2	18627339	18636604	9266	2096	2082.48		chr2	14193396	14196142	2747	1282	212.45
chr2	18643833	18647095	3263	2066	184.68		chr2	14259146	14261278	2133	1241	238.57
chr2	18697924	18699506	1583	809	59.96		chr2	14506751	14508056	1306	703	53.52
chr2	18704847	18706956	2110	1282	126.21		chr2	14676237	14677794	1558	758	71.16
chr2	18717526	18720820	3295	1052	446.42		chr2	14688555	14691156	2602	773	295.28
chr2	18725962	18729839	3878	1570	1701.21		chr2	14693037	14696835	3799	2055	228.83
chr2	18806978	18811703	4726	3235	1411.93		chr2	14749794	14753550	3757	3190	341.98
chr2	18846519	18848256	1738	894	90.2		chr2	14782001	14784373	2373	1519	208.22
chr2	18854229	18855840	1612	800	98.54		chr2	14856169	14858540	2372	1584	360.74
chr2	18913093	18916202	3110	1461	396.58		chr2	14982131	14984893	2763	1194	475.25
chr2	19132729	19135215	2487	1303	118.17		chr2	15004596	15006251	1656	1004	64.53
chr2	19145402	19147296	1895	1102	143.68		chr2	15082535	15085644	3110	1319	122.31
chr2	19149033	19151200	2168	982	138.82		chr2	15126633	15128326	1694	930	108.28
chr2	19174203	19177950	3748	1909	579.75		chr2	15150536	15152118	1583	906	86.14
chr2	19198544	19200765	2222	1261	200.15		chr2	15164979	15166849	1871	1077	232.51
chr2	19206295	19211568	5274	4331	238.75		chr2	15331056	15333064	2009	1163	147.42
chr2	19212409	19215696	3288	2622	281.89		chr2	15379032	15381828	2797	907	201.93
chr2	19217275	19223675	6401	4014	1581.42		chr2	15709242	15711149	1908	715	71.93
chr2	19255553	19259341	3789	980	330.65		chr2	15751781	15754477	2697	2031	123.3
chr2	19259422	19265073	5652	1673	1207.78		chr2	15822124	15829263	7140	6056	558.5
chr2	19307042	19308868	1827	1029	175.01		chr2	16011148	16015342	4195	3076	239.18
chr2	19323781	19326862	3082	1541	416.51		chr2	16017765	16019723	1959	861	144.15
chr2	19327123	19330697	3575	1609	544.66		chr2	16043926	16047679	3754	1962	90.24
chr2	19330820	19333227	2408	1539	376.81		chr2	16290812	16293215	2404	1067	137.15
chr2	19403892	19407466	3575	2584	1000.26		chr2	16299111	16301513	2403	659	141.43
chr2	19503555	19511301	7747	2846	507.64		chr2	16338187	16342003	3817	1199	812.1
chr2	2921421	2922431	1010	569	185.59		chr2	16357902	16360529	2628	1330	470.61
chr2	2955646	2956340	694	347	238.79		chr2	16388567	16391436	2870	1033	204.16
chr3	332267	336934	4668	3005	344.88		chr2	16495174	16499716	4543	3505	260.7
chr3	390171	393886	3716	1361	1463.13		chr2	16723873	16726176	2304	1620	139.48
chr3	418485	422854	4370	2627	410.2		chr2	16795809	16798493	2685	1384	371.61
chr3	465640	468611	2972	1482	1931.95		chr2	16844518	16846404	1887	801	75.21
chr3	555074	557622	2549	598	183.92		chr2	16906679	16908582	1904	1153	69.39
chr3	557921	559368	1448	699	53.54		chr2	16948542	16951014	2473	1669	165.44
chr3	559397	561886	2490	1470	139.24		chr2	17027515	17031436	3922	1092	431.77
chr3	764573	766726	2154	1275	268.29		chr2	17142175	17145627	3453	1221	559.55
chr3	888753	890501	1749	1015	133.79		chr2	17204886	17208252	3367	2011	812.59
chr3	895942	898143	2202	745	273.91		chr2	17237671	17241404	3734	2037	541.99
chr3	1052925	1055837	2913	1814	334.23		chr2	17243996	17247724	3729	2312	265.84
chr3	1108409	1110874	2466	1273	245.25		chr2	17367380	17369071	1692	772	78.25
chr3	1135143	1136960	1818	858	145.92		chr2	17462261	17465630	3370	1687	268.76
chr3	1158799	1161700	2902	849	265.68		chr2	17542651	17545518	2868	702	294.44
chr3	1214146	1219714	5569	2208	494.4		chr2	17559177	17563258	4082	649	326.61
chr3	1229892	1234347	4456	1664	1116.24		chr2	17568417	17570289	1873	960	184.17
chr3	1383439	1385794	2356	1511	137.17		chr2	17662937	17666193	3257	926	184.78
chr3	1548853	1553065	4213	952	253.63		chr2	17710852	17712598	1747	1017	84
chr3	1572262	1573889	1628	753	112.1		chr2	17715950	17717584	1635	1056	74.53
chr3	1574137	1577723	3587	2169	786.18		chr2	17742294	17745892	3599	1989	343.39
chr3	1809121	1812729	3609	1943	721.24		chr2	17746720	17751150	4431	1499	589.45
chr3	1845277	1847773	2497	1233	580.57		chr2	17769006	17771295	2290	1140	174.18
chr3	1969282	1971766	2485	1491	855.97		chr2	17818885	17822103	3219	1700	254.58
chr3	2052212	2053939	1728	748	219.75		chr2	17902069	17903833	1765	1042	160.15
chr3	2205765	2208423	2659	1090	219.19		chr2	17907443	17910667	3225	1796	386.57
chr3	2209007	2210841	1835	1039	80.79		chr2	17988476	17990159	1684	986	143.01
chr3	2346539	2349006	2468	1764	138		chr2	18050071	18052687	2617	1485	349.6
chr3	2827244	2831105	3862	2114	269.47		chr2	18075530	18078205	2676	1764	405.86
chr3	2923125	2925872	2748	1760	184.55		chr2	18080931	18083347	2417	1680	213.4
chr3	3052972	3057725	4754	2782	1239.79		chr2	18103613	18106111	2499	1037	381.21
chr3	3076134	3079264	3131	985	331.76		chr2	18219068	18221352	2285	1258	238.45
chr3	3179547	3182044	2498	1371	153.93		chr2	18448206	18450263	2058	733	111.75
chr3	3202785	3205260	2476	1695	237.54		chr2	18478809	18482324	3516	885	295.79
chr3	3306379	3312842	6464	4646	1447.46		chr2	18517545	18520068	2524	1437	135.6
chr3	3492641	3499768	7128	6275	2274.54		chr2	18529133	18530595	1463	718	68.25
chr3	3596176	3600909	4734	855	572.44		chr2	18606903	18611091	4189	2405	1532.71
chr3	3649896	3652177	2282	1110	127.06		chr2	18627380	18632928	5549	1990	1287.25
chr3	3945592	3957395	11804	10906	3100		chr2	18632944	18636572	3629	2806	196.15
chr3	4108712	4111304	2593	787	267.97		chr2	18643740	18647066	3327	2120	267.33
chr3	4141098	4143323	2226	1349	148.41		chr2	18697681	18699682	2002	1276	154.47
chr3	4265802	4269370	3569	1301	597.59		chr2	18704557	18706956	2400	1723	97.35
chr3	4295584	4297843	2260	1536	428.92		chr2	18717669	18720899	3231	769	260.94
chr3	4401201	4404225	3025	1423	303.29		chr2	18725355	18730432	5078	2208	732.2
chr3	4419283	4423215	3933	913	1248.01		chr2	18808018	18811629	3612	2748	726.88
chr3	4543387	4547846	4460	1170	372.53		chr2	18841925	18843842	1918	1027	51.38
chr3	4575775	4579320	3546	2196	1070.59		chr2	18846553	18850062	3510	919	271.44
chr3	4605817	4610432	4616	2682	243.49		chr2	18913022	18915823	2802	982	279.34
chr3	5147263	5150515	3253	2233	127.05		chr2	19145175	19147312	2138	1202	279.16
chr3	5233367	5236718	3352	1476	459.32		chr2	19149060	19151845	2786	1007	150.79
chr3	5243131	5245577	2447	660	171.26		chr2	19175268	19177597	2330	999	370.52
chr3	5263374	5265747	2374	1135	353.57		chr2	19198607	19200779	2173	1390	364.89
chr3	5646805	5651620	4816	1840	399.55		chr2	19207782	19211246	3465	2670	119.08
chr3	5860722	5862777	2056	771	127.73		chr2	19213501	19216355	2855	1402	242.39
chr3	5984024	5987743	3720	2680	369.71		chr2	19219787	19224931	5145	1409	784.27
chr3	6000079	6004085	4007	796	510.66		chr2	19259658	19263604	3947	1301	400.09
chr3	6004837	6008660	3824	1255	610.69		chr2	19307168	19308906	1739	737	164.59
chr3	6157723	6165271	7549	3454	2481.37		chr2	19324057	19327090	3034	2056	772.52
chr3	6318500	6322373	3874	2654	221.77		chr2	19327511	19330932	3422	1249	767.24
chr3	6379745	6382123	2379	1552	179.22		chr2	19331261	19333265	2005	1159	355.57
chr3	6382605	6387068	4464	710	1148.52		chr2	19350535	19353409	2875	1098	74.85
chr3	6387095	6391162	4068	1482	1520.01		chr2	19403975	19407440	3466	2660	711.61
chr3	6392361	6395105	2745	1669	295.27		chr2	19416684	19418604	1921	1155	78.56
chr3	6407138	6408513	1376	716	65.33		chr2	19505163	19507979	2817	1020	237.9
chr3	6440362	6442339	1978	922	251.17		chr2	19508442	19513042	4601	764	228.06
chr3	6591931	6596152	4222	2680	1388.11		chr2	19602562	19606453	3892	781	201.84
chr3	6649310	6652444	3135	2069	265.17		chr3	206736	208617	1882	865	263.5
chr3	6674524	6678028	3505	1339	254.28		chr3	258282	260031	1750	1000	165.12
chr3	7177347	7180990	3644	772	333.63		chr3	312009	314245	2237	1583	169.45
chr3	7210878	7213961	3084	2246	414.59		chr3	322540	325569	3030	1641	107.27
chr3	7237316	7239929	2614	1650	534.8		chr3	333940	336086	2147	1150	192.21
chr3	7257415	7260096	2682	1408	448.31		chr3	390407	393949	3543	788	566.66
chr3	7298267	7301325	3059	1224	157.98		chr3	420019	422694	2676	1721	142.15
chr3	7467620	7472666	5047	2275	368.29		chr3	465848	468482	2635	1318	879.58
chr3	7647673	7652284	4612	3702	154.54		chr3	555201	557675	2475	1252	198.6
chr3	7866295	7869537	3243	916	177.1		chr3	559920	562174	2255	992	161.61
chr3	8024646	8026537	1892	1129	93.35		chr3	573512	576008	2497	823	56.34
chr3	8084183	8086135	1953	978	71.8		chr3	764990	766712	1723	768	194.76
chr3	8107411	8109674	2264	888	138.73		chr3	888881	891269	2389	825	105.18
chr3	8121501	8123996	2496	1887	115.71		chr3	895999	898015	2017	652	180.01
chr3	8180174	8182547	2374	1277	480.98		chr3	1052764	1055689	2926	1868	425.37
chr3	8193764	8197462	3699	1105	689.7		chr3	1094254	1096149	1896	1285	122.26
chr3	8241516	8245062	3547	780	327.32		chr3	1097180	1098551	1372	680	69.42
chr3	8288956	8290660	1705	778	127.9		chr3	1101266	1103350	2085	1074	404.6
chr3	8308841	8311086	2246	1244	142.04		chr3	1108562	1111535	2974	1392	326.88
chr3	8326407	8328388	1982	727	177.73		chr3	1135165	1136931	1767	780	110.58
chr3	8488403	8490324	1922	601	86.33		chr3	1158909	1161377	2469	604	138.25
chr3	8863427	8865520	2094	1314	79.71		chr3	1214726	1217737	3012	1424	211.25
chr3	8968406	8970481	2076	855	186.21		chr3	1230147	1234331	4185	1323	667.42
chr3	8996251	9001318	5068	1706	657.55		chr3	1549079	1551247	2169	745	118.95
chr3	9007770	9009686	1917	1087	91.66		chr3	1572178	1577773	5596	4135	563.64
chr3	9020142	9023046	2905	895	193.17		chr3	1726949	1728599	1651	707	75.54
chr3	9044956	9047755	2800	1479	205.78		chr3	1808996	1812693	3698	1334	453.08
chr3	9136139	9138091	1953	456	105.73		chr3	1845445	1848252	2808	944	597.11
chr3	9333345	9334994	1650	537	65.27		chr3	1928344	1930896	2553	820	115.86
chr3	9335034	9337028	1995	1386	141.73		chr3	1969527	1971610	2084	1271	643.51
chr3	9362749	9365980	3232	956	461.94		chr3	1981910	1984388	2479	1066	476.95
chr3	9366522	9372274	5753	3482	736.29		chr3	2052332	2053940	1609	616	120.11
chr3	9395870	9397734	1865	867	64.9		chr3	2099437	2101375	1939	1325	68.06
chr3	9484860	9487505	2646	1740	334.19		chr3	2205864	2208767	2904	776	101.82
chr3	9511164	9513281	2118	767	172.19		chr3	2208931	2210700	1770	836	110.69
chr3	9545662	9550279	4618	954	269.06		chr3	2307081	2311402	4322	1068	638.34
chr3	9559387	9561667	2281	1550	110.4		chr3	2347079	2349021	1943	960	56.89
chr3	9589004	9591333	2330	661	100.9		chr3	2827371	2831226	3856	2106	157.21
chr3	9854253	9857921	3669	1658	2270.25		chr3	2923092	2925920	2829	793	430.4
chr3	9924746	9926608	1863	719	82.94		chr3	3053578	3057825	4248	2334	623.18
chr3	10060334	10063029	2696	1498	1689.54		chr3	3076201	3077880	1680	963	130.34
chr3	10237836	10241236	3401	757	617.51		chr3	3179490	3182216	2727	1455	381.52
chr3	10306443	10309063	2621	1282	289.17		chr3	3203005	3205226	2222	1320	217.5
chr3	10528423	10531584	3162	844	408.43		chr3	3306574	3312002	5429	4443	632.28
chr3	10549156	10551988	2833	676	182.37		chr3	3313372	3315283	1912	1018	142.51
chr3	10567470	10570685	3216	745	220.22		chr3	3412638	3414155	1518	747	89.81
chr3	10585953	10588567	2615	1776	265.72		chr3	3479331	3481011	1681	855	112.27
chr3	10662565	10664354	1790	761	165.52		chr3	3492709	3499840	7132	1795	1537.71
chr3	10789545	10791003	1459	675	98.42		chr3	3595214	3600712	5499	2111	550.76
chr3	10837999	10840246	2248	1387	103.32		chr3	3945852	3957481	11630	10828	2848.03
chr3	10923172	10925981	2810	2026	320.51		chr3	3962080	3964431	2352	659	107.33
chr3	11277683	11279551	1869	1106	164.66		chr3	4108432	4111245	2814	1561	312
chr3	11394767	11396569	1803	1036	204.21		chr3	4141231	4143119	1889	1232	140.6
chr3	11746226	11748752	2527	1425	129.73		chr3	4222489	4224503	2015	1199	141.34
chr3	12355068	12358807	3740	2993	325.53		chr3	4266197	4268149	1953	1141	238.2
chr3	15091164	15094352	3189	958	246.47		chr3	4295692	4297878	2187	1344	347.35
chr3	15604088	15605611	1524	646	60.31		chr3	4419415	4421733	2319	776	563.95
chr3	15679454	15681062	1609	834	78.77		chr3	4575802	4579527	3726	2239	643.48
chr3	15857359	15858938	1580	626	99.32		chr3	4607333	4609726	2394	1113	133.58
chr3	16303357	16306585	3229	745	209.17		chr3	4797595	4799751	2157	1468	82.38
chr3	16318341	16320898	2558	755	118.67		chr3	5110120	5111937	1818	1103	59.34
chr3	16596330	16599145	2816	1607	253.13		chr3	5143082	5145270	2189	1437	79.97
chr3	16611537	16614107	2571	1645	159.99		chr3	5147359	5150334	2976	2259	135.12
chr3	16919434	16927526	8093	3711	707.77		chr3	5234075	5236761	2687	797	264.07
chr3	17006431	17008944	2514	1643	159.56		chr3	5242994	5245412	2419	1278	143.3
chr3	17051093	17053330	2238	1109	249.59		chr3	5263438	5265591	2154	870	328.62
chr3	17319267	17321151	1885	593	221.92		chr3	5353854	5356115	2262	1247	76.19
chr3	17321428	17323520	2093	856	211.22		chr3	5379957	5383167	3211	2017	306.94
chr3	17456467	17459228	2762	1449	234.29		chr3	5647144	5649674	2531	1624	191.18
chr3	17558395	17560824	2430	1160	266.88		chr3	5775542	5778575	3034	1214	396.75
chr3	17791461	17794726	3266	2311	863.79		chr3	5860715	5862753	2039	740	88.03
chr3	17843265	17845389	2125	744	263.43		chr3	6000057	6001953	1897	810	201.35
chr3	17967061	17969223	2163	1292	255.98		chr3	6004990	6007642	2653	1138	313.58
chr3	17974813	17977408	2596	1177	199.24		chr3	6063404	6066311	2908	1389	352.67
chr3	17992893	17996968	4076	1570	163.41		chr3	6159868	6165189	5322	1387	1347.3
chr3	18052513	18055459	2947	2290	67.42		chr3	6319411	6322503	3093	1772	206.18
chr3	18168326	18169961	1636	547	71.37		chr3	6380063	6382038	1976	1320	88.04
chr3	18335374	18341503	6130	5289	563.52		chr3	6382654	6386880	4227	736	554.41
chr3	18374378	18376412	2035	1239	282.81		chr3	6387110	6391037	3928	1609	727.89
chr3	18458985	18463071	4087	2870	1793.83		chr3	6393221	6395010	1790	824	215.6
chr3	18465108	18466826	1719	771	74.57		chr3	6440419	6442264	1846	976	219.13
chr3	18521779	18524246	2468	1168	261.02		chr3	6592125	6595644	3520	2506	531.71
chr3	18656863	18659020	2158	1090	434.74		chr3	6649539	6652475	2937	1893	238.26
chr3	18684088	18685595	1508	669	88.56		chr3	6674373	6677228	2856	2097	152.37
chr3	18701395	18704214	2820	1311	353.79		chr3	7038637	7040496	1860	831	195.38
chr3	18766215	18768076	1862	1206	157.6		chr3	7139823	7141804	1982	1004	89.02
chr3	18854935	18857247	2313	739	59.51		chr3	7177439	7179851	2413	828	195.97
chr3	18867461	18869780	2320	1216	498.6		chr3	7210998	7213908	2911	2220	316.53
chr3	18907630	18913010	5381	3441	721.07		chr3	7237794	7239834	2041	1337	275.45
chr3	18958490	18967107	8618	6058	3100		chr3	7257571	7259867	2297	1228	146.14
chr3	19015793	19019034	3242	1707	234.2		chr3	7298181	7300841	2661	1280	107.44
chr3	19440166	19442958	2793	1170	137.43		chr3	7353280	7355288	2009	854	263.83
chr3	19529445	19531472	2028	579	269.75		chr3	7439159	7441503	2345	1356	294.84
chr3	19730515	19731933	1419	641	74.9		chr3	7468532	7471929	3398	1404	224.1
chr3	20118875	20122113	3239	2123	906.71		chr3	7647804	7650311	2508	1766	123.51
chr3	20434487	20436651	2165	1456	153.83		chr3	7650431	7652688	2258	809	78.33
chr3	20472865	20475833	2969	1645	1009.41		chr3	7653815	7656428	2614	756	63.73
chr3	20475926	20477939	2014	978	445.8		chr3	7680001	7682416	2416	1437	228.51
chr3	20524438	20529383	4946	2701	940.07		chr3	7708651	7710475	1825	963	134.48
chr3	20585114	20589276	4163	2440	965.24		chr3	7866207	7868672	2466	1595	173.56
chr3	20615900	20620936	5037	3960	554.22		chr3	8024754	8026428	1675	1174	62.85
chr3	20665412	20667386	1975	810	120.31		chr3	8078128	8080502	2375	1116	296.18
chr3	20766536	20769958	3423	1815	447		chr3	8084110	8086136	2027	788	144.67
chr3	20909197	20910874	1678	1035	105.21		chr3	8121853	8123967	2115	1373	205.71
chr3	20999890	21002909	3020	1941	351.51		chr3	8180326	8182556	2231	1400	503.66
chr3	21006428	21008015	1588	831	118.36		chr3	8193946	8197349	3404	823	449.23
chr3	21028215	21031157	2943	1241	310.83		chr3	8241151	8243397	2247	1464	260.03
chr3	21145772	21151018	5247	1878	1528		chr3	8287356	8290741	3386	2574	302.18
chr3	21301705	21303504	1800	844	88.13		chr3	8308864	8310883	2020	1138	115.75
chr3	21368778	21375943	7166	2102	1181.93		chr3	8488244	8490662	2419	1364	162
chr3	21498136	21500646	2511	1869	133.99		chr3	8760753	8762776	2024	1090	72.93
chr3	21505886	21511537	5652	4465	602.23		chr3	8862849	8865441	2593	1178	132.2
chr3	21521012	21523958	2947	1952	455.54		chr3	8968493	8970370	1878	1017	131.92
chr3	21547944	21550562	2619	1421	242.13		chr3	8997044	9001356	4313	1917	443.13
chr3	21561651	21564719	3069	2354	221.4		chr3	9007689	9009668	1980	1243	116.64
chr3	21737151	21741209	4059	2119	1061.43		chr3	9020115	9023188	3074	2081	131.81
chr3	21765227	21768533	3307	1309	275.12		chr3	9044716	9048315	3600	1740	182.36
chr3	21802653	21805741	3089	1672	212.48		chr3	9333308	9335075	1768	927	106.16
chr3	22014869	22016647	1779	1061	129.82		chr3	9335234	9338816	3583	840	182.12
chr3	22044638	22046280	1643	686	88.45		chr3	9362546	9365487	2942	1150	224.99
chr3	22054696	22057217	2522	869	148.3		chr3	9365799	9372258	6460	4100	428.28
chr3	22321059	22326616	5558	1496	378.94		chr3	9395977	9397699	1723	836	66.1
chr3	22348902	22351506	2605	925	487.96		chr3	9485173	9487393	2221	1494	144.42
chr3	22359890	22363351	3462	2527	3027.73		chr3	9511170	9512927	1758	764	71.29
chr3	22416957	22421280	4324	2185	458.01		chr3	9540996	9542614	1619	856	51.81
chr3	22423682	22428184	4503	2243	1581.89		chr3	9545613	9548176	2564	953	274.99
chr3	22461660	22463964	2305	1064	220.5		chr3	9559533	9561690	2158	1282	167.49
chr3	22629962	22632536	2575	838	200.26		chr3	9583026	9585689	2664	1795	156.28
chr3	22701100	22702966	1867	977	111.25		chr3	9588852	9591327	2476	1146	182.65
chr3	22842249	22845605	3357	882	282.92		chr3	9779079	9780845	1767	1090	70
chr3	22894097	22898814	4718	1422	1580.93		chr3	9853945	9857510	3566	1927	1046.71
chr3	22921340	22924285	2946	736	338.82		chr3	9924722	9926365	1644	769	54.75
chr3	22950204	22954390	4187	1425	985.34		chr3	10059963	10062999	3037	2023	1355.77
chr3	23016023	23021108	5086	4449	422.97		chr3	10237859	10240617	2759	748	436.28
chr3	23095450	23098436	2987	2163	846.09		chr3	10243073	10245194	2122	1442	117.88
chr3	23154212	23156950	2739	1641	286.97		chr3	10306056	10308969	2914	1692	216.89
chr3	23175706	23180554	4849	2439	691.34		chr3	10547595	10551607	4013	2335	320.86
chr3	1928862	1929654	792	499	233.76		chr3	10565686	10569680	3995	2391	133.99
chr3	4200254	4201001	747	384	132.36		chr3	10586121	10588509	2389	1615	128.87
chr4	41089	43749	2661	1780	174.14		chr3	10662483	10665119	2637	892	364.06
chr4	43842	46326	2485	1127	340.54		chr3	10717843	10719493	1651	730	60.64
chr4	72415	76822	4408	2911	414.29		chr3	10789452	10791126	1675	839	130.52
chr4	89218	92614	3397	934	333.65		chr3	10923254	10926157	2904	1913	227.59
chr4	112847	115412	2566	947	273.69		chr3	11123391	11124896	1506	1146	71.36
chr4	126126	128018	1893	638	139.54		chr3	11215560	11217290	1731	725	92.13
chr4	132902	135822	2921	1275	1767.67		chr3	11277516	11279546	2031	1188	230.25
chr4	171095	174702	3608	1490	854.03		chr3	11394765	11396522	1758	1128	96.09
chr4	302081	305169	3089	2254	696.7		chr3	11398344	11400760	2417	1094	555.17
chr4	361304	363603	2300	1263	323.53		chr3	11531333	11533352	2020	970	180.25
chr4	368756	370780	2025	1276	99.13		chr3	12103859	12105465	1607	617	117.39
chr4	401996	405375	3380	1797	645.13		chr3	12356613	12358804	2192	1474	225.2
chr4	638342	642008	3667	918	655.41		chr3	13047066	13049289	2224	844	100.26
chr4	744209	748687	4479	778	286.02		chr3	14916404	14917855	1452	712	118.33
chr4	865795	868961	3167	2426	404.58		chr3	15091133	15093591	2459	957	393.74
chr4	1024787	1026524	1738	808	65.63		chr3	15564936	15566343	1408	732	110.11
chr4	1031923	1033969	2047	1112	264.38		chr3	15678910	15681113	2204	1293	183.15
chr4	1175160	1179924	4765	1501	1238.99		chr3	15856979	15858969	1991	993	246.38
chr4	1445865	1447942	2078	974	112.58		chr3	16000582	16002614	2033	1200	191.73
chr4	2217476	2220155	2680	776	65		chr3	16080639	16082573	1935	833	265.05
chr4	2480682	2483049	2368	688	308.1		chr3	16303263	16306412	3150	946	170.96
chr4	2764079	2766393	2315	1108	213.59		chr3	16532564	16534568	2005	685	105.23
chr4	2766825	2773082	6258	5333	1674.98		chr3	16596760	16599833	3074	1247	160
chr4	5148409	5151812	3404	2050	294.85		chr3	16611480	16613929	2450	1778	82.86
chr4	5667825	5669687	1863	1084	482.48		chr3	16864592	16866321	1730	733	142.41
chr4	5791736	5793222	1487	753	94.82		chr3	16919797	16923893	4097	3145	430.98
chr4	6199438	6201011	1574	785	137.63		chr3	16924005	16927524	3520	2722	389.48
chr4	6238726	6243412	4687	3851	1300.41		chr3	17006506	17009951	3446	1377	234.65
chr4	6431294	6433780	2487	947	146.22		chr3	17051282	17053021	1740	757	142.03
chr4	6617074	6619101	2028	1339	94.51		chr3	17145655	17147304	1650	947	100.25
chr4	6826453	6829973	3521	2569	457.31		chr3	17319250	17321564	2315	863	138.09
chr4	6900942	6903457	2516	1530	278.46		chr3	17321632	17323309	1678	578	81.74
chr4	7077082	7079191	2110	1340	310.39		chr3	17456202	17459097	2896	1831	207.81
chr4	7219254	7222951	3698	2274	1562.75		chr3	17557659	17560691	3033	2479	116.61
chr4	7272229	7274583	2355	950	238.29		chr3	17792395	17794579	2185	1384	575.38
chr4	7280711	7282762	2052	986	220.66		chr3	17843285	17845318	2034	793	239.47
chr4	7402874	7404344	1471	936	64.02		chr3	17966942	17969211	2270	1413	472.25
chr4	7405189	7408133	2945	1389	330.25		chr3	17974815	17977254	2440	1069	282.3
chr4	7413313	7415636	2324	1263	166.08		chr3	17993502	17995077	1576	773	90.31
chr4	7661975	7664798	2824	798	276.48		chr3	18038445	18040505	2061	1372	182.58
chr4	7721342	7724481	3140	1152	290.56		chr3	18052301	18055298	2998	635	132.7
chr4	7840564	7844271	3708	2573	557.08		chr3	18168188	18170647	2460	698	96.65
chr4	7892652	7895389	2738	1079	436.62		chr3	18335827	18341443	5617	4770	410.22
chr4	7897455	7899328	1874	950	191.52		chr3	18374616	18376502	1887	1092	187.16
chr4	8060044	8063051	3008	2102	104.61		chr3	18459284	18463058	3775	2498	1247.83
chr4	8080776	8082567	1792	957	145.5		chr3	18463809	18466700	2892	2108	134.18
chr4	8174526	8176356	1831	1129	123.96		chr3	18521877	18524966	3090	1740	186.77
chr4	8319296	8322902	3607	1489	1726.25		chr3	18656727	18659097	2371	884	284.16
chr4	8360141	8362295	2155	1019	548.73		chr3	18684153	18685690	1538	646	59.24
chr4	8634137	8636022	1886	871	182.84		chr3	18701544	18703832	2289	762	201.34
chr4	8645638	8647724	2087	664	202.33		chr3	18728444	18731858	3415	751	247.3
chr4	8718761	8720985	2225	1104	283.52		chr3	18766332	18768126	1795	1085	106.33
chr4	9045996	9048626	2631	983	129.66		chr3	18854856	18857318	2463	700	76.5
chr4	9317665	9330206	12542	2104	3031.15		chr3	18867287	18869631	2345	1335	393.41
chr4	9466719	9469502	2784	1270	172		chr3	18908873	18912956	4084	2237	492.1
chr4	9739061	9741171	2111	712	211.23		chr3	18958018	18966686	8669	6357	2581.61
chr4	9849748	9851606	1859	487	632.87		chr3	19016244	19020467	4224	1150	378.58
chr4	9892967	9902990	10024	3275	2492.5		chr3	19440395	19442857	2463	1073	97.88
chr4	9905487	9909319	3833	1695	1384.61		chr3	19529308	19531136	1829	772	195.91
chr4	10060582	10063507	2926	1198	945.13		chr3	19730525	19731946	1422	682	55.37
chr4	10162633	10166277	3645	1228	858.92		chr3	19908399	19910513	2115	1152	62.95
chr4	10250131	10252841	2711	933	348.94		chr3	20119529	20122036	2508	1152	587.66
chr4	10380148	10388728	8581	6139	1331.76		chr3	20353756	20355259	1504	655	85.91
chr4	10681612	10683508	1897	928	257.11		chr3	20434550	20437030	2481	1323	362.14
chr4	10733371	10735651	2281	1491	110.54		chr3	20473342	20475631	2290	1144	694.79
chr4	10837507	10839635	2129	1080	423.34		chr3	20476049	20477916	1868	867	236.14
chr4	11226786	11229317	2532	914	263.37		chr3	20524619	20528808	4190	2560	513.26
chr4	11418085	11419918	1834	970	78.73		chr3	20586544	20589551	3008	1097	577.46
chr4	11554477	11557585	3109	874	191.47		chr3	20618664	20620831	2168	1254	351.29
chr4	11584083	11588786	4704	3768	358.38		chr3	20665475	20667476	2002	759	93.71
chr4	11691221	11696074	4854	3186	731.09		chr3	20766579	20769977	3399	2375	388.45
chr4	11899595	11903037	3443	1194	198.73		chr3	20804483	20806204	1722	937	75.32
chr4	11981743	11985735	3993	2742	261.36		chr3	20894701	20896463	1763	1100	52.72
chr4	12026494	12028472	1979	1271	154.83		chr3	20908998	20910971	1974	1262	116.56
chr4	12216526	12219079	2554	951	234.44		chr3	21000641	21003177	2537	1518	342.1
chr4	12273677	12276765	3089	2348	299.61		chr3	21006505	21008063	1559	773	90.98
chr4	12291140	12294192	3053	833	170.19		chr3	21028347	21031190	2844	1081	311.32
chr4	12335739	12338121	2383	1582	228.31		chr3	21146652	21150973	4322	1007	875.45
chr4	12351733	12356249	4517	848	799.71		chr3	21301692	21303486	1795	1116	65.76
chr4	12502103	12506248	4146	1677	1285.94		chr3	21368927	21372368	3442	1997	711.01
chr4	12672518	12674939	2422	1252	357.94		chr3	21498067	21500864	2798	2014	234.67
chr4	12847014	12849843	2830	1689	195.31		chr3	21506248	21508333	2086	823	204.14
chr4	12979799	12989859	10061	6504	2445.5		chr3	21508449	21511619	3171	1903	157.14
chr4	13120115	13123226	3112	727	330.45		chr3	21520856	21523851	2996	2085	637.84
chr4	13249246	13252287	3042	705	200.65		chr3	21547942	21550122	2181	1424	120.44
chr4	13349764	13352976	3213	1399	165.66		chr3	21561317	21564697	3381	2714	175.33
chr4	13680781	13687045	6265	1334	919.43		chr3	21736893	21741189	4297	2476	482.6
chr4	13984857	13987061	2205	748	358.01		chr3	21765137	21768221	3085	1396	264.53
chr4	14021924	14023432	1509	774	99.78		chr3	21802722	21805529	2808	1666	94.51
chr4	14086899	14093025	6127	4645	221.33		chr3	22014670	22016586	1917	1260	117.55
chr4	14239222	14242509	3288	1718	1019.21		chr3	22044729	22046205	1477	810	58.91
chr4	14243041	14246794	3754	2684	172.53		chr3	22054594	22056217	1624	846	84.14
chr4	14340150	14342477	2328	1094	442.77		chr3	22321317	22323222	1906	1030	117.03
chr4	14373743	14376465	2723	1707	294.62		chr3	22323296	22326771	3476	2743	237.87
chr4	14409198	14413189	3992	847	540.7		chr3	22348908	22351434	2527	1054	486.08
chr4	14507054	14512454	5401	983	262.36		chr3	22360028	22363307	3280	2227	2897.11
chr4	14516800	14521605	4806	735	563.28		chr3	22416973	22420957	3985	2210	394.48
chr4	14636655	14640406	3752	1771	263.67		chr3	22424011	22427299	3289	1692	944.65
chr4	14738049	14739776	1728	988	71.09		chr3	22444440	22445936	1497	499	70.72
chr4	14763519	14764743	1225	491	108.75		chr3	22461809	22465177	3369	1008	171.82
chr4	14805692	14807568	1877	860	184.58		chr3	22498949	22501404	2456	1698	315.28
chr4	14825364	14827546	2183	1438	85.88		chr3	22522440	22524307	1868	838	52.36
chr4	14870531	14872890	2360	1535	693.04		chr3	22583671	22585394	1724	970	65.23
chr4	14888495	14891117	2623	1186	413.08		chr3	22629966	22632428	2463	764	76.05
chr4	15201891	15203913	2023	1007	229.61		chr3	22842347	22845142	2796	831	145.76
chr4	15229388	15231097	1710	731	115.6		chr3	22845826	22847369	1544	705	120.99
chr4	15379504	15381436	1933	700	88		chr3	22891955	22893716	1762	944	84.48
chr4	15413666	15416905	3240	1484	1033.93		chr3	22894227	22897628	3402	1326	1027.71
chr4	15440164	15444301	4138	3365	420.05		chr3	22921331	22923713	2383	751	217.48
chr4	15563389	15567571	4183	3029	537.73		chr3	22950701	22953733	3033	836	490.03
chr4	15678272	15679959	1688	720	109.45		chr3	23015922	23018877	2956	627	179.69
chr4	15826798	15830910	4113	2948	399.61		chr3	23019294	23021066	1773	1009	201.36
chr4	15938248	15941935	3688	2970	337.47		chr3	23095671	23098413	2743	2113	424.42
chr4	16083454	16085906	2453	1673	159.74		chr3	23154061	23156973	2913	1957	338.34
chr4	16378311	16380027	1717	768	133.27		chr3	23176021	23178830	2810	831	206.42
chr4	16394101	16395920	1820	707	89.81		chr3	23185586	23187310	1725	804	125.69
chr4	16421271	16423279	2009	1033	95.34		chr3	23229254	23230956	1703	739	56.92
chr4	16580426	16583537	3112	2338	257.55		chr3	23265704	23267996	2293	731	75.21
chr4	16595710	16597798	2089	1290	193		chr3	23293844	23295476	1633	694	92.71
chr4	16828798	16831127	2330	1205	409.47		chr3	23317813	23319861	2049	1095	88.19
chr4	16907563	16909562	2000	1211	88.23		chr3	23345431	23347690	2260	927	141.18
chr4	16927146	16929381	2236	826	421.16		chr4	17341	19217	1877	897	168.38
chr4	17112281	17114902	2622	1638	236.88		chr4	32300	34181	1882	909	145.28
chr4	17153126	17160402	7277	4348	3100		chr4	41846	43735	1890	957	149.35
chr4	17189145	17192870	3726	713	562.87		chr4	44079	46024	1946	959	263.59
chr4	17266049	17272161	6113	3769	818.79		chr4	72425	76021	3597	2832	163.05
chr4	17368514	17374193	5680	1594	447.09		chr4	89339	91123	1785	907	196.08
chr4	17579077	17582130	3054	795	301.87		chr4	112871	114722	1852	960	133.51
chr4	17691878	17694027	2150	1337	250.97		chr4	125954	127976	2023	1114	138.04
chr4	17719769	17723771	4003	1374	312.61		chr4	132914	135843	2930	1123	1217.83
chr4	17751772	17754657	2886	1830	282.97		chr4	171187	173558	2372	1559	462.68
chr4	17795159	17799138	3980	2668	507.33		chr4	302067	305144	3078	2227	484.34
chr4	17855162	17859628	4467	3584	328.4		chr4	361334	363463	2130	1035	276.74
chr4	18168564	18172165	3602	2136	172.11		chr4	367557	370794	3238	2548	117.28
chr4	18332259	18336402	4144	2213	912.72		chr4	402022	405273	3252	1882	680.5
chr4	18385844	18389454	3611	2825	577.55		chr4	577618	579339	1722	990	101.54
chr4	18428950	18431423	2474	1322	223.1		chr4	638534	641431	2898	1585	580.94
chr4	18436965	18442844	5880	2209	1070.96		chr4	744322	746127	1806	720	59.38
chr4	18497126	18499231	2106	1171	194.15		chr4	746272	748594	2323	819	64.46
chr4	18519396	18523528	4133	3706	163.61		chr4	865708	869084	3377	1322	2658.82
chr4	18524605	18527558	2954	2222	197.76		chr4	1024771	1026658	1888	1082	248.55
chr5	123680	126499	2820	1653	518.23		chr4	1031791	1035049	3259	1212	325.88
chr5	154768	158152	3385	2453	859.64		chr4	1174713	1180165	5453	1851	465.6
chr5	349900	354232	4333	3632	297.53		chr4	1255886	1257286	1401	509	61.5
chr5	394295	400708	6414	1505	1696.27		chr4	1339503	1342129	2627	1085	157.84
chr5	537885	542611	4727	3348	860.77		chr4	1351407	1352953	1547	821	88.93
chr5	679174	683683	4510	1049	1193.92		chr4	1446024	1447776	1753	714	63.13
chr5	699341	704970	5630	4104	1095.79		chr4	2217433	2219373	1941	693	130.95
chr5	744713	749263	4551	1119	1757.02		chr4	2320011	2321539	1529	768	62.46
chr5	952325	962889	10565	5860	3132.75		chr4	2480580	2484459	3880	835	153.37
chr5	1002611	1006290	3680	2364	307.7		chr4	2764319	2765974	1656	671	81.96
chr5	1013492	1017953	4462	3669	757.9		chr4	2766776	2769680	2905	1061	332.04
chr5	1021202	1024019	2818	725	316.35		chr4	2770044	2772998	2955	2100	760.23
chr5	1187273	1190367	3095	971	277.03		chr4	5149413	5152580	3168	1219	270.96
chr5	1348794	1350890	2097	1223	192.5		chr4	5578522	5580646	2125	786	443.47
chr5	1351103	1354246	3144	1829	303.79		chr4	5667754	5669698	1945	1162	431.17
chr5	1486913	1488624	1712	949	96.62		chr4	5791600	5793335	1736	859	206.97
chr5	1489673	1492706	3034	1545	118		chr4	5917854	5919548	1695	987	90.38
chr5	1523396	1526707	3312	2064	481.26		chr4	6199460	6200997	1538	637	83.33
chr5	1791348	1793410	2063	1157	579.66		chr4	6238812	6243386	4575	3735	684.25
chr5	1948070	1952383	4314	2998	1496.82		chr4	6826311	6829840	3530	2410	430.9
chr5	2009403	2011536	2134	1216	175.06		chr4	7024510	7026461	1952	754	143.85
chr5	2042634	2044740	2107	1142	286.81		chr4	7085323	7087495	2173	1398	261.2
chr5	2067772	2071103	3332	2380	769.79		chr4	7142279	7144279	2001	866	159.11
chr5	2385374	2388103	2730	1812	292.49		chr4	7219641	7222837	3197	1871	703.55
chr5	2583339	2587085	3747	1655	481.21		chr4	7272136	7274065	1930	1160	251.8
chr5	2620402	2624561	4160	2074	1149.21		chr4	7280882	7282691	1810	1086	153.41
chr5	2948636	2954345	5710	1646	460.35		chr4	7297155	7299163	2009	773	93.4
chr5	3024724	3030551	5828	1727	1034.16		chr4	7402771	7404336	1566	1066	70.55
chr5	3079300	3081028	1729	789	125.47		chr4	7405359	7407654	2296	1113	297.16
chr5	3111106	3114578	3473	1521	758.83		chr4	7409118	7410757	1640	756	106.35
chr5	3172978	3180238	7261	6250	2121.12		chr4	7413195	7415796	2602	1705	133.33
chr5	3228374	3235168	6795	5461	721.33		chr4	7661910	7665053	3144	1122	228.02
chr5	3310609	3317589	6981	4878	1189.31		chr4	7669866	7672580	2715	1715	348.21
chr5	3358047	3359872	1826	684	120.95		chr4	7841133	7844106	2974	1854	275.27
chr5	3369984	3372934	2951	2022	160.3		chr4	7892662	7895167	2506	1040	272.79
chr5	3562807	3566541	3735	2098	342.23		chr4	7897238	7899276	2039	1292	160.24
chr5	3687439	3698653	11215	8480	3100		chr4	8015310	8016999	1690	945	87.17
chr5	3700806	3708567	7762	3929	3092.2		chr4	8061165	8062859	1695	1283	72.63
chr5	3986954	3994353	7400	2124	2940.52		chr4	8080848	8082442	1595	676	73.77
chr5	4062191	4065540	3350	1156	348.1		chr4	8174201	8176347	2147	1444	131.05
chr5	4165987	4167636	1650	709	181.27		chr4	8214847	8218279	3433	724	227
chr5	4180709	4184039	3331	2615	271.56		chr4	8240296	8242507	2212	782	433.91
chr5	4218274	4220715	2442	1376	632.79		chr4	8281794	8284005	2212	1478	113.1
chr5	4232602	4239768	7167	1815	1354.63		chr4	8319333	8322681	3349	1571	781.21
chr5	4448757	4451628	2872	920	375.61		chr4	8360118	8362331	2214	949	406.07
chr5	4521562	4523459	1898	827	221.71		chr4	8417811	8419639	1829	695	182.53
chr5	4755583	4757292	1710	718	54.14		chr4	8634260	8635979	1720	677	80.65
chr5	4804860	4807816	2957	1674	240.36		chr4	8645719	8647689	1971	620	124.59
chr5	4914280	4916902	2623	1531	508.16		chr4	8716333	8718460	2128	1269	190.48
chr5	4919338	4923376	4039	3417	622.57		chr4	8718562	8721239	2678	869	395.3
chr5	5094285	5097443	3159	1659	532.64		chr4	8834198	8836614	2417	1589	81.94
chr5	5151564	5155473	3910	2389	1699.77		chr4	9046012	9047973	1962	950	125.24
chr5	5407172	5414482	7311	4270	1119.63		chr4	9317838	9320554	2717	1941	806.76
chr5	5481159	5483523	2365	1067	253.2		chr4	9322326	9327312	4987	4129	843.09
chr5	5615627	5629614	13988	6668	3108.27		chr4	9327850	9329576	1727	855	195.52
chr5	5710430	5711971	1542	778	51.74		chr4	9384698	9386256	1559	830	64.97
chr5	5743443	5746659	3217	2098	282.97		chr4	9466916	9469606	2691	1063	432.77
chr5	5858293	5860742	2450	1736	149.13		chr4	9739054	9741205	2152	704	212.31
chr5	5876007	5880288	4282	1321	184.37		chr4	9849745	9851537	1793	540	302.56
chr5	5943989	5946455	2467	644	179.55		chr4	9894286	9897289	3004	1854	829.02
chr5	6164360	6167194	2835	1668	427.48		chr4	9898927	9902872	3946	1866	549.83
chr5	6361809	6363883	2075	1438	73.1		chr4	9906245	9908664	2420	948	550.38
chr5	6411255	6413621	2367	1675	155.37		chr4	10060783	10063414	2632	922	586.1
chr5	6473679	6476114	2436	1690	183.98		chr4	10142260	10144907	2648	1447	177.65
chr5	6660535	6662675	2141	862	220.63		chr4	10162828	10166282	3455	1023	369.48
chr5	6720384	6726746	6363	5708	398.92		chr4	10248585	10252905	4321	2517	328.55
chr5	6826025	6831759	5735	3329	865.26		chr4	10253080	10255489	2410	1600	425.86
chr5	7025246	7027203	1958	1190	496.87		chr4	10380697	10388466	7770	5505	508.81
chr5	7046245	7048057	1813	924	146.46		chr4	10422217	10423886	1670	734	100.36
chr5	7171963	7174354	2392	816	219.73		chr4	10532617	10536387	3771	951	227.23
chr5	7190176	7193907	3732	2123	307.7		chr4	10554262	10556970	2709	968	221.57
chr5	7254516	7256282	1767	1046	58.94		chr4	10558931	10561440	2510	727	164.51
chr5	7257844	7260073	2230	1167	288.77		chr4	10681642	10683597	1956	1202	395.1
chr5	7342034	7343939	1906	881	128.65		chr4	10712464	10714944	2481	1362	72.36
chr5	7345195	7348270	3076	1879	199.65		chr4	10733332	10735993	2662	1955	193.81
chr5	7652962	7655347	2386	1579	247.77		chr4	10759553	10762783	3231	1674	174.19
chr5	7695097	7698681	3585	2162	670.11		chr4	10837543	10839584	2042	1071	403.5
chr5	7726242	7728687	2446	840	128.83		chr4	11097141	11099534	2394	1554	84.09
chr5	7797830	7799888	2059	676	91.48		chr4	11301335	11303645	2311	1564	89.86
chr5	7819080	7822253	3174	1130	341.67		chr4	11385642	11388010	2369	1738	238.46
chr5	7834381	7838254	3874	2153	1546.71		chr4	11418153	11421089	2937	725	123.29
chr5	8082392	8083899	1508	760	98.39		chr4	11422201	11424259	2059	1574	109.05
chr5	8134739	8136745	2007	1146	173.66		chr4	11554112	11556872	2761	1133	161.87
chr5	8219731	8223403	3673	1762	240.64		chr4	11586978	11589076	2099	1447	95.5
chr5	8228451	8230802	2352	1267	239.16		chr4	11635444	11637163	1720	719	110.52
chr5	8385909	8388992	3084	2114	368.9		chr4	11668721	11670404	1684	1072	114.96
chr5	8391691	8397744	6054	3744	545.12		chr4	11691341	11695244	3904	3142	522.7
chr5	8500081	8502442	2362	1586	232.4		chr4	11704818	11706641	1824	1179	64.88
chr5	8541274	8542835	1562	841	60.51		chr4	11899712	11903004	3293	747	167.97
chr5	8777980	8779846	1867	802	127.65		chr4	11982182	11985752	3571	733	293.22
chr5	8936985	8939463	2479	1112	225.01		chr4	12026651	12028283	1633	1080	120.64
chr5	9135181	9137070	1890	980	148.87		chr4	12216800	12218849	2050	1474	55.01
chr5	9244809	9247057	2249	1219	77.23		chr4	12273686	12276838	3153	2375	201.63
chr5	9423463	9425621	2159	1384	263.91		chr4	12291207	12292914	1708	663	80.99
chr5	9518110	9519873	1764	1090	151.49		chr4	12335678	12338092	2415	864	170.29
chr5	10137186	10139150	1965	715	143.3		chr4	12351967	12355677	3711	1233	453.22
chr5	10453136	10456516	3381	2054	849.53		chr4	12496606	12498171	1566	864	60.44
chr5	10718810	10720711	1902	776	123.61		chr4	12501898	12507097	5200	1900	710.02
chr5	11614841	11616363	1523	751	69.93		chr4	12672875	12674802	1928	891	160.95
chr5	13363321	13365002	1682	733	61.82		chr4	12848015	12849782	1768	1093	114.23
chr5	13934445	13941533	7089	2241	2894.17		chr4	12860894	12862569	1676	726	127.18
chr5	13987085	13989011	1927	1189	195.43		chr4	12899724	12901405	1682	819	238.58
chr5	14606793	14608405	1613	784	188.85		chr4	12957256	12958851	1596	800	131.07
chr5	14760676	14762631	1956	1029	219.34		chr4	12980050	12984008	3959	932	269.48
chr5	14765493	14768858	3366	2102	292.46		chr4	12984364	12989949	5586	1661	793.6
chr5	14912065	14914002	1938	1160	106.17		chr4	13017036	13019703	2668	1953	61.09
chr5	15500837	15502681	1845	756	148.97		chr4	13120183	13122811	2629	1258	225.04
chr5	15615298	15617367	2070	925	119.73		chr4	13249313	13251396	2084	941	175.44
chr5	15841417	15843514	2098	1354	145.91		chr4	13304465	13306148	1684	933	153.44
chr5	15846948	15849646	2699	1853	122.64		chr4	13349644	13352978	3335	1364	91.48
chr5	15951766	15953614	1849	777	347.84		chr4	13493024	13494358	1335	649	60.9
chr5	15956757	15958876	2120	818	280.49		chr4	13494525	13496508	1984	1085	103.67
chr5	16028058	16030978	2921	1961	290.5		chr4	13507819	13510094	2276	670	196.47
chr5	16032803	16034162	1360	755	65		chr4	13606640	13610202	3563	904	524.36
chr5	16118800	16120619	1820	725	102.69		chr4	13610792	13614829	4038	2994	414.01
chr5	16139327	16143350	4024	1576	350.67		chr4	13681371	13686972	5602	2011	860.87
chr5	16151875	16153438	1564	791	98.77		chr4	13984852	13986806	1955	785	205.78
chr5	16328424	16337064	8641	7145	3100		chr4	14022028	14023540	1513	714	64.47
chr5	16579259	16582676	3418	1718	451.45		chr4	14023560	14025844	2285	1319	159.49
chr5	16659079	16661328	2250	712	194.19		chr4	14043402	14045021	1620	933	102.14
chr5	16979204	16981383	2180	651	84.27		chr4	14086767	14093156	6390	4262	1266.1
chr5	17055960	17058493	2534	1643	146.22		chr4	14183583	14185991	2409	1273	206.53
chr5	17073320	17076573	3254	2315	567.07		chr4	14239875	14242632	2758	1014	715.36
chr5	17076674	17078853	2180	880	149.5		chr4	14244102	14246702	2601	1641	186.37
chr5	17256123	17258246	2124	857	121.27		chr4	14340396	14342251	1856	828	320.39
chr5	17393195	17395492	2298	913	109.83		chr4	14373985	14376651	2667	1406	211.41
chr5	17530489	17532723	2235	760	223.57		chr4	14378294	14380891	2598	1723	204.75
chr5	17585021	17587152	2132	796	76.23		chr4	14409172	14413506	4335	1066	377.73
chr5	17770557	17775789	5233	4275	420.3		chr4	14509472	14511504	2033	1406	84.43
chr5	17861151	17865761	4611	779	934.24		chr4	14516796	14521490	4695	1190	439.71
chr5	18357996	18359557	1562	793	50.23		chr4	14637019	14640048	3030	1865	253.4
chr5	18374137	18376056	1920	1244	98.88		chr4	14737978	14740886	2909	832	56.08
chr5	18505739	18508317	2579	1452	228.28		chr4	14763190	14764685	1496	678	66.66
chr5	18589621	18592530	2910	910	122.32		chr4	14768526	14770008	1483	908	69.56
chr5	18650597	18652502	1906	868	237.62		chr4	14805819	14807647	1829	803	318.94
chr5	18801050	18806237	5188	3803	285.87		chr4	14824445	14827530	3086	2295	203.95
chr5	19002084	19004760	2677	947	286.18		chr4	14870820	14872940	2121	1326	475.08
chr5	19030192	19033838	3647	1399	262.29		chr4	14887800	14891165	3366	1554	505.77
chr5	19033958	19037619	3662	2760	298.69		chr4	15078910	15082157	3248	2453	146.34
chr5	19196549	19198333	1785	827	160.13		chr4	15180643	15182286	1644	976	86.12
chr5	19565229	19567993	2765	1770	179.62		chr4	15201749	15204043	2295	1039	204.82
chr5	19915521	19917687	2167	1450	99.27		chr4	15229379	15231126	1748	1073	108.84
chr5	20074900	20076526	1627	719	113.14		chr4	15400189	15401726	1538	779	88.55
chr5	20082889	20087495	4607	1374	267.39		chr4	15413979	15416608	2630	1218	411.7
chr5	20089992	20095163	5172	1333	2945.28		chr4	15442009	15444471	2463	1508	363.34
chr5	20189473	20192110	2638	976	251.44		chr4	15563623	15567603	3981	3263	114.45
chr5	20394095	20396982	2888	2040	144.84		chr4	15678250	15680156	1907	737	62.54
chr5	20504945	20507207	2263	1233	231.4		chr4	15702161	15705490	3330	1169	207.83
chr5	20554297	20559139	4843	3640	388.1		chr4	15826911	15831237	4327	2985	407.93
chr5	20647482	20649289	1808	1136	110.58		chr4	15856247	15857821	1575	945	56.86
chr5	20657351	20659920	2570	1721	171.42		chr4	15861605	15863159	1555	763	74.29
chr5	20870960	20873077	2118	1214	266.87		chr4	15933137	15934839	1703	694	126.06
chr5	21033658	21036832	3175	1278	227.87		chr4	15939959	15941977	2019	968	157.89
chr5	21038964	21042582	3619	893	671.8		chr4	16083678	16085865	2188	1164	135.84
chr5	21043803	21050276	6474	1578	1786.7		chr4	16180513	16183792	3280	628	163.27
chr5	21082366	21089621	7256	5521	1036.49		chr4	16378429	16380035	1607	678	98.41
chr5	21159039	21160815	1777	789	144.88		chr4	16394263	16396529	2267	1641	143.98
chr5	21179117	21181011	1895	1156	75.77		chr4	16421387	16423095	1709	735	80.1
chr5	21292542	21294421	1880	1236	92.43		chr4	16581293	16583594	2302	1582	263.8
chr5	21301270	21303089	1820	1073	54.96		chr4	16595908	16598381	2474	705	136.55
chr5	21348290	21350408	2119	1242	145.34		chr4	16828909	16831037	2129	1216	256.29
chr5	21410265	21411902	1638	655	55.26		chr4	16907499	16909613	2115	1213	143.66
chr5	21528444	21530003	1560	741	68.75		chr4	16927242	16929351	2110	785	137.73
chr5	21587146	21590128	2983	1697	227.89		chr4	17089396	17091042	1647	925	103.63
chr5	21590651	21594613	3963	2311	555.78		chr4	17111900	17116152	4253	1995	291.22
chr5	21719547	21723160	3614	1918	228.89		chr4	17153261	17160386	7126	4141	1820.59
chr5	21898918	21904989	6072	3618	2285.81		chr4	17189061	17191234	2174	827	266.1
chr5	21906182	21909166	2985	1582	306.4		chr4	17191329	17192811	1483	737	54.68
chr5	22071500	22074837	3338	1606	599.51		chr4	17268015	17272256	4242	1435	427.39
chr5	22223739	22226188	2450	1530	455.09		chr4	17579095	17582115	3021	708	167.46
chr5	22408551	22411512	2962	1592	149.75		chr4	17583730	17586558	2829	932	260.41
chr5	22564267	22566398	2132	850	139.85		chr4	17691448	17694056	2609	1750	398.54
chr5	22624107	22628007	3901	2306	829.24		chr4	17719620	17723039	3420	916	159.41
chr5	22633611	22636873	3263	1681	129.49		chr4	17751576	17754419	2844	1555	286.63
chr5	22761405	22766024	4620	2246	3100		chr4	17795429	17799377	3949	2464	362.14
chr5	22769837	22774295	4459	2402	3163.23		chr4	17855267	17859828	4562	3481	914.93
chr5	22836878	22838615	1738	1110	132.49		chr4	17923827	17925567	1741	1063	189.94
chr5	22877738	22879439	1702	820	176.25		chr4	18168872	18171568	2697	1970	127.32
chr5	22918824	22922465	3642	1168	342.41		chr4	18172732	18174364	1633	810	112.99
chr5	22989314	22995324	6011	2809	940.95		chr4	18227726	18229417	1692	958	75.57
chr5	23038670	23042207	3538	1224	275.72		chr4	18302465	18304120	1656	697	76.74
chr5	23060928	23062954	2027	1302	106.86		chr4	18332724	18336679	3956	1784	696.58
chr5	23101599	23104237	2639	1401	211.84		chr4	18387192	18389442	2251	1279	316.61
chr5	23130487	23132286	1800	1165	52.67		chr4	18393243	18395121	1879	993	107.69
chr5	23144037	23147256	3220	1868	968.67		chr4	18429285	18431444	2160	889	161.73
chr5	23227386	23229034	1649	757	163.29		chr4	18436582	18442617	6036	2609	998.92
chr5	23247053	23249954	2902	1731	442.46		chr4	18497159	18499154	1996	1247	154.36
chr5	23254541	23259246	4706	2044	1370.08		chr4	18519413	18522370	2958	2227	116.44
chr5	23331609	23333096	1488	767	53.69		chr4	18524573	18527536	2964	910	573.19
chr5	23333403	23336798	3396	1522	268.52		chr5	124255	126451	2197	1004	277.58
chr5	23404790	23409844	5055	1498	749.09		chr5	350258	354260	4003	3394	241.44
chr5	23605012	23609078	4067	2950	311.03		chr5	394614	401167	6554	1117	1025.58
chr5	23763667	23768342	4676	2520	435.77		chr5	538961	542541	3581	2306	435.93
chr5	23780399	23782277	1879	1221	109.45		chr5	679495	683548	4054	3095	525.72
chr5	23835988	23838445	2458	1095	262.81		chr5	699308	704811	5504	4304	470.82
chr5	23894336	23897479	3144	2143	347.27		chr5	744716	749016	4301	1227	723.18
chr5	23932401	23935462	3062	2207	116.44		chr5	953137	960989	7853	5000	1365.59
chr5	23989337	23993553	4217	2940	625.59		chr5	961258	962830	1573	807	65.13
chr5	24160867	24163912	3046	1086	202.18		chr5	1003198	1007092	3895	1527	142.82
chr5	24236432	24239058	2627	913	325.69		chr5	1009440	1011044	1605	667	98.55
chr5	24240530	24243098	2569	1276	535.98		chr5	1014543	1018025	3483	2609	389.61
chr5	24251650	24253270	1621	786	56.2		chr5	1021069	1024056	2988	806	204.6
chr5	24362977	24366912	3936	1004	930.88		chr5	1073645	1075597	1953	703	176.56
chr5	24437518	24439217	1700	957	85.57		chr5	1187421	1189385	1965	892	178.62
chr5	24500676	24511184	10509	5313	1897.59		chr5	1348024	1350694	2671	1749	224.89
chr5	24532543	24540155	7613	3876	1200.6		chr5	1486900	1488606	1707	1018	122.14
chr5	24576972	24578908	1937	1159	336.28		chr5	1489802	1492129	2328	1672	80.72
chr5	24584343	24586540	2198	1403	812.17		chr5	1493742	1495834	2093	1269	141.17
chr5	24608278	24610856	2579	676	209.91		chr5	1524271	1526562	2292	1364	221.41
chr5	24688390	24690171	1782	843	119.01		chr5	1578672	1582372	3701	863	193.01
chr5	24771798	24774689	2892	808	192.99		chr5	1688472	1690114	1643	898	53.17
chr5	24842013	24847378	5366	2420	926.34		chr5	1791319	1793366	2048	1257	265.03
chr5	24915701	24917413	1713	756	61.53		chr5	1828080	1829812	1733	806	132.73
chr5	24964094	24966762	2669	824	476.28		chr5	1833481	1837162	3682	2996	100.16
chr5	25016531	25018816	2286	897	365.07		chr5	1934351	1936118	1768	944	75.16
chr5	25031095	25032890	1796	902	65.91		chr5	1948304	1952279	3976	2749	856.13
chr5	25033008	25034817	1810	705	80.36		chr5	1981967	1983873	1907	828	187.44
chr5	25078511	25082610	4100	1937	102.03		chr5	1993601	1995592	1992	747	154.33
chr5	25095165	25097292	2128	1156	147.76		chr5	2009479	2011471	1993	1232	153.44
chr5	25308236	25313229	4994	623	435.01		chr5	2042212	2044641	2430	1516	169.5
chr5	25341277	25343603	2327	1331	432.47		chr5	2067825	2071068	3244	2335	440.44
chr5	25379788	25384196	4409	1169	240.57		chr5	2174501	2176699	2199	1477	240.33
chr5	25408805	25411408	2604	1613	467.19		chr5	2199492	2202142	2651	1194	297.79
chr5	25454345	25459150	4806	3540	178.54		chr5	2315428	2317259	1832	720	129.8
chr5	25459238	25463140	3903	2299	266.98		chr5	2368390	2371342	2953	889	160.67
chr5	25654124	25657158	3035	708	193.37		chr5	2383173	2391579	8407	3361	611.69
chr5	25657950	25663301	5352	2913	739.31		chr5	2403924	2405992	2069	883	116.01
chr5	25862278	25863713	1436	759	107.2		chr5	2583782	2586083	2302	1421	138.12
chr5	25896883	25898727	1845	809	277.88		chr5	2620119	2624397	4279	2566	988.83
chr5	25901475	25904482	3008	1390	313.06		chr5	2732631	2735585	2955	1053	389.29
chr5	25929565	25931922	2358	1707	146.39		chr5	2906086	2907792	1707	1025	160.89
chr5	26040604	26043945	3342	1683	730.26		chr5	2948669	2952115	3447	780	526.85
chr5	26111583	26116049	4467	2840	510.62		chr5	2966687	2967947	1261	553	51.45
chr5	26135424	26140685	5262	1383	689.7		chr5	3024714	3030269	5556	2090	489.87
chr5	26211617	26214525	2909	1302	267.44		chr5	3079270	3080933	1664	939	80.32
chr5	26330677	26333415	2739	2000	163.7		chr5	3111336	3114652	3317	2537	746.46
chr5	26479591	26482253	2663	1017	133.03		chr5	3171988	3180308	8321	7289	1416.21
chr5	26502396	26509925	7530	3765	3111.96		chr5	3312016	3317541	5526	3367	796.67
chr5	26632416	26635518	3103	1997	335.09		chr5	3358286	3360059	1774	768	105.33
chr5	26682733	26685468	2736	952	119.73		chr5	3369912	3372814	2903	2241	79.68
chr5	26703434	26709978	6545	3929	1099.51		chr5	3564136	3566356	2221	768	122
chr5	26739680	26742859	3180	2081	455.87		chr5	3691264	3698683	7420	4638	3100
chr5	26765319	26767586	2268	1031	406.46		chr5	3700927	3708429	7503	3932	1312.85
chr5	26897606	26900057	2452	851	265		chr5	3727395	3729204	1810	1034	123.28
							chr5	3738423	3740810	2388	1345	346.54
							chr5	3844582	3846323	1742	948	131.67
							chr5	3987155	3990424	3270	2036	1579.55
							chr5	3990570	3994124	3555	2781	99.17
							chr5	4062344	4065358	3015	1067	319.95
							chr5	4087274	4088781	1508	735	56.36
							chr5	4165973	4167646	1674	763	201.55
							chr5	4180671	4184700	4030	2664	160.56
							chr5	4218306	4220845	2540	935	582.23
							chr5	4233410	4239016	5607	1048	893.21
							chr5	4477015	4478543	1529	769	72.11
							chr5	4520891	4523663	2773	1602	549.67
							chr5	4541387	4543071	1685	752	72.21
							chr5	4571416	4574825	3410	2640	129.52
							chr5	4733275	4735208	1934	1073	317.1
							chr5	4804759	4807885	3127	1298	394.11
							chr5	4867596	4870872	3277	1356	244.26
							chr5	4914295	4916696	2402	979	165.06
							chr5	4919581	4923283	3703	3090	326.21
							chr5	5094387	5097264	2878	1252	320.66
							chr5	5152052	5155274	3223	2058	978.69
							chr5	5252063	5253903	1841	817	103.02
							chr5	5377733	5379142	1410	651	66.06
							chr5	5407137	5412982	5846	4332	911.88
							chr5	5480855	5483621	2767	1299	622.02
							chr5	5501206	5502859	1654	864	115.57
							chr5	5615583	5619467	3885	1120	363.67
							chr5	5621074	5623353	2280	1159	799.38
							chr5	5623627	5625393	1767	940	116
							chr5	5626044	5628853	2810	1613	193.48
							chr5	5710342	5712010	1669	745	72.18
							chr5	5743872	5746303	2432	1643	211.8
							chr5	5857248	5860749	3502	2815	146.37
							chr5	5875822	5880827	5006	1456	199.57
							chr5	5944109	5945460	1352	645	51.22
							chr5	5953861	5957221	3361	2441	397.11
							chr5	6164668	6167116	2449	1360	273.48
							chr5	6311615	6313816	2202	1110	58.19
							chr5	6361736	6364025	2290	989	109.97
							chr5	6411143	6413713	2571	1668	226.91
							chr5	6442145	6444162	2018	988	138.14
							chr5	6474172	6476168	1997	1362	97.2
							chr5	6660535	6662744	2210	1569	263.41
							chr5	6719320	6722662	3343	1602	275.31
							chr5	6826136	6831347	5212	1122	541.91
							chr5	6974696	6976730	2035	732	214.92
							chr5	6980970	6982509	1540	755	96.51
							chr5	7025239	7027246	2008	1110	830.29
							chr5	7046305	7048094	1790	907	167.29
							chr5	7172091	7174135	2045	811	143.66
							chr5	7185451	7187284	1834	879	186.8
							chr5	7190170	7193519	3350	2141	212.86
							chr5	7254302	7256367	2066	1150	140.47
							chr5	7258143	7260017	1875	864	208.2
							chr5	7341991	7343839	1849	744	96.17
							chr5	7346586	7348169	1584	744	66.43
							chr5	7378716	7380955	2240	889	84.07
							chr5	7417678	7419565	1888	882	125.26
							chr5	7559098	7560489	1392	760	53.84
							chr5	7652901	7655171	2271	1542	200.71
							chr5	7695345	7698565	3221	1924	292.34
							chr5	7726251	7728034	1784	548	120.78
							chr5	7797767	7799877	2111	1077	174.76
							chr5	7819242	7822253	3012	945	385.91
							chr5	7835322	7838420	3099	1196	823.11
							chr5	8082163	8083946	1784	1070	289.37
							chr5	8132905	8136644	3740	3098	162.86
							chr5	8161494	8163302	1809	813	276.87
							chr5	8173282	8176076	2795	1985	192.97
							chr5	8220749	8223442	2694	599	107.28
							chr5	8228431	8230790	2360	1257	164.58
							chr5	8386916	8388860	1945	1194	199.5
							chr5	8394393	8397711	3319	956	265.45
							chr5	8497476	8499126	1651	918	132.9
							chr5	8500403	8502338	1936	1297	124.82
							chr5	8541193	8544262	3070	729	169.44
							chr5	8618172	8619925	1754	647	83.35
							chr5	8778011	8780237	2227	670	96.31
							chr5	8937014	8939252	2239	828	160.97
							chr5	9004048	9005857	1810	743	90.45
							chr5	9135138	9136998	1861	1074	95.42
							chr5	9234344	9236701	2358	1500	112.45
							chr5	9423255	9425545	2291	1651	199.79
							chr5	9517919	9520050	2132	907	208.87
							chr5	9666547	9668223	1677	1091	50.38
							chr5	9803125	9805393	2269	1244	406.47
							chr5	10137138	10139093	1956	788	207.99
							chr5	10453962	10456431	2470	1654	494.29
							chr5	10718878	10720450	1573	741	55.51
							chr5	11614812	11616342	1531	761	73.57
							chr5	13363339	13365916	2578	774	158.9
							chr5	13934953	13941463	6511	1610	1632.31
							chr5	13987096	13989180	2085	995	386.67
							chr5	14196638	14198740	2103	1511	88.72
							chr5	14606009	14608277	2269	1632	96.11
							chr5	14642301	14646064	3764	2475	485.4
							chr5	14760698	14762617	1920	1016	225.96
							chr5	14765606	14768309	2704	1929	117.08
							chr5	14911864	14913934	2071	1189	82.48
							chr5	15213589	15215495	1907	1279	159.28
							chr5	15475159	15476953	1795	1020	114.44
							chr5	15500750	15502706	1957	944	125.82
							chr5	15615412	15618400	2989	584	56.16
							chr5	15711304	15713848	2545	1576	206.5
							chr5	15841382	15843629	2248	880	192.64
							chr5	15847067	15849706	2640	1783	229.32
							chr5	15874802	15876402	1601	852	53.55
							chr5	15951795	15953793	1999	716	179.16
							chr5	15956732	15958940	2209	747	241.04
							chr5	16029204	16030961	1758	951	228.92
							chr5	16032692	16034187	1496	837	59.64
							chr5	16118627	16120520	1894	813	267.41
							chr5	16151674	16153413	1740	642	143.55
							chr5	16329511	16336909	7399	1593	2742.55
							chr5	16561962	16564080	2119	1237	135.5
							chr5	16579361	16581628	2268	1154	195.42
							chr5	16659112	16660744	1633	832	96.36
							chr5	16713793	16715382	1590	778	92.45
							chr5	16859860	16861617	1758	688	137.52
							chr5	17056191	17058283	2093	1130	93.79
							chr5	17074131	17076547	2417	1622	267.19
							chr5	17197593	17200434	2842	2118	218.25
							chr5	17256057	17258359	2303	769	117.6
							chr5	17393011	17395863	2853	1255	113.82
							chr5	17530538	17532180	1643	681	99.56
							chr5	17585057	17587008	1952	753	51.79
							chr5	17755964	17758842	2879	1192	255.73
							chr5	17772286	17775734	3449	2382	217.58
							chr5	17809812	17812110	2299	870	337.84
							chr5	17861129	17865767	4639	3513	842.88
							chr5	18374364	18375879	1516	1052	53.15
							chr5	18505435	18508300	2866	1710	161.24
							chr5	18589594	18592593	3000	774	252.1
							chr5	18603341	18605178	1838	1059	89.96
							chr5	18609388	18611557	2170	1395	58.31
							chr5	18650604	18652349	1746	718	203.67
							chr5	18802775	18806172	3398	881	340.79
							chr5	18963582	18965266	1685	798	80.95
							chr5	19001879	19004592	2714	1126	485.36
							chr5	19030343	19033105	2763	564	129.51
							chr5	19034175	19036363	2189	1393	60.28
							chr5	19068710	19070762	2053	1050	108.74
							chr5	19196383	19199064	2682	878	495.77
							chr5	19564572	19567684	3113	2445	138.27
							chr5	19625322	19629104	3783	1317	334.27
							chr5	19915528	19917757	2230	857	361.21
							chr5	20074516	20076457	1942	1183	147.34
							chr5	20083419	20087410	3992	860	165.85
							chr5	20090018	20094965	4948	1322	2567.33
							chr5	20189653	20191989	2337	1319	197.15
							chr5	20395191	20397735	2545	976	157.24
							chr5	20465875	20468657	2783	751	188.39
							chr5	20504986	20507290	2305	1555	388.03
							chr5	20554111	20559154	5044	3888	240.51
							chr5	20647770	20649128	1359	736	65.97
							chr5	20678577	20680638	2062	778	189.53
							chr5	20852554	20855080	2527	648	99.78
							chr5	20871464	20873022	1559	889	74.92
							chr5	20917920	20920183	2264	1423	146.5
							chr5	21009079	21010595	1517	604	80.34
							chr5	21025651	21028153	2503	1022	185.14
							chr5	21034075	21037349	3275	1376	213.58
							chr5	21039040	21041335	2296	1059	502.93
							chr5	21043663	21046364	2702	1721	567.51
							chr5	21047180	21049814	2635	1650	151.77
							chr5	21086557	21089224	2668	1441	418.94
							chr5	21159052	21160993	1942	789	208.21
							chr5	21179210	21180981	1772	1100	54.11
							chr5	21291341	21294510	3170	2497	124.28
							chr5	21301261	21303265	2005	1134	100.56
							chr5	21348402	21350459	2058	1324	132.78
							chr5	21528099	21530054	1956	1097	234.43
							chr5	21587372	21589810	2439	662	65.54
							chr5	21590731	21594765	4035	2268	308.58
							chr5	21719323	21723233	3911	2113	132.25
							chr5	21898777	21905097	6321	3737	1226.01
							chr5	21906516	21909011	2496	1242	219.36
							chr5	22071485	22074885	3401	1645	486.68
							chr5	22223707	22226343	2637	1693	182.98
							chr5	22409117	22411881	2765	1051	490.46
							chr5	22564295	22566095	1801	726	147.58
							chr5	22571332	22573721	2390	761	165.91
							chr5	22580988	22583710	2723	1031	227.12
							chr5	22624152	22627872	3721	2166	440.61
							chr5	22633795	22636609	2815	1326	143.18
							chr5	22761404	22765255	3852	2275	3100
							chr5	22770272	22773618	3347	1944	2974.68
							chr5	22836731	22838575	1845	1144	257.61
							chr5	22877733	22879285	1553	780	138.74
							chr5	22918673	22922045	3373	1053	181.05
							chr5	22990753	22993972	3220	1379	323.56
							chr5	23038560	23041476	2917	1217	153.77
							chr5	23101532	23105795	4264	1974	315.06
							chr5	23144406	23147010	2605	1323	474.09
							chr5	23227360	23228948	1589	772	88.8
							chr5	23247829	23249994	2166	936	221.24
							chr5	23254693	23259281	4589	1745	948.85
							chr5	23333428	23337001	3574	1550	238.97
							chr5	23337340	23339190	1851	986	82.1
							chr5	23404832	23407631	2800	1363	511.94
							chr5	23407972	23409993	2022	1261	135.28
							chr5	23604891	23609270	4380	890	557.2
							chr5	23701030	23703880	2851	703	149.34
							chr5	23763427	23768599	5173	2867	531.17
							chr5	23780441	23782331	1891	1232	97.36
							chr5	23836082	23838411	2330	942	158.51
							chr5	23894174	23897964	3791	2248	420.86
							chr5	23933205	23935433	2229	1289	113.13
							chr5	23989469	23993549	4081	3231	331.28
							chr5	24152226	24153751	1526	771	57.03
							chr5	24160154	24162885	2732	1952	111.23
							chr5	24236465	24239669	3205	818	226.16
							chr5	24240439	24243036	2598	1100	248.4
							chr5	24251716	24253260	1545	776	53.94
							chr5	24363075	24366713	3639	730	474.81
							chr5	24437464	24439186	1723	794	120.71
							chr5	24503646	24506990	3345	2326	1194.06
							chr5	24532542	24540195	7654	3505	758.29
							chr5	24576905	24578942	2038	1275	422.43
							chr5	24584299	24586532	2234	1411	674.41
							chr5	24608423	24610605	2183	651	143.97
							chr5	24688577	24690517	1941	735	90.48
							chr5	24771812	24774571	2760	1336	92.51
							chr5	24842684	24847290	4607	1821	753.91
							chr5	24964155	24966453	2299	1066	229.67
							chr5	25016734	25018837	2104	1240	196.63
							chr5	25030997	25034967	3971	877	447.74
							chr5	25078708	25081778	3071	2280	64.48
							chr5	25095206	25097382	2177	1318	168.03
							chr5	25308264	25309925	1662	720	149.91
							chr5	25309991	25311804	1814	909	124.52
							chr5	25341275	25343614	2340	1071	207.93
							chr5	25379635	25383971	4337	1063	463.04
							chr5	25408856	25411185	2330	1409	196.88
							chr5	25456493	25459119	2627	1910	164.78
							chr5	25460653	25462686	2034	906	115.2
							chr5	25653454	25658011	4558	1204	322.56
							chr5	25658404	25661704	3301	2274	776.47
							chr5	25862305	25863786	1482	743	100.93
							chr5	25896787	25898740	1954	976	210.61
							chr5	25901982	25904908	2927	803	168.51
							chr5	25929791	25931970	2180	1504	147.02
							chr5	26040544	26043515	2972	1733	441.64
							chr5	26087109	26088646	1538	848	57.13
							chr5	26112925	26115813	2889	1388	458.55
							chr5	26138118	26139941	1824	645	97.28
							chr5	26210874	26213866	2993	2225	248.69
							chr5	26479387	26482613	3227	835	440.37
							chr5	26502471	26507678	5208	4000	1836.93
							chr5	26515550	26520003	4454	3492	519.31
							chr5	26624761	26627165	2405	1287	210.29
							chr5	26633046	26635587	2542	1714	272.07
							chr5	26682721	26684381	1661	881	70.93
							chr5	26704820	26710017	5198	2831	600.71
							chr5	26740111	26743979	3869	863	331.96
							chr5	26765517	26767415	1899	943	137.43
							chr5	26897588	26900216	2629	789	461.65
