# Supplementary material for: Genome‐wide occupancy of histone H3K27 methyltransferases CURLY LEAF and SWINGER in Arabidopsis seedlings
Source: Plant Direct. 2019 Jan 31;3(1):e00100. doi: 10.1002/pld3.100 (PMC6508855; doi:10.1002/pld3.100)
Supplement: Supplementary file 4 [file PLD3-3-e00100-s004.xlsx]

## Sheet: sheet1
CLF-bound genes	Gene information		SWN-bound genes	Gene information		CLF and SWN co-bound genes	CLF unique targets	SWN unique bound genes
AT1G01030	NGA3, AP2/B3-like transcriptional factor family protein		AT1G01030	NGA3, AP2/B3-like transcriptional factor family protein		AT1G01030	AT1G09930	AT1G01250
AT1G01183	MIR165, MIR165A, MIR165/MIR165A; miRNA		AT1G01183	MIR165, MIR165A, MIR165/MIR165A; miRNA		AT1G01183	AT1G21990	AT1G02040
AT1G01453	unknown protein		AT1G01250	Integrase-type DNA-binding superfamily protein		AT1G01453	AT1G72430	AT1G02050
AT1G02065	SPL8, squamosa promoter binding protein-like 8		AT1G01453	unknown protein; FUNCTIONS IN: molecular_function unknown; INVOLVED IN: biological_process unknown; LOCATED IN: cellular_component unknown; BEST Arabidopsis thaliana protein match is: unknown protein (TAIR:AT4G01110.1); Has 30201 Blast hits to 17322 proteins in 780 species: Archae - 12; Bacteria - 1396; Metazoa - 17338; Fungi - 3422; Plants - 5037; Viruses - 0; Other Eukaryotes - 2996 (source: NC…		AT1G02065	AT2G23370	AT1G02074
AT1G02070	unknown protein; BEST Arabidopsis thaliana protein match is: unknown protein (TAIR:AT3G60520.1)		AT1G02040	C2H2-type zinc finger family protein		AT1G02070	AT2G23380	AT1G02180
AT1G02330	CONTAINS InterPro DOMAIN/s: Hepatocellular carcinoma-associated antigen 59 (InterPro:IPR010756).		AT1G02050	LAP6, Chalcone and stilbene synthase family protein		AT1G02330	AT3G04990	AT1G02190
AT1G02335	GL22, germin-like protein subfamily 2 member 2 precursor		AT1G02065	SPL8, squamosa promoter binding protein-like 8		AT1G02335		AT1G02205
AT1G02340	FBI1, HFR1, REP1, RSF1, basic helix-loop-helix (bHLH) DNA-binding superfamily protein		AT1G02070	unknown protein; BEST Arabidopsis thaliana protein match is: unknown protein (TAIR:AT3G60520.1); Has 98 Blast hits to 98 proteins in 13 species: Archae - 0; Bacteria - 0; Metazoa - 0; Fungi - 0; Plants - 98; Viruses - 0; Other Eukaryotes - 0 (source: NCBI BLink).		AT1G02340		AT1G02810
AT1G02390	ATGPAT2, GPAT2, glycerol-3-phosphate acyltransferase 2		AT1G02074	unknown protein; Has 30201 Blast hits to 17322 proteins in 780 species: Archae - 12; Bacteria - 1396; Metazoa - 17338; Fungi - 3422; Plants - 5037; Viruses - 0; Other Eukaryotes - 2996 (source: NCBI BLink).		AT1G02390		AT1G02813
AT1G02620	Ras-related small GTP-binding family protein		AT1G02180	ferredoxin-related		AT1G02620		AT1G02816
AT1G03710	Cystatin/monellin superfamily protein		AT1G02190	Fatty acid hydroxylase superfamily		AT1G03710		AT1G03103
AT1G03720	Cysteine proteinases superfamily protein		AT1G02205	CER1, Fatty acid hydroxylase superfamily		AT1G03720		AT1G03106
AT1G03780	TPX2, targeting protein for XKLP2		AT1G02330	CONTAINS InterPro DOMAIN/s: Hepatocellular carcinoma-associated antigen 59 (InterPro:IPR010756); Has 1239 Blast hits to 998 proteins in 204 species: Archae - 4; Bacteria - 71; Metazoa - 421; Fungi - 109; Plants - 87; Viruses - 5; Other Eukaryotes - 542 (source: NCBI BLink).		AT1G03780		AT1G03110
AT1G03790	SOM, Zinc finger C-x8-C-x5-C-x3-H type family protein		AT1G02335	GL22, germin-like protein subfamily 2 member 2 precursor		AT1G03790		AT1G03475
AT1G03800	ATERF10, ERF10, ERF domain protein 10		AT1G02340	FBI1, HFR1, REP1, RSF1, basic helix-loop-helix (bHLH) DNA-binding superfamily protein		AT1G03800		AT1G03490
AT1G03830	guanylate-binding family protein		AT1G02390	ATGPAT2, GPAT2, glycerol-3-phosphate acyltransferase 2		AT1G03830		AT1G04250
AT1G03840	MGP, C2H2 and C2HC zinc fingers superfamily protein		AT1G02620	Ras-related small GTP-binding family protein		AT1G03840		AT1G05300
AT1G04150	C2 calcium/lipid-binding plant phosphoribosyltransferase family protein		AT1G02810	Plant invertase/pectin methylesterase inhibitor superfamily		AT1G04150		AT1G05420
AT1G04445	C2H2-like zinc finger protein		AT1G02813	Protein of unknown function, DUF538		AT1G04445		AT1G07645
AT1G04450	RIC3, ROP-interactive CRIB motif-containing protein 3		AT1G02816	Protein of unknown function, DUF538		AT1G04450		AT1G07660
AT1G04660	glycine-rich protein		AT1G03103	Bifunctional inhibitor/lipid-transfer protein/seed storage 2S albumin superfamily protein		AT1G04660		AT1G07980
AT1G04670	unknown protein.		AT1G03106	unknown protein; Has 35333 Blast hits to 34131 proteins in 2444 species: Archae - 798; Bacteria - 22429; Metazoa - 974; Fungi - 991; Plants - 531; Viruses - 0; Other Eukaryotes - 9610 (source: NCBI BLink).		AT1G04670		AT1G07985
AT1G05230	HDG2, homeodomain GLABROUS 2		AT1G03110	Transducin/WD40 repeat-like superfamily protein		AT1G05230		AT1G08990
AT1G05370	Sec14p-like phosphatidylinositol transfer family protein		AT1G03475	ATCPO-I, HEMF1, LIN2, Coproporphyrinogen III oxidase		AT1G05370		AT1G09000
AT1G06800	PLA-I{gamma}1, alpha/beta-Hydrolases superfamily protein		AT1G03490	ANAC006, NAC006, NAC domain containing protein 6		AT1G06800		AT1G11080
AT1G06810	unknown protein.		AT1G03710	Cystatin/monellin superfamily protein		AT1G06810		AT1G11370
AT1G06820	CCR2, CRTISO, carotenoid isomerase		AT1G03720	Cysteine proteinases superfamily protein		AT1G06820		AT1G11475
AT1G06980	unknown protein.		AT1G03780	TPX2, targeting protein for XKLP2		AT1G06980		AT1G11740
AT1G06990	GDSL-like Lipase/Acylhydrolase superfamily protein		AT1G03790	SOM, Zinc finger C-x8-C-x5-C-x3-H type family protein		AT1G06990		AT1G12550
AT1G07000	ATEXO70B2, EXO70B2, exocyst subunit exo70 family protein B2		AT1G03800	ATERF10, ERF10, ERF domain protein 10		AT1G07000		AT1G12800
AT1G07090	LSH6, Protein of unknown function (DUF640)		AT1G03830	guanylate-binding family protein		AT1G07090		AT1G12805
AT1G07430	HAI2, highly ABA-induced PP2C gene 2		AT1G03840	MGP, C2H2 and C2HC zinc fingers superfamily protein		AT1G07430		AT1G12810
AT1G07640	OBP2, Dof-type zinc finger DNA-binding family protein		AT1G04150	C2 calcium/lipid-binding plant phosphoribosyltransferase family protein		AT1G07640		AT1G15840
AT1G08290	WIP3, WIP domain protein 3		AT1G04250	AXR3, IAA17, AUX/IAA transcriptional regulator family protein		AT1G08290		AT1G16520
AT1G08300	NVL, no vein-like		AT1G04445	C2H2-like zinc finger protein		AT1G08300		AT1G16910
AT1G08465	YAB2, Plant-specific transcription factor YABBY family protein		AT1G04450	RIC3, ROP-interactive CRIB motif-containing protein 3		AT1G08465		AT1G18100
AT1G08860	BON3, Calcium-dependent phospholipid-binding Copine family protein		AT1G04660	glycine-rich protein		AT1G08860		AT1G19230
AT1G09026	unknown protein.		AT1G04670	unknown protein; Has 40 Blast hits to 40 proteins in 14 species: Archae - 2; Bacteria - 5; Metazoa - 1; Fungi - 2; Plants - 30; Viruses - 0; Other Eukaryotes - 0 (source: NCBI BLink).		AT1G09026		AT1G19250
AT1G09030	NF-YB4, nuclear factor Y, subunit B4		AT1G05230	HDG2, homeodomain GLABROUS 2		AT1G09030		AT1G19460
AT1G09350	AtGolS3, GolS3, galactinol synthase 3		AT1G05300	ZIP5, zinc transporter 5 precursor		AT1G09350		AT1G19464
AT1G09380	nodulin MtN21 /EamA-like transporter family protein		AT1G05370	Sec14p-like phosphatidylinositol transfer family protein		AT1G09380		AT1G19900
AT1G09470	unknown protein.		AT1G05420	ATOFP12, OFP12, ovate family protein 12		AT1G09470		AT1G20670
AT1G09480	NAD(P)-binding Rossmann-fold superfamily protein		AT1G06800	PLA-I{gamma}1, alpha/beta-Hydrolases superfamily protein		AT1G09480		AT1G21010
AT1G09486	pseudogene, 60S ribosomal protein L21 (RPL21B), temporary automated functional assignment; blastp match of 67% identity and 2.0e-52 P-value to GP.		AT1G06810	unknown protein; BEST Arabidopsis thaliana protein match is: unknown protein (TAIR:AT1G05400.2); Has 30201 Blast hits to 17322 proteins in 780 species: Archae - 12; Bacteria - 1396; Metazoa - 17338; Fungi - 3422; Plants - 5037; Viruses - 0; Other Eukaryotes - 2996 (source: NCBI BLink).		AT1G09486		AT1G21475
AT1G09490	NAD(P)-binding Rossmann-fold superfamily protein		AT1G06820	CCR2, CRTISO, carotenoid isomerase		AT1G09490		AT1G22220
AT1G09930	ATOPT2, OPT2, oligopeptide transporter 2		AT1G06980	unknown protein; FUNCTIONS IN: molecular_function unknown; INVOLVED IN: biological_process unknown; LOCATED IN: endomembrane system; EXPRESSED IN: sepal, male gametophyte, carpel; EXPRESSED DURING: 4 anthesis; BEST Arabidopsis thaliana protein match is: unknown protein (TAIR:AT2G30230.1); Has 159 Blast hits to 159 proteins in 13 species: Archae - 0; Bacteria - 0; Metazoa - 0; Fungi - 0; Plants - …		AT1G09932		AT1G22710
AT1G09932	Phosphoglycerate mutase family protein		AT1G06990	GDSL-like Lipase/Acylhydrolase superfamily protein		AT1G09935		AT1G22890
AT1G09935	Phosphoglycerate mutase family protein		AT1G07000	ATEXO70B2, EXO70B2, exocyst subunit exo70 family protein B2		AT1G09960		AT1G22900
AT1G09960	ATSUC4, ATSUT4, SUC4, SUT4, sucrose transporter 4		AT1G07090	LSH6, Protein of unknown function (DUF640)		AT1G10220		AT1G23200
AT1G10220	BEST Arabidopsis thaliana protein match is: ZCF37 (TAIR:AT1G59590.1).		AT1G07430	HAI2, highly ABA-induced PP2C gene 2		AT1G10230		AT1G23201
AT1G10230	ASK18, SK18, SKP1-like 18		AT1G07640	OBP2, Dof-type zinc finger DNA-binding family protein		AT1G10270		AT1G24110
AT1G10270	GRP23, glutamine-rich protein 23		AT1G07645	ATDSI-1VOC, DSI-1VOC, dessication-induced 1VOC superfamily protein		AT1G10480		AT1G24470
AT1G10480	ZFP5, zinc finger protein 5		AT1G07660	Histone superfamily protein		AT1G10580		AT1G24480
AT1G10580	Transducin/WD40 repeat-like superfamily protein		AT1G07980	NF-YC10, nuclear factor Y, subunit C10		AT1G10585		AT1G25410
AT1G10585	basic helix-loop-helix (bHLH) DNA-binding superfamily protein		AT1G07985	Expressed protein		AT1G10657		AT1G25422
AT1G10657	Plant protein 1589 of unknown function		AT1G08290	WIP3, WIP domain protein 3		AT1G11220		AT1G25510
AT1G11220	Protein of unknown function (DUF761)		AT1G08300	NVL, no vein-like		AT1G11230		AT1G26600
AT1G11230	Protein of unknown function (DUF761)		AT1G08465	YAB2, Plant-specific transcription factor YABBY family protein		AT1G11470		AT1G27620
AT1G11470	Pentatricopeptide repeat (PPR) superfamily protein		AT1G08860	BON3, Calcium-dependent phospholipid-binding Copine family protein		AT1G11570		AT1G28390
AT1G11570	NTL, NTF2-like		AT1G08990	PGSIP5, plant glycogenin-like starch initiation protein 5		AT1G11572		AT1G29160
AT1G11572	Plant thionin family protein		AT1G09000	ANP1, MAPKKK1, NP1, NPK1-related protein kinase 1		AT1G11600		AT1G29195
AT1G11600	CYP77B1, cytochrome P450, family 77, subfamily B, polypeptide 1		AT1G09026	unknown protein; LOCATED IN: endomembrane system; Has 30201 Blast hits to 17322 proteins in 780 species: Archae - 12; Bacteria - 1396; Metazoa - 17338; Fungi - 3422; Plants - 5037; Viruses - 0; Other Eukaryotes - 2996 (source: NCBI BLink).		AT1G12030		AT1G30760
AT1G12030	Protein of unknown function (DUF506)		AT1G09030	NF-YB4, nuclear factor Y, subunit B4		AT1G12070		AT1G31290
AT1G12070	Immunoglobulin E-set superfamily protein		AT1G09350	AtGolS3, GolS3, galactinol synthase 3		AT1G12180		AT1G31710
AT1G12180	BEST Arabidopsis thaliana protein match is: HSP20-like chaperones superfamily protein (TAIR:AT5G47600.1).		AT1G09380	nodulin MtN21 /EamA-like transporter family protein		AT1G12200		AT1G32190
AT1G12200	Flavin-binding monooxygenase family protein		AT1G09470	unknown protein; FUNCTIONS IN: molecular_function unknown; EXPRESSED IN: cotyledon; BEST Arabidopsis thaliana protein match is: unknown protein (TAIR:AT5G26770.1); Has 55019 Blast hits to 30094 proteins in 2088 species: Archae - 730; Bacteria - 6553; Metazoa - 28961; Fungi - 4800; Plants - 2559; Viruses - 111; Other Eukaryotes - 11305 (source: NCBI BLink).		AT1G12260		AT1G34540
AT1G12260	ANAC007, EMB2749, NAC007, VND4, NAC 007		AT1G09480	NAD(P)-binding Rossmann-fold superfamily protein		AT1G12490		AT1G47550
AT1G12490	F-box associated ubiquitination effector family protein		AT1G09486	pseudogene, 60S ribosomal protein L21 (RPL21B), temporary automated functional assignment; blastp match of 67% identity and 2.0e-52 P-value to GP|3885884|gb|AAC78102.1||AF093630 60S ribosomal protein L21 {Oryza sativa}		AT1G12560		AT1G47860
AT1G12560	ATEXP7, ATEXPA7, ATHEXP ALPHA 1.26, EXP7, EXPA7, expansin A7		AT1G09490	NAD(P)-binding Rossmann-fold superfamily protein		AT1G12570		AT1G48120
AT1G12570	Glucose-methanol-choline (GMC) oxidoreductase family protein		AT1G09932	Phosphoglycerate mutase family protein		AT1G12630		AT1G48140
AT1G12630	Integrase-type DNA-binding superfamily protein		AT1G09935	Phosphoglycerate mutase family protein		AT1G12950		AT1G49340
AT1G12950	RSH2, root hair specific 2		AT1G09960	ATSUC4, ATSUT4, SUC4, SUT4, sucrose transporter 4		AT1G12960		AT1G49440
AT1G12960	Ribosomal protein L18e/L15 superfamily protein		AT1G10220	BEST Arabidopsis thaliana protein match is: ZCF37 (TAIR:AT1G59590.1); Has 43 Blast hits to 43 proteins in 15 species: Archae - 0; Bacteria - 2; Metazoa - 7; Fungi - 0; Plants - 27; Viruses - 0; Other Eukaryotes - 7 (source: NCBI BLink).		AT1G12970		AT1G52680
AT1G12970	PIRL3, plant intracellular ras group-related LRR 3		AT1G10230	ASK18, SK18, SKP1-like 18		AT1G12980		AT1G53530
AT1G12980	DRN, ESR1, Integrase-type DNA-binding superfamily protein		AT1G10270	GRP23, glutamine-rich protein 23		AT1G13260		AT1G53540
AT1G13260	EDF4, RAV1, related to ABI3/VP1 1		AT1G10480	ZFP5, zinc finger protein 5		AT1G13280		AT1G53541
AT1G13280	AOC4, allene oxide cyclase 4		AT1G10580	Transducin/WD40 repeat-like superfamily protein		AT1G13290		AT1G53542
AT1G13290	DOT5, WIP6, C2H2-like zinc finger protein		AT1G10585	basic helix-loop-helix (bHLH) DNA-binding superfamily protein		AT1G13370		AT1G54970
AT1G13370	Histone superfamily protein		AT1G10657	Plant protein 1589 of unknown function		AT1G13380		AT1G59960
AT1G13380	Protein of unknown function (DUF1218)		AT1G11080	scpl31, serine carboxypeptidase-like 31		AT1G13400		AT1G59970
AT1G13400	JGL, NUB, C2H2 and C2HC zinc fingers superfamily protein		AT1G11220	Protein of unknown function (DUF761)		AT1G13410		AT1G60240
AT1G13410	Tetratricopeptide repeat (TPR)-like superfamily protein		AT1G11230	Protein of unknown function (DUF761)		AT1G13670		AT1G60560
AT1G13670	unknown protein.		AT1G11370	Pectin lyase-like superfamily protein		AT1G13710		AT1G60580
AT1G13710	CYP78A5, KLU, cytochrome P450, family 78, subfamily A, polypeptide 5		AT1G11470	Pentatricopeptide repeat (PPR) superfamily protein		AT1G14110		AT1G61120
AT1G14110	ATFUT9, FUT9, fucosyltransferase 9		AT1G11475	NRPB10, NRPD10, NRPE10, RNA polymerases N / 8 kDa subunit		AT1G14120		AT1G62440
AT1G14120	2-oxoglutarate (2OG) and Fe(II)-dependent oxygenase superfamily protein		AT1G11570	NTL, NTF2-like		AT1G14549		AT1G63710
AT1G14549	unknown protein.		AT1G11572	Plant thionin family protein		AT1G14550		AT1G67030
AT1G14550	Peroxidase superfamily protein		AT1G11600	CYP77B1, cytochrome P450, family 77, subfamily B, polypeptide 1		AT1G14560		AT1G67100
AT1G14560	Mitochondrial substrate carrier family protein		AT1G11740	ankyrin repeat family protein		AT1G14580		AT1G67810
AT1G14580	C2H2-like zinc finger protein		AT1G12030	Protein of unknown function (DUF506)		AT1G14600		AT1G67860
AT1G14600	Homeodomain-like superfamily protein		AT1G12070	Immunoglobulin E-set superfamily protein		AT1G14930		AT1G67865
AT1G14930	Polyketide cyclase/dehydrase and lipid transport superfamily protein		AT1G12180	BEST Arabidopsis thaliana protein match is: HSP20-like chaperones superfamily protein (TAIR:AT5G47600.1); Has 8 Blast hits to 8 proteins in 3 species: Archae - 0; Bacteria - 0; Metazoa - 0; Fungi - 0; Plants - 8; Viruses - 0; Other Eukaryotes - 0 (source: NCBI BLink).		AT1G14940		AT1G70260
AT1G14940	Polyketide cyclase/dehydrase and lipid transport superfamily protein		AT1G12200	Flavin-binding monooxygenase family protein		AT1G14950		AT1G70885
AT1G14950	Polyketide cyclase/dehydrase and lipid transport superfamily protein		AT1G12260	ANAC007, EMB2749, NAC007, VND4, NAC 007		AT1G14960		AT1G70890
AT1G14960	Polyketide cyclase/dehydrase and lipid transport superfamily protein		AT1G12490	F-box associated ubiquitination effector family protein		AT1G15010		AT1G71460
AT1G15010	unknown protein.		AT1G12550	D-isomer specific 2-hydroxyacid dehydrogenase family protein		AT1G15360		AT1G71470
AT1G15360	SHN1, WIN1, Integrase-type DNA-binding superfamily protein		AT1G12560	ATEXP7, ATEXPA7, ATHEXP ALPHA 1.26, EXP7, EXPA7, expansin A7		AT1G16390		AT1G71480
AT1G16390	3-Oct, ATOCT3, organic cation/carnitine transporter 3		AT1G12570	Glucose-methanol-choline (GMC) oxidoreductase family protein		AT1G16530		AT1G71520
AT1G16530	ASL9, LBD3, ASYMMETRIC LEAVES 2-like 9		AT1G12630	Integrase-type DNA-binding superfamily protein		AT1G16940		AT1G71528
AT1G16940	F-box/RNI-like/FBD-like domains-containing protein		AT1G12800	Nucleic acid-binding, OB-fold-like protein		AT1G17300		AT1G71530
AT1G17300	unknown protein.		AT1G12805	nucleotide binding		AT1G17310		AT1G71692
AT1G17310	MADS-box transcription factor family protein		AT1G12810	proline-rich family protein		AT1G17950		AT1G71695
AT1G17950	ATMYB52, BW52, MYB52, myb domain protein 52		AT1G12950	RSH2, root hair specific 2		AT1G18140		AT1G71696
AT1G18140	ATLAC1, LAC1, laccase 1		AT1G12960	Ribosomal protein L18e/L15 superfamily protein		AT1G18191		AT1G71890
AT1G18191	Pseudogene of AT1G18200; AtRABA6b (Arabidopsis Rab GTPase homolog A6b); GTP binding		AT1G12970	PIRL3, plant intracellular ras group-related LRR 3		AT1G18290		AT1G71960
AT1G18290	unknown protein.		AT1G12980	DRN, ESR1, Integrase-type DNA-binding superfamily protein		AT1G18400		AT1G72090
AT1G18400	BEE1, BR enhanced expression 1		AT1G13260	EDF4, RAV1, related to ABI3/VP1 1		AT1G18570		AT1G72100
AT1G18570	AtMYB51, BW51A, BW51B, HIG1, MYB51, myb domain protein 51		AT1G13280	AOC4, allene oxide cyclase 4		AT1G18710		AT1G72200
AT1G18710	AtMYB47, MYB47, myb domain protein 47		AT1G13290	DOT5, WIP6, C2H2-like zinc finger protein		AT1G19790		AT1G73590
AT1G19790	SRS7, SHI-related sequence 7		AT1G13370	Histone superfamily protein		AT1G20065		AT1G75620
AT1G20065	FUNCTIONS IN: molecular_function unknown; INVOLVED IN: biological_process unknown; LOCATED IN: endomembrane system; BEST Arabidopsis thaliana protein match is: TFIIB zinc-binding protein (TAIR:AT3G25940.1).		AT1G13380	Protein of unknown function (DUF1218)		AT1G20070		AT1G75710
AT1G20070	unknown protein.		AT1G13400	JGL, NUB, C2H2 and C2HC zinc fingers superfamily protein		AT1G20657		AT1G75830
AT1G20657	Pseudogene of AT3G61340; F-box family protein		AT1G13410	Tetratricopeptide repeat (TPR)-like superfamily protein		AT1G20800		AT1G75860
AT1G20800	F-box family protein		AT1G13670	unknown protein; Has 22 Blast hits to 22 proteins in 7 species: Archae - 0; Bacteria - 0; Metazoa - 0; Fungi - 0; Plants - 22; Viruses - 0; Other Eukaryotes - 0 (source: NCBI BLink).		AT1G20810		AT1G75870
AT1G20810	FKBP-like peptidyl-prolyl cis-trans isomerase family protein		AT1G13710	CYP78A5, KLU, cytochrome P450, family 78, subfamily A, polypeptide 5		AT1G20900		AT1G76610
AT1G20900	AHL27, ESC, ORE7, Predicted AT-hook DNA-binding family protein		AT1G14110	ATFUT9, FUT9, fucosyltransferase 9		AT1G20990		AT1G77110
AT1G20990	Cysteine/Histidine-rich C1 domain family protein		AT1G14120	2-oxoglutarate (2OG) and Fe(II)-dependent oxygenase superfamily protein		AT1G21140		AT1G77640
AT1G21140	Vacuolar iron transporter (VIT) family protein		AT1G14549	unknown protein; LOCATED IN: endomembrane system; Has 30201 Blast hits to 17322 proteins in 780 species: Archae - 12; Bacteria - 1396; Metazoa - 17338; Fungi - 3422; Plants - 5037; Viruses - 0; Other Eukaryotes - 2996 (source: NCBI BLink).		AT1G21290		AT1G77700
AT1G21290	transposable element gene		AT1G14550	Peroxidase superfamily protein		AT1G21300		AT1G77710
AT1G21300	transposable element gene		AT1G14560	Mitochondrial substrate carrier family protein		AT1G21910		AT1G77940
AT1G21910	Integrase-type DNA-binding superfamily protein		AT1G14580	C2H2-like zinc finger protein		AT1G22110		AT1G78450
AT1G21990	F-box/RNI-like/FBD-like domains-containing protein		AT1G14600	Homeodomain-like superfamily protein		AT1G22490		AT1G78460
AT1G22110	structural constituent of ribosome		AT1G14930	Polyketide cyclase/dehydrase and lipid transport superfamily protein		AT1G22910		AT1G78820
AT1G22490	basic helix-loop-helix (bHLH) DNA-binding superfamily protein		AT1G14940	Polyketide cyclase/dehydrase and lipid transport superfamily protein		AT1G22990		AT1G78970
AT1G22910	RNA-binding (RRM/RBD/RNP motifs) family protein		AT1G14950	Polyketide cyclase/dehydrase and lipid transport superfamily protein		AT1G23380		AT1G79360
AT1G22990	Heavy metal transport/detoxification superfamily protein		AT1G14960	Polyketide cyclase/dehydrase and lipid transport superfamily protein		AT1G23400		AT1G79760
AT1G23380	KNAT6, KNAT6L, KNAT6S, KNOTTED1-like homeobox gene 6		AT1G15010	unknown protein; BEST Arabidopsis thaliana protein match is: unknown protein (TAIR:AT2G01300.1); Has 71 Blast hits to 71 proteins in 13 species: Archae - 0; Bacteria - 2; Metazoa - 0; Fungi - 0; Plants - 69; Viruses - 0; Other Eukaryotes - 0 (source: NCBI BLink).		AT1G23410		AT1G80130
AT1G23400	ATCAF2, CAF2, RNA-binding CRS1 / YhbY (CRM) domain-containing protein		AT1G15360	SHN1, WIN1, Integrase-type DNA-binding superfamily protein		AT1G23420		AT1G80133
AT1G23410	Ribosomal protein S27a / Ubiquitin family protein		AT1G15840	unknown protein; Has 111484 Blast hits to 29940 proteins in 1985 species: Archae - 153; Bacteria - 40635; Metazoa - 31564; Fungi - 6444; Plants - 10232; Viruses - 1710; Other Eukaryotes - 20746 (source: NCBI BLink).		AT1G23770		AT1G80340
AT1G23420	INO, Plant-specific transcription factor YABBY family protein		AT1G16390	3-Oct, ATOCT3, organic cation/carnitine transporter 3		AT1G23780		AT1G80590
AT1G23770	F-box family protein		AT1G16520	unknown protein; FUNCTIONS IN: molecular_function unknown; INVOLVED IN: biological_process unknown; LOCATED IN: plasma membrane; EXPRESSED IN: 22 plant structures; EXPRESSED DURING: 13 growth stages; BEST Arabidopsis thaliana protein match is: unknown protein (TAIR:AT1G56080.1); Has 243 Blast hits to 234 proteins in 69 species: Archae - 2; Bacteria - 2; Metazoa - 61; Fungi - 9; Plants - 125; Viru…		AT1G24140		AT1G80850
AT1G23780	F-box family protein		AT1G16530	ASL9, LBD3, ASYMMETRIC LEAVES 2-like 9		AT1G24260		AT1G80860
AT1G24140	Matrixin family protein		AT1G16910	LSH8, Protein of unknown function (DUF640)		AT1G24577		AT1G80865
AT1G24260	AGL9, SEP3, K-box region and MADS-box transcription factor family protein		AT1G16940	F-box/RNI-like/FBD-like domains-containing protein		AT1G24590		AT2G01660
AT1G24577	unknown protein.		AT1G17300	unknown protein; BEST Arabidopsis thaliana protein match is: unknown protein (TAIR:AT1G17285.1); Has 27 Blast hits to 27 proteins in 4 species: Archae - 0; Bacteria - 0; Metazoa - 0; Fungi - 0; Plants - 27; Viruses - 0; Other Eukaryotes - 0 (source: NCBI BLink).		AT1G25240		AT2G01770
AT1G24590	DRN-LIKE, DRNL, ESR2, SOB2, DORNROSCHEN-like		AT1G17310	MADS-box transcription factor family protein		AT1G25250		AT2G02470
AT1G25240	ENTH/VHS/GAT family protein		AT1G17950	ATMYB52, BW52, MYB52, myb domain protein 52		AT1G25400		AT2G02680
AT1G25250	AtIDD16, IDD16, indeterminate(ID)-domain 16		AT1G18100	E12A11, MFT, PEBP (phosphatidylethanolamine-binding protein) family protein		AT1G26515		AT2G15020
AT1G25400	unknown protein.		AT1G18140	ATLAC1, LAC1, laccase 1		AT1G26520		AT2G16890
AT1G26515	F-box and associated interaction domains-containing protein		AT1G18191	Pseudogene of AT1G18200; AtRABA6b (Arabidopsis Rab GTPase homolog A6b); GTP binding		AT1G26780		AT2G20350
AT1G26520	Cobalamin biosynthesis CobW-like protein		AT1G18290	unknown protein; FUNCTIONS IN: molecular_function unknown; INVOLVED IN: N-terminal protein myristoylation; LOCATED IN: chloroplast; EXPRESSED IN: root; Has 94 Blast hits to 94 proteins in 12 species: Archae - 0; Bacteria - 0; Metazoa - 0; Fungi - 0; Plants - 94; Viruses - 0; Other Eukaryotes - 0 (source: NCBI BLink).		AT1G26920		AT2G20360
AT1G26780	AtMYB117, LOF1, MYB117, myb domain protein 117		AT1G18400	BEE1, BR enhanced expression 1		AT1G27040		AT2G20515
AT1G26920	unknown protein.		AT1G18570	AtMYB51, BW51A, BW51B, HIG1, MYB51, myb domain protein 51		AT1G27560		AT2G20520
AT1G27040	Major facilitator superfamily protein		AT1G18710	AtMYB47, MYB47, myb domain protein 47		AT1G27860		AT2G21970
AT1G27560	pseudogene of F-box family protein-related		AT1G19230	Riboflavin synthase-like superfamily protein		AT1G27870		AT2G22055
AT1G27860	Protein of unknown function (DUF626)		AT1G19250	FMO1, flavin-dependent monooxygenase 1		AT1G28080		AT2G23130
AT1G27870	Polynucleotidyl transferase, ribonuclease H-like superfamily protein		AT1G19460	Galactose oxidase/kelch repeat superfamily protein		AT1G28300		AT2G25880
AT1G28080	RING finger protein		AT1G19464	MIR864A, MIR864a; miRNA		AT1G28360		AT2G25890
AT1G28300	LEC2, AP2/B3-like transcriptional factor family protein		AT1G19790	SRS7, SHI-related sequence 7		AT1G29280		AT2G27240
AT1G28360	ATERF12, ERF12, ERF domain protein 12		AT1G19900	glyoxal oxidase-related protein		AT1G30100		AT2G28625
AT1G29280	ATWRKY65, WRKY65, WRKY DNA-binding protein 65		AT1G20065	FUNCTIONS IN: molecular_function unknown; INVOLVED IN: biological_process unknown; LOCATED IN: endomembrane system; BEST Arabidopsis thaliana protein match is: TFIIB zinc-binding protein (TAIR:AT3G25940.1).		AT1G30330		AT2G28790
AT1G30100	ATNCED5, NCED5, nine-cis-epoxycarotenoid dioxygenase 5		AT1G20070	unknown protein; FUNCTIONS IN: molecular_function unknown; INVOLVED IN: biological_process unknown; LOCATED IN: chloroplast; EXPRESSED IN: 20 plant structures; EXPRESSED DURING: 11 growth stages; Has 26 Blast hits to 26 proteins in 9 species: Archae - 0; Bacteria - 0; Metazoa - 0; Fungi - 2; Plants - 24; Viruses - 0; Other Eukaryotes - 0 (source: NCBI BLink).		AT1G30650		AT2G30210
AT1G30330	ARF6, auxin response factor 6		AT1G20657	Pseudogene of AT3G61340; F-box family protein		AT1G30700		AT2G30750
AT1G30650	AR411, ATWRKY14, WRKY14, WRKY DNA-binding protein 14		AT1G20670	DNA-binding bromodomain-containing protein		AT1G30710		AT2G30760
AT1G30700	FAD-binding Berberine family protein		AT1G20800	F-box family protein		AT1G30720		AT2G32550
AT1G30710	FAD-binding Berberine family protein		AT1G20810	FKBP-like peptidyl-prolyl cis-trans isomerase family protein		AT1G30730		AT2G33070
AT1G30720	FAD-binding Berberine family protein		AT1G20900	AHL27, ESC, ORE7, Predicted AT-hook DNA-binding family protein		AT1G30740		AT2G34790
AT1G30730	FAD-binding Berberine family protein		AT1G20990	Cysteine/Histidine-rich C1 domain family protein		AT1G30840		AT2G34830
AT1G30740	FAD-binding Berberine family protein		AT1G21010	unknown protein; FUNCTIONS IN: molecular_function unknown; INVOLVED IN: N-terminal protein myristoylation; LOCATED IN: cellular_component unknown; EXPRESSED IN: 24 plant structures; EXPRESSED DURING: 14 growth stages; BEST Arabidopsis thaliana protein match is: unknown protein (TAIR:AT1G76600.1); Has 206 Blast hits to 206 proteins in 13 species: Archae - 0; Bacteria - 0; Metazoa - 0; Fungi - 0; P…		AT1G30930		AT2G34980
AT1G30840	ATPUP4, PUP4, purine permease 4		AT1G21140	Vacuolar iron transporter (VIT) family protein		AT1G31040		AT2G34985
AT1G30930	F-box family protein		AT1G21290	transposable element gene		AT1G31310		AT2G34990
AT1G31040	PLATZ transcription factor family protein		AT1G21300	transposable element gene		AT1G31600		AT2G36026
AT1G31310	hydroxyproline-rich glycoprotein family protein		AT1G21475	Protein of unknown function (DUF506)		AT1G31620		AT2G36030
AT1G31600	RNA-binding (RRM/RBD/RNP motifs) family protein		AT1G21910	Integrase-type DNA-binding superfamily protein		AT1G31670		AT2G36120
AT1G31620	unknown protein.		AT1G22110	structural constituent of ribosome		AT1G32049		AT2G36130
AT1G31670	Copper amine oxidase family protein		AT1G22220	F-box family protein		AT1G32050		AT2G36690
AT1G32049	unknown pseudogene		AT1G22490	basic helix-loop-helix (bHLH) DNA-binding superfamily protein		AT1G32170		AT2G39518
AT1G32050	SCAMP family protein		AT1G22710	ATSUC2, SUC2, SUT1, sucrose-proton symporter 2		AT1G32240		AT2G40050
AT1G32170	XTH30, XTR4, xyloglucan endotransglucosylase/hydrolase 30		AT1G22890	unknown protein; FUNCTIONS IN: molecular_function unknown; INVOLVED IN: biological_process unknown; LOCATED IN: endomembrane system; EXPRESSED IN: 19 plant structures; EXPRESSED DURING: 11 growth stages; Has 17 Blast hits to 17 proteins in 2 species: Archae - 0; Bacteria - 0; Metazoa - 0; Fungi - 0; Plants - 17; Viruses - 0; Other Eukaryotes - 0 (source: NCBI BLink).		AT1G33610		AT2G40475
AT1G32240	KAN2, Homeodomain-like superfamily protein		AT1G22900	Disease resistance-responsive (dirigent-like protein) family protein		AT1G33730		AT2G40600
AT1G33610	Leucine-rich repeat (LRR) family protein		AT1G22910	RNA-binding (RRM/RBD/RNP motifs) family protein		AT1G33740		AT2G40610
AT1G33730	CYP76C5, cytochrome P450, family 76, subfamily C, polypeptide 5		AT1G22990	Heavy metal transport/detoxification superfamily protein		AT1G33743		AT2G41120
AT1G33740	pseudogene, putative chaperonin 60 beta precursor, similar to chaperonin 60 beta precursor GB:JT0901 GI:81601 from (Arabidopsis thaliana); blastp match of 78% identity and 1.2e-11 P-value to PIR|JT0902|JT0902 chaperonin 60 beta - wheat (fragment)		AT1G23200	Plant invertase/pectin methylesterase inhibitor superfamily		AT1G33760		AT2G41660
AT1G33743	Pseudogene of AT1G32660; F-box family protein		AT1G23201	FUNCTIONS IN: molecular_function unknown; INVOLVED IN: biological_process unknown; LOCATED IN: cellular_component unknown; CONTAINS InterPro DOMAIN/s: GCK (InterPro:IPR012891); BEST Arabidopsis thaliana protein match is: GCK domain-containing protein (TAIR:AT5G02210.1); Has 106 Blast hits to 71 proteins in 9 species: Archae - 0; Bacteria - 0; Metazoa - 0; Fungi - 0; Plants - 106; Viruses - 0; Oth…		AT1G34460		AT2G41850
AT1G33760	Integrase-type DNA-binding superfamily protein		AT1G23380	KNAT6, KNAT6L, KNAT6S, KNOTTED1-like homeobox gene 6		AT1G35140		AT2G42100
AT1G34460	CYC3, CYCB1;5, CYCLIN B1;5		AT1G23400	ATCAF2, CAF2, RNA-binding CRS1 / YhbY (CRM) domain-containing protein		AT1G35750		AT2G42110
AT1G35140	EXL7, PHI-1, Phosphate-responsive 1 family protein		AT1G23410	Ribosomal protein S27a / Ubiquitin family protein		AT1G35830		AT2G42120
AT1G35750	APUM10, PUM10, pumilio 10		AT1G23420	INO, Plant-specific transcription factor YABBY family protein		AT1G37140		AT2G42540
AT1G35830	VQ motif-containing protein		AT1G23770	F-box family protein		AT1G43005		AT2G42560
AT1G37140	MCT1, MEI2 C-terminal RRM only like 1		AT1G23780	F-box family protein		AT1G43140		AT2G42570
AT1G43005	FUNCTIONS IN: molecular_function unknown; INVOLVED IN: biological_process unknown; LOCATED IN: cellular_component unknown; BEST Arabidopsis thaliana protein match is: F-box family protein (TAIR:AT1G61060.1); Has 259 Blast hits to 220 proteins in 2 species: Archae - 0; Bacteria - 0; Metazoa - 0; Fungi - 0; Plants - 259; Viruses - 0; Other Eukaryotes - 0 (source: NCBI BLink).		AT1G24110	Peroxidase superfamily protein		AT1G44080		AT2G43050
AT1G43140	Cullin family protein		AT1G24140	Matrixin family protein		AT1G44318		AT2G45750
AT1G44080	F-box family protein with a domain of unknown function (DUF295)		AT1G24260	AGL9, SEP3, K-box region and MADS-box transcription factor family protein		AT1G44350		AT2G46650
AT1G44318	hemb2, Aldolase superfamily protein		AT1G24470	ATKCR2, KCR2, beta-ketoacyl reductase 2		AT1G44740		AT2G47130
AT1G44350	ILL6, IAA-leucine resistant (ILR)-like gene 6		AT1G24480	S-adenosyl-L-methionine-dependent methyltransferases superfamily protein		AT1G45145		AT2G47140
AT1G44740	unknown protein.		AT1G24577	unknown protein; BEST Arabidopsis thaliana protein match is: unknown protein (TAIR:AT1G67910.2); Has 115 Blast hits to 115 proteins in 17 species: Archae - 0; Bacteria - 0; Metazoa - 0; Fungi - 0; Plants - 115; Viruses - 0; Other Eukaryotes - 0 (source: NCBI BLink).		AT1G47610		AT2G47150
AT1G45145	ATH5, ATTRX5, LIV1, TRX5, thioredoxin H-type 5		AT1G24590	DRN-LIKE, DRNL, ESR2, SOB2, DORNROSCHEN-like		AT1G47990		AT2G47280
AT1G47610	Transducin/WD40 repeat-like superfamily protein		AT1G25240	ENTH/VHS/GAT family protein		AT1G48130		AT2G47300
AT1G47990	ATGA2OX4, GA2OX4, gibberellin 2-oxidase 4		AT1G25250	AtIDD16, IDD16, indeterminate(ID)-domain 16		AT1G48730		AT2G47560
AT1G48130	ATPER1, PER1, 1-cysteine peroxiredoxin 1		AT1G25400	unknown protein; BEST Arabidopsis thaliana protein match is: unknown protein (TAIR:AT1G68440.1); Has 21 Blast hits to 21 proteins in 6 species: Archae - 0; Bacteria - 0; Metazoa - 0; Fungi - 0; Plants - 21; Viruses - 0; Other Eukaryotes - 0 (source: NCBI BLink).		AT1G48740		AT2G47870
AT1G48730	unknown protein.		AT1G25410	ATIPT6, IPT6, isopentenyltransferase 6		AT1G48742		AT2G47880
AT1G48740	2-oxoglutarate (2OG) and Fe(II)-dependent oxygenase superfamily protein		AT1G25422	unknown protein; FUNCTIONS IN: molecular_function unknown; INVOLVED IN: biological_process unknown; LOCATED IN: cellular_component unknown; BEST Arabidopsis thaliana protein match is: unknown protein (TAIR:AT1G68500.1); Has 16 Blast hits to 16 proteins in 6 species: Archae - 0; Bacteria - 0; Metazoa - 0; Fungi - 0; Plants - 16; Viruses - 0; Other Eukaryotes - 0 (source: NCBI BLink).		AT1G48990		AT3G01516
AT1G48742	MIR157D, MIR157D; miRNA		AT1G25510	Eukaryotic aspartyl protease family protein		AT1G49190		AT3G01520
AT1G48990	Oleosin family protein		AT1G26515	F-box and associated interaction domains-containing protein		AT1G49330		AT3G01690
AT1G49190	ARR19, RR19, response regulator 19		AT1G26520	Cobalamin biosynthesis CobW-like protein		AT1G49450		AT3G01700
AT1G49330	hydroxyproline-rich glycoprotein family protein		AT1G26600	CLE9, CLAVATA3/ESR-RELATED 9		AT1G50880		AT3G01705
AT1G49450	Transducin/WD40 repeat-like superfamily protein		AT1G26780	AtMYB117, LOF1, MYB117, myb domain protein 117		AT1G50960		AT3G01710
AT1G50880	F-box and associated interaction domains-containing protein		AT1G26920	unknown protein; BEST Arabidopsis thaliana protein match is: unknown protein (TAIR:AT1G69760.1); Has 47 Blast hits to 47 proteins in 13 species: Archae - 0; Bacteria - 0; Metazoa - 0; Fungi - 7; Plants - 34; Viruses - 0; Other Eukaryotes - 6 (source: NCBI BLink).		AT1G51190		AT3G01900
AT1G50960	ATGA2OX7, GA2OX7, gibberellin 2-oxidase 7		AT1G27040	Major facilitator superfamily protein		AT1G51270		AT3G01940
AT1G51190	PLT2, Integrase-type DNA-binding superfamily protein		AT1G27560	pseudogene of F-box family protein-related		AT1G51290		AT3G01950
AT1G51270	structural molecules;transmembrane receptors;structural molecules		AT1G27620	HXXXD-type acyl-transferase family protein		AT1G51300		AT3G01960
AT1G51290	F-box and associated interaction domains-containing protein		AT1G27860	Protein of unknown function (DUF626)		AT1G51355		AT3G01961
AT1G51300	alpha/beta-Hydrolases superfamily protein		AT1G27870	Polynucleotidyl transferase, ribonuclease H-like superfamily protein		AT1G52690		AT3G02630
AT1G51355	unknown protein.		AT1G28080	RING finger protein		AT1G52695		AT3G02670
AT1G52690	Late embryogenesis abundant protein (LEA) family protein		AT1G28300	LEC2, AP2/B3-like transcriptional factor family protein		AT1G52830		AT3G03290
AT1G52695	alpha/beta-Hydrolases superfamily protein		AT1G28360	ATERF12, ERF12, ERF domain protein 12		AT1G52890		AT3G04160
AT1G52830	IAA6, SHY1, indole-3-acetic acid 6		AT1G28390	Protein kinase superfamily protein		AT1G52900		AT3G04170
AT1G52890	ANAC019, NAC019, NAC domain containing protein 19		AT1G29160	Dof-type zinc finger DNA-binding family protein		AT1G53020		AT3G04180
AT1G52900	Toll-Interleukin-Resistance (TIR) domain family protein		AT1G29195	unknown protein; FUNCTIONS IN: molecular_function unknown; INVOLVED IN: biological_process unknown; LOCATED IN: chloroplast; EXPRESSED IN: 13 plant structures; EXPRESSED DURING: 4 anthesis, C globular stage, 4 leaf senescence stage, petal differentiation and expansion stage; BEST Arabidopsis thaliana protein match is: unknown protein (TAIR:AT2G30230.1); Has 180 Blast hits to 180 proteins in 14 sp…		AT1G53023		AT3G04181
AT1G53020	PFU3, UBC26, UBC26 (UBIQUITIN-CONJUGATING ENZYME 26); ubiquitin-protein ligase		AT1G29280	ATWRKY65, WRKY65, WRKY DNA-binding protein 65		AT1G53340		AT3G04190
AT1G53023	Ubiquitin-conjugating enzyme family protein		AT1G30100	ATNCED5, NCED5, nine-cis-epoxycarotenoid dioxygenase 5		AT1G53350		AT3G05800
AT1G53340	Cysteine/Histidine-rich C1 domain family protein		AT1G30330	ARF6, auxin response factor 6		AT1G53360		AT3G06370
AT1G53350	Disease resistance protein (CC-NBS-LRR class) family		AT1G30650	AR411, ATWRKY14, WRKY14, WRKY DNA-binding protein 14		AT1G53366		AT3G06455
AT1G53360	F-box associated ubiquitination effector family protein		AT1G30700	FAD-binding Berberine family protein		AT1G53370		AT3G06460
AT1G53366	unknown protein.		AT1G30710	FAD-binding Berberine family protein		AT1G53640		AT3G06470
AT1G53370	F-box and associated interaction domains-containing protein		AT1G30720	FAD-binding Berberine family protein		AT1G53700		AT3G06995
AT1G53640	unknown protein.		AT1G30730	FAD-binding Berberine family protein		AT1G53830		AT3G07250
AT1G53700	PK3AT, WAG1, WAG 1		AT1G30740	FAD-binding Berberine family protein		AT1G53990		AT3G07260
AT1G53830	ATPME2, PME2, pectin methylesterase 2		AT1G30760	FAD-binding Berberine family protein		AT1G54000		AT3G10600
AT1G53990	GLIP3, GDSL-motif lipase 3		AT1G30840	ATPUP4, PUP4, purine permease 4		AT1G54035		AT3G10910
AT1G54000	GDSL-like Lipase/Acylhydrolase superfamily protein		AT1G30930	F-box family protein		AT1G54040		AT3G10912
AT1G54035	pseudogene of epithiospecifier protein		AT1G31040	PLATZ transcription factor family protein		AT1G54200		AT3G11110
AT1G54040	ESP, ESR, TASTY, epithiospecifier protein		AT1G31290	AGO3, ARGONAUTE 3		AT1G54330		AT3G11120
AT1G54200	unknown protein.		AT1G31310	hydroxyproline-rich glycoprotein family protein		AT1G55110		AT3G11170
AT1G54330	ANAC020, NAC020, NAC domain containing protein 20		AT1G31600	RNA-binding (RRM/RBD/RNP motifs) family protein		AT1G55580		AT3G12500
AT1G55110	AtIDD7, IDD7, indeterminate(ID)-domain 7		AT1G31620	unknown protein; Has 9 Blast hits to 9 proteins in 2 species: Archae - 0; Bacteria - 0; Metazoa - 0; Fungi - 0; Plants - 9; Viruses - 0; Other Eukaryotes - 0 (source: NCBI BLink).		AT1G56030		AT3G12502
AT1G55580	LAS, SCL18, GRAS family transcription factor		AT1G31670	Copper amine oxidase family protein		AT1G56430		AT3G13130
AT1G56030	RING/U-box superfamily protein		AT1G31710	Copper amine oxidase family protein		AT1G57800		AT3G14370
AT1G56430	ATNAS4, NAS4, nicotianamine synthase 4		AT1G32049	unknown pseudogene		AT1G57830		AT3G15170
AT1G57800	ORTH3, VIM5, zinc finger (C3HC4-type RING finger) family protein		AT1G32050	SCAMP family protein		AT1G58050		AT3G15180
AT1G57830	Toll-Interleukin-Resistance (TIR) domain family protein		AT1G32170	XTH30, XTR4, xyloglucan endotransglucosylase/hydrolase 30		AT1G59670		AT3G15280
AT1G58050	RNA helicase family protein		AT1G32190	alpha/beta-Hydrolases superfamily protein		AT1G59675		AT3G15290
AT1G59670	ATGSTU15, GSTU15, glutathione S-transferase TAU 15		AT1G32240	KAN2, Homeodomain-like superfamily protein		AT1G59680		AT3G15830
AT1G59675	F-box family protein		AT1G33610	Leucine-rich repeat (LRR) family protein		AT1G60070		AT3G15909
AT1G59680	EDA1, F-box associated ubiquitination effector family protein		AT1G33730	CYP76C5, cytochrome P450, family 76, subfamily C, polypeptide 5		AT1G60072		AT3G15910
AT1G60070	Adaptor protein complex AP-1, gamma subunit		AT1G33740	pseudogene, putative chaperonin 60 beta precursor, similar to chaperonin 60 beta precursor GB:JT0901 GI:81601 from (Arabidopsis thaliana); blastp match of 78% identity and 1.2e-11 P-value to PIR|JT0902|JT0902 chaperonin 60 beta - wheat (fragment)		AT1G60073		AT3G16920
AT1G60072	MIR859A, MIR859a; miRNA		AT1G33743	Pseudogene of AT1G32660; F-box family protein		AT1G60075		AT3G17720
AT1G60073	MIR774A, MIR774a; miRNA		AT1G33760	Integrase-type DNA-binding superfamily protein		AT1G60180		AT3G17730
AT1G60075	pseudogene, F-box protein-related, contains TIGRFAM TIGR01640 : F-box protein interaction domain		AT1G34460	CYC3, CYCB1;5, CYCLIN B1;5		AT1G60570		AT3G20470
AT1G60180	pseudogene of F-box family protein		AT1G34540	CYP94D1, cytochrome P450, family 94, subfamily D, polypeptide 1		AT1G61580		AT3G20975
AT1G60570	Galactose oxidase/kelch repeat superfamily protein		AT1G35140	EXL7, PHI-1, Phosphate-responsive 1 family protein		AT1G61590		AT3G20978
AT1G61580	ARP2, RPL3B, R-protein L3 B		AT1G35750	APUM10, PUM10, pumilio 10		AT1G61660		AT3G21210
AT1G61590	Protein kinase superfamily protein		AT1G35830	VQ motif-containing protein		AT1G61750		AT3G21720
AT1G61660	basic helix-loop-helix (bHLH) DNA-binding superfamily protein		AT1G37140	MCT1, MEI2 C-terminal RRM only like 1		AT1G62270		AT3G21800
AT1G61750	Receptor-like protein kinase-related family protein		AT1G43005	FUNCTIONS IN: molecular_function unknown; INVOLVED IN: biological_process unknown; LOCATED IN: cellular_component unknown; BEST Arabidopsis thaliana protein match is: F-box family protein (TAIR:AT1G61060.1); Has 259 Blast hits to 220 proteins in 2 species: Archae - 0; Bacteria - 0; Metazoa - 0; Fungi - 0; Plants - 259; Viruses - 0; Other Eukaryotes - 0 (source: NCBI BLink).		AT1G62300		AT3G21805
AT1G62270	F-box and associated interaction domains-containing protein		AT1G43140	Cullin family protein		AT1G62360		AT3G21890
AT1G62300	ATWRKY6, WRKY6, WRKY family transcription factor		AT1G44080	F-box family protein with a domain of unknown function (DUF295)		AT1G62420		AT3G22830
AT1G62360	BUM, BUM1, SHL, STM, WAM, WAM1, KNOX/ELK homeobox transcription factor		AT1G44318	hemb2, Aldolase superfamily protein		AT1G62490		AT3G23220
AT1G62420	Protein of unknown function (DUF506)		AT1G44350	ILL6, IAA-leucine resistant (ILR)-like gene 6		AT1G62500		AT3G25655
AT1G62490	Mitochondrial transcription termination factor family protein		AT1G44740	unknown protein; FUNCTIONS IN: molecular_function unknown; INVOLVED IN: biological_process unknown; LOCATED IN: mitochondrion; EXPRESSED IN: embryo, leaf whorl, flower, seed; EXPRESSED DURING: F mature embryo stage, petal differentiation and expansion stage, E expanded cotyledon stage, D bilateral stage; Has 8 Blast hits to 7 proteins in 3 species: Archae - 0; Bacteria - 0; Metazoa - 0; Fungi - 1…		AT1G62700		AT3G26110
AT1G62500	Bifunctional inhibitor/lipid-transfer protein/seed storage 2S albumin superfamily protein		AT1G45145	ATH5, ATTRX5, LIV1, TRX5, thioredoxin H-type 5		AT1G62981		AT3G26115
AT1G62700	ANAC026, VND5, Arabidopsis NAC domain containing protein 26		AT1G47550	SEC3A, exocyst complex component sec3A		AT1G62990		AT3G26190
AT1G62981	Protein of unknown function (DUF1191)		AT1G47610	Transducin/WD40 repeat-like superfamily protein		AT1G63030		AT3G26610
AT1G62990	IXR11, KNAT7, KNOTTED-like homeobox of Arabidopsis thaliana 7		AT1G47860	transposable element gene		AT1G63040		AT3G27660
AT1G63030	ddf2, Integrase-type DNA-binding superfamily protein		AT1G47990	ATGA2OX4, GA2OX4, gibberellin 2-oxidase 4		AT1G63190		AT3G27670
AT1G63040	a pseudogene member of the DREB subfamily A-4 of ERF/AP2 transcription factor family. The translated product contains one AP2 domain. There are 17 members in this subfamily including TINY.		AT1G48120	hydrolases;protein serine/threonine phosphatases		AT1G63205		AT3G28440
AT1G63190	Cystatin/monellin superfamily protein		AT1G48130	ATPER1, PER1, 1-cysteine peroxiredoxin 1		AT1G63206		AT3G29156
AT1G63205	Cystatin/monellin superfamily protein		AT1G48140	dolichol-phosphate mannosyltransferase-related		AT1G64030		AT3G29260
AT1G63206	Cystatin/monellin superfamily protein		AT1G48730	unknown protein; Has 1 Blast hits to 1 proteins in 1 species: Archae - 0; Bacteria - 0; Metazoa - 0; Fungi - 0; Plants - 1; Viruses - 0; Other Eukaryotes - 0 (source: NCBI BLink).		AT1G64060		AT3G29590
AT1G64030	ATSRP3, SRP3, serpin 3		AT1G48740	2-oxoglutarate (2OG) and Fe(II)-dependent oxygenase superfamily protein		AT1G64255		AT3G29680
AT1G64060	ATRBOH F, ATRBOHF, RBOH F, RBOHAP108, RBOHF, respiratory burst oxidase protein F		AT1G48742	MIR157D, MIR157D; miRNA		AT1G64480		AT3G30460
AT1G64255	MuDR family transposase		AT1G48990	Oleosin family protein		AT1G64583		AT3G32040
AT1G64480	CBL8, calcineurin B-like protein 8		AT1G49190	ARR19, RR19, response regulator 19		AT1G64585		AT3G36659
AT1G64583	Tetratricopeptide repeat (TPR)-like superfamily protein		AT1G49330	hydroxyproline-rich glycoprotein family protein		AT1G64618		AT3G42806
AT1G64585	DVL12, RTFL22, ROTUNDIFOLIA like 22		AT1G49340	ATPI4K ALPHA, Phosphatidylinositol 3- and 4-kinase family protein		AT1G64620		AT3G43660
AT1G64618	other RNA		AT1G49440	transposable element gene		AT1G65346		AT3G44326
AT1G64620	Dof-type zinc finger DNA-binding family protein		AT1G49450	Transducin/WD40 repeat-like superfamily protein		AT1G65347		AT3G44460
AT1G65346	unknown protein.		AT1G50880	F-box and associated interaction domains-containing protein		AT1G65350		AT3G45160
AT1G65347	transposable element gene		AT1G50960	ATGA2OX7, GA2OX7, gibberellin 2-oxidase 7		AT1G65385		AT3G45860
AT1G65350	UBQ13, ubiquitin 13		AT1G51190	PLT2, Integrase-type DNA-binding superfamily protein		AT1G65390		AT3G46570
AT1G65385	pseudogene, putative serpin, blastp match of 51% identity and 9.6e-61 P-value to GP|26224736|gb|AAN76362.1||AY158152 serpin-like protein {Citrus x paradisi}		AT1G51270	structural molecules;transmembrane receptors;structural molecules		AT1G65481		AT3G48700
AT1G65390	ATPP2-A5, PP2-A5, phloem protein 2 A5		AT1G51290	F-box and associated interaction domains-containing protein		AT1G65483		AT3G50460
AT1G65481	unknown protein.		AT1G51300	alpha/beta-Hydrolases superfamily protein		AT1G65620		AT3G50470
AT1G65483	unknown protein.		AT1G51355	unknown protein; FUNCTIONS IN: molecular_function unknown; INVOLVED IN: biological_process unknown; LOCATED IN: chloroplast; BEST Arabidopsis thaliana protein match is: unknown protein (TAIR:AT3G20898.1); Has 52 Blast hits to 52 proteins in 9 species: Archae - 0; Bacteria - 0; Metazoa - 2; Fungi - 0; Plants - 50; Viruses - 0; Other Eukaryotes - 0 (source: NCBI BLink).		AT1G65730		AT3G53720
AT1G65620	AS2, Lateral organ boundaries (LOB) domain family protein		AT1G52680	late embryogenesis abundant protein-related / LEA protein-related		AT1G65850		AT3G54940
AT1G65730	YSL7, YELLOW STRIPE like 7		AT1G52690	Late embryogenesis abundant protein (LEA) family protein		AT1G65910		AT3G56060
AT1G65850	Disease resistance protein (TIR-NBS-LRR class) family		AT1G52695	alpha/beta-Hydrolases superfamily protein		AT1G66320		AT3G56350
AT1G65910	anac028, NAC028, NAC domain containing protein 28		AT1G52830	IAA6, SHY1, indole-3-acetic acid 6		AT1G66400		AT3G56360
AT1G66320	F-box/RNI-like superfamily protein		AT1G52890	ANAC019, NAC019, NAC domain containing protein 19		AT1G66490		AT3G58200
AT1G66400	CML23, calmodulin like 23		AT1G52900	Toll-Interleukin-Resistance (TIR) domain family protein		AT1G66500		AT3G60730
AT1G66490	F-box and associated interaction domains-containing protein		AT1G53020	PFU3, UBC26, UBC26 (UBIQUITIN-CONJUGATING ENZYME 26); ubiquitin-protein ligase		AT1G66840		AT3G60790
AT1G66500	Pre-mRNA cleavage complex II		AT1G53023	Ubiquitin-conjugating enzyme family protein		AT1G66850		AT3G60897
AT1G66840	Plant protein of unknown function (DUF827)		AT1G53340	Cysteine/Histidine-rich C1 domain family protein		AT1G67150		AT3G60900
AT1G66850	Bifunctional inhibitor/lipid-transfer protein/seed storage 2S albumin superfamily protein		AT1G53350	Disease resistance protein (CC-NBS-LRR class) family		AT1G67160		AT3G60940
AT1G67150	Plant protein of unknown function (DUF247)		AT1G53360	F-box associated ubiquitination effector family protein		AT1G67170		AT3G61028
AT1G67160	F-box family protein with a domain of unknown function (DUF295)		AT1G53366	unknown protein; Has 30201 Blast hits to 17322 proteins in 780 species: Archae - 12; Bacteria - 1396; Metazoa - 17338; Fungi - 3422; Plants - 5037; Viruses - 0; Other Eukaryotes - 2996 (source: NCBI BLink).		AT1G67260		AT3G61721
AT1G67170	unknown protein.		AT1G53370	F-box and associated interaction domains-containing protein		AT1G67760		AT3G61723
AT1G67260	TCP1, TCP family transcription factor		AT1G53530	Peptidase S24/S26A/S26B/S26C family protein		AT1G67770		AT3G61840
AT1G67760	TCP-1/cpn60 chaperonin family protein		AT1G53540	HSP20-like chaperones superfamily protein		AT1G68040		AT3G62690
AT1G67770	TEL2, terminal EAR1-like 2		AT1G53541	unknown protein; Has 30201 Blast hits to 17322 proteins in 780 species: Archae - 12; Bacteria - 1396; Metazoa - 17338; Fungi - 3422; Plants - 5037; Viruses - 0; Other Eukaryotes - 2996 (source: NCBI BLink).		AT1G68130		AT3G62820
AT1G68040	S-adenosyl-L-methionine-dependent methyltransferases superfamily protein		AT1G53542	unknown protein; FUNCTIONS IN: molecular_function unknown; INVOLVED IN: biological_process unknown; LOCATED IN: endomembrane system; Has 30201 Blast hits to 17322 proteins in 780 species: Archae - 12; Bacteria - 1396; Metazoa - 17338; Fungi - 3422; Plants - 5037; Viruses - 0; Other Eukaryotes - 2996 (source: NCBI BLink).		AT1G68360		AT3G62950
AT1G68130	AtIDD14, IDD14, indeterminate(ID)-domain 14		AT1G53640	unknown protein; FUNCTIONS IN: molecular_function unknown; INVOLVED IN: biological_process unknown; LOCATED IN: endomembrane system; EXPRESSED IN: 20 plant structures; EXPRESSED DURING: 11 growth stages; Has 1186 Blast hits to 678 proteins in 89 species: Archae - 0; Bacteria - 50; Metazoa - 731; Fungi - 92; Plants - 226; Viruses - 4; Other Eukaryotes - 83 (source: NCBI BLink).		AT1G68460		AT3G63020
AT1G68360	C2H2 and C2HC zinc fingers superfamily protein		AT1G53700	PK3AT, WAG1, WAG 1		AT1G68480		AT3G63030
AT1G68460	ATIPT1, IPT1, isopentenyltransferase 1		AT1G53830	ATPME2, PME2, pectin methylesterase 2		AT1G68510		AT3G63110
AT1G68480	JAG, C2H2 and C2HC zinc fingers superfamily protein		AT1G53990	GLIP3, GDSL-motif lipase 3		AT1G68520		AT3G63200
AT1G68510	LBD42, LOB domain-containing protein 42		AT1G54000	GDSL-like Lipase/Acylhydrolase superfamily protein		AT1G68810		AT4G00050
AT1G68520	B-box type zinc finger protein with CCT domain		AT1G54035	pseudogene of epithiospecifier protein		AT1G69110		AT4G00080
AT1G68810	basic helix-loop-helix (bHLH) DNA-binding superfamily protein		AT1G54040	ESP, ESR, TASTY, epithiospecifier protein		AT1G69120		AT4G00085
AT1G69110	pseudogene, 40S ribosomal protein S20		AT1G54200	unknown protein; BEST Arabidopsis thaliana protein match is: unknown protein (TAIR:AT3G13980.1); Has 1084 Blast hits to 581 proteins in 136 species: Archae - 0; Bacteria - 72; Metazoa - 212; Fungi - 78; Plants - 102; Viruses - 0; Other Eukaryotes - 620 (source: NCBI BLink).		AT1G69180		AT4G00090
AT1G69120	AGL7, AP1, K-box region and MADS-box transcription factor family protein		AT1G54330	ANAC020, NAC020, NAC domain containing protein 20		AT1G69310		AT4G01410
AT1G69180	CRC, Plant-specific transcription factor YABBY family protein		AT1G54970	ATPRP1, PRP1, RHS7, proline-rich protein 1		AT1G69690		AT4G02020
AT1G69310	ATWRKY57, WRKY57, WRKY DNA-binding protein 57		AT1G55110	AtIDD7, IDD7, indeterminate(ID)-domain 7		AT1G69810		AT4G02810
AT1G69690	TCP family transcription factor		AT1G55580	LAS, SCL18, GRAS family transcription factor		AT1G70020		AT4G03038
AT1G69810	ATWRKY36, WRKY36, WRKY DNA-binding protein 36		AT1G56030	RING/U-box superfamily protein		AT1G70170		AT4G03039
AT1G70020	Protein of unknown function (DUF1163)		AT1G56430	ATNAS4, NAS4, nicotianamine synthase 4		AT1G70560		AT4G03040
AT1G70170	MMP, matrix metalloproteinase		AT1G57800	ORTH3, VIM5, zinc finger (C3HC4-type RING finger) family protein		AT1G70640		AT4G03060
AT1G70560	SAV3, TAA1, WEI8, tryptophan aminotransferase of Arabidopsis 1		AT1G57830	Toll-Interleukin-Resistance (TIR) domain family protein		AT1G71002		AT4G08151
AT1G70640	octicosapeptide/Phox/Bem1p (PB1) domain-containing protein		AT1G58050	RNA helicase family protein		AT1G71390		AT4G08730
AT1G71002	MIR858A, MIR858a; miRNA		AT1G59670	ATGSTU15, GSTU15, glutathione S-transferase TAU 15		AT1G71930		AT4G08740
AT1G71390	AtRLP11, RLP11, receptor like protein 11		AT1G59675	F-box family protein		AT1G72140		AT4G08750
AT1G71930	ANAC030, VND7, vascular related NAC-domain protein 7		AT1G59680	EDA1, F-box associated ubiquitination effector family protein		AT1G72210		AT4G11650
AT1G72140	Major facilitator superfamily protein		AT1G59960	NAD(P)-linked oxidoreductase superfamily protein		AT1G72280		AT4G11780
AT1G72210	basic helix-loop-helix (bHLH) DNA-binding superfamily protein		AT1G59970	Matrixin family protein		AT1G72290		AT4G11876
AT1G72280	AERO1, ERO1, endoplasmic reticulum oxidoreductins 1		AT1G60070	Adaptor protein complex AP-1, gamma subunit		AT1G72300		AT4G11880
AT1G72290	Kunitz family trypsin and protease inhibitor protein		AT1G60072	MIR859A, MIR859a; miRNA		AT1G72570		AT4G12270
AT1G72300	Leucine-rich receptor-like protein kinase family protein		AT1G60073	MIR774A, MIR774a; miRNA		AT1G72580		AT4G12490
AT1G72430	SAUR-like auxin-responsive protein family		AT1G60075	pseudogene, F-box protein-related, contains TIGRFAM TIGR01640 : F-box protein interaction domain		AT1G73410		AT4G13210
AT1G72570	Integrase-type DNA-binding superfamily protein		AT1G60180	pseudogene of F-box family protein		AT1G73620		AT4G13840
AT1G72580	unknown protein.		AT1G60240	NAC (No Apical Meristem) domain transcriptional regulator superfamily protein		AT1G73805		AT4G14260
AT1G73410	ATMYB54, MYB54, myb domain protein 54		AT1G60560	SWIM zinc finger family protein		AT1G74000		AT4G14310
AT1G73620	Pathogenesis-related thaumatin superfamily protein		AT1G60570	Galactose oxidase/kelch repeat superfamily protein		AT1G74010		AT4G14315
AT1G73805	Calmodulin binding protein-like		AT1G60580	pre-tRNA		AT1G74500		AT4G14320
AT1G74000	SS3, strictosidine synthase 3		AT1G61120	GES, TPS04, TPS4, terpene synthase 04		AT1G74660		AT4G14690
AT1G74010	Calcium-dependent phosphotriesterase superfamily protein		AT1G61580	ARP2, RPL3B, R-protein L3 B		AT1G75388		AT4G15270
AT1G74500	ATBS1, BS1, TMO7, activation-tagged BRI1(brassinosteroid-insensitive 1)-suppressor 1		AT1G61590	Protein kinase superfamily protein		AT1G75390		AT4G16670
AT1G74660	MIF1, mini zinc finger 1		AT1G61660	basic helix-loop-helix (bHLH) DNA-binding superfamily protein		AT1G75450		AT4G18350
AT1G75388	CPuORF5, conserved peptide upstream open reading frame 5		AT1G61750	Receptor-like protein kinase-related family protein		AT1G75490		AT4G18620
AT1G75390	AtbZIP44, bZIP44, basic leucine-zipper 44		AT1G62270	F-box and associated interaction domains-containing protein		AT1G75500		AT4G19030
AT1G75450	ATCKX5, ATCKX6, CKX5, cytokinin oxidase 5		AT1G62300	ATWRKY6, WRKY6, WRKY family transcription factor		AT1G75510		AT4G19260
AT1G75490	Integrase-type DNA-binding superfamily protein		AT1G62360	BUM, BUM1, SHL, STM, WAM, WAM1, KNOX/ELK homeobox transcription factor		AT1G75520		AT4G19330
AT1G75500	WAT1, Walls Are Thin 1		AT1G62420	Protein of unknown function (DUF506)		AT1G75717		AT4G19340
AT1G75510	Transcription initiation factor IIF, beta subunit		AT1G62440	LRX2, leucine-rich repeat/extensin 2		AT1G75720		AT4G19700
AT1G75520	SRS5, SHI-related sequence 5		AT1G62490	Mitochondrial transcription termination factor family protein		AT1G75730		AT4G20690
AT1G75717	unknown protein.		AT1G62500	Bifunctional inhibitor/lipid-transfer protein/seed storage 2S albumin superfamily protein		AT1G75790		AT4G20700
AT1G75720	Plant protein of unknown function (DUF827)		AT1G62700	ANAC026, VND5, Arabidopsis NAC domain containing protein 26		AT1G76135		AT4G21200
AT1G75730	unknown protein; Has 327 Blast hits to 272 proteins in 89 species: Archae - 0; Bacteria - 129; Metazoa - 68; Fungi - 14; Plants - 20; Viruses - 0; Other Eukaryotes - 96 (source: NCBI BLink).		AT1G62981	Protein of unknown function (DUF1191)		AT1G76230		AT4G21370
AT1G75790	sks18, SKU5 similar 18		AT1G62990	IXR11, KNAT7, KNOTTED-like homeobox of Arabidopsis thaliana 7		AT1G76240		AT4G21920
AT1G76135	MIR394B, MIR394B; miRNA		AT1G63030	ddf2, Integrase-type DNA-binding superfamily protein		AT1G76250		AT4G22020
AT1G76230	unknown protein.		AT1G63040	a pseudogene member of the DREB subfamily A-4 of ERF/AP2 transcription factor family. The translated product contains one AP2 domain. There are 17 members in this subfamily including TINY.		AT1G76430		AT4G22090
AT1G76240	Arabidopsis protein of unknown function (DUF241)		AT1G63190	Cystatin/monellin superfamily protein		AT1G76440		AT4G25020
AT1G76250	unknown protein.		AT1G63205	Cystatin/monellin superfamily protein		AT1G76500		AT4G25130
AT1G76430	PHT1;9, phosphate transporter 1;9		AT1G63206	Cystatin/monellin superfamily protein		AT1G77145		AT4G25140
AT1G76440	HSP20-like chaperones superfamily protein		AT1G63710	CYP86A7, cytochrome P450, family 86, subfamily A, polypeptide 7		AT1G77200		AT4G25330
AT1G76500	AHL29, SOB3, Predicted AT-hook DNA-binding family protein		AT1G64030	ATSRP3, SRP3, serpin 3		AT1G77630		AT4G25480
AT1G77145	Protein of unknown function (DUF506)		AT1G64060	ATRBOH F, ATRBOHF, RBOH F, RBOHAP108, RBOHF, respiratory burst oxidase protein F		AT1G77950		AT4G26270
AT1G77200	Integrase-type DNA-binding superfamily protein		AT1G64255	MuDR family transposase		AT1G77990		AT4G26280
AT1G77630	Peptidoglycan-binding LysM domain-containing protein		AT1G64480	CBL8, calcineurin B-like protein 8		AT1G77992		AT4G26810
AT1G77950	AGL67, AGAMOUS-like 67		AT1G64583	Tetratricopeptide repeat (TPR)-like superfamily protein		AT1G78330		AT4G26830
AT1G77990	AST56, SULTR2;2, STAS domain / Sulfate transporter family		AT1G64585	DVL12, RTFL22, ROTUNDIFOLIA like 22		AT1G78640		AT4G26870
AT1G77992	other RNA		AT1G64618	other RNA		AT1G78710		AT4G27140
AT1G78330	pseudogene, putative serine acetyltransferase, blastp match of 78% identity and 4.2e-32 P-value to GP|22758278|gb|AAN05506.1||AC099399 Putative serine acetyltransferase {Oryza sativa (japonica cultivar-group)}		AT1G64620	Dof-type zinc finger DNA-binding family protein		AT1G78810		AT4G27150
AT1G78640	BEST Arabidopsis thaliana protein match is: AP2/B3-like transcriptional factor family protein (TAIR:AT2G33720.1); Has 92 Blast hits to 55 proteins in 5 species: Archae - 0; Bacteria - 0; Metazoa - 0; Fungi - 0; Plants - 92; Viruses - 0; Other Eukaryotes - 0 (source: NCBI BLink).		AT1G65346	unknown protein; FUNCTIONS IN: molecular_function unknown; INVOLVED IN: biological_process unknown; LOCATED IN: cellular_component unknown; BEST Arabidopsis thaliana protein match is: unknown protein (TAIR:AT2G07705.1); Has 6 Blast hits to 6 proteins in 2 species: Archae - 0; Bacteria - 0; Metazoa - 0; Fungi - 0; Plants - 6; Viruses - 0; Other Eukaryotes - 0 (source: NCBI BLink).		AT1G78815		AT4G27160
AT1G78710	TBL42, TRICHOME BIREFRINGENCE-LIKE 42		AT1G65347	transposable element gene		AT1G78860		AT4G28340
AT1G78810	unknown protein.		AT1G65350	UBQ13, ubiquitin 13		AT1G78865		AT4G28390
AT1G78815	LSH7, Protein of unknown function (DUF640)		AT1G65385	pseudogene, putative serpin, blastp match of 51% identity and 9.6e-61 P-value to GP|26224736|gb|AAN76362.1||AY158152 serpin-like protein {Citrus x paradisi}		AT1G79430		AT4G28395
AT1G78860	D-mannose binding lectin protein with Apple-like carbohydrate-binding domain		AT1G65390	ATPP2-A5, PP2-A5, phloem protein 2 A5		AT1G79580		AT4G28510
AT1G78865	AT1G78865		AT1G65481	unknown protein; FUNCTIONS IN: molecular_function unknown; INVOLVED IN: biological_process unknown; LOCATED IN: endomembrane system.		AT1G79840		AT4G29150
AT1G79430	APL, WDY, Homeodomain-like superfamily protein		AT1G65483	unknown protein; Has 5 Blast hits to 5 proteins in 2 species: Archae - 0; Bacteria - 0; Metazoa - 0; Fungi - 0; Plants - 5; Viruses - 0; Other Eukaryotes - 0 (source: NCBI BLink).		AT1G80450		AT4G29160
AT1G79580	ANAC033, SMB, NAC (No Apical Meristem) domain transcriptional regulator superfamily protein		AT1G65620	AS2, Lateral organ boundaries (LOB) domain family protein		AT1G80580		AT4G30130
AT1G79840	GL2, HD-ZIP IV family of homeobox-leucine zipper protein with lipid-binding START domain		AT1G65730	YSL7, YELLOW STRIPE like 7		AT1G80820		AT4G30180
AT1G80450	VQ motif-containing protein		AT1G65850	Disease resistance protein (TIR-NBS-LRR class) family		AT1G80840		AT4G31248
AT1G80580	Integrase-type DNA-binding superfamily protein		AT1G65910	anac028, NAC028, NAC domain containing protein 28		AT2G01810		AT4G31250
AT1G80820	ATCCR2, CCR2, cinnamoyl coa reductase		AT1G66320	F-box/RNI-like superfamily protein		AT2G01940		AT4G31830
AT1G80840	ATWRKY40, WRKY40, WRKY DNA-binding protein 40		AT1G66400	CML23, calmodulin like 23		AT2G02070		AT4G31840
AT2G01810	RING/FYVE/PHD zinc finger superfamily protein		AT1G66490	F-box and associated interaction domains-containing protein		AT2G02080		AT4G32540
AT2G01940	ATIDD15, SGR5, C2H2-like zinc finger protein		AT1G66500	Pre-mRNA cleavage complex II		AT2G02450		AT4G32860
AT2G02070	AtIDD5, IDD5, indeterminate(ID)-domain 5		AT1G66840	Plant protein of unknown function (DUF827)		AT2G02620		AT4G32870
AT2G02080	AtIDD4, IDD4, indeterminate(ID)-domain 4		AT1G66850	Bifunctional inhibitor/lipid-transfer protein/seed storage 2S albumin superfamily protein		AT2G02660		AT4G33020
AT2G02450	anac034, ANAC035, LOV1, NAC035, NAC domain containing protein 35		AT1G67030	ZFP6, zinc finger protein 6		AT2G03020		AT4G33710
AT2G02620	Cysteine/Histidine-rich C1 domain family protein		AT1G67100	LBD40, LOB domain-containing protein 40		AT2G03030		AT4G33720
AT2G02660	F-box associated ubiquitination effector family protein		AT1G67150	Plant protein of unknown function (DUF247)		AT2G03040		AT4G36110
AT2G03020	Heat shock protein HSP20/alpha crystallin family		AT1G67160	F-box family protein with a domain of unknown function (DUF295)		AT2G03150		AT4G37400
AT2G03030	Toll-Interleukin-Resistance (TIR) domain family protein		AT1G67170	unknown protein; BEST Arabidopsis thaliana protein match is: unknown protein (TAIR:AT3G14750.1); Has 5478 Blast hits to 4354 proteins in 533 species: Archae - 87; Bacteria - 653; Metazoa - 2554; Fungi - 380; Plants - 418; Viruses - 16; Other Eukaryotes - 1370 (source: NCBI BLink).		AT2G03160		AT4G38210
AT2G03040	emp24/gp25L/p24 family/GOLD family protein		AT1G67260	TCP1, TCP family transcription factor		AT2G03170		AT4G38215
AT2G03150	emb1579, ATP/GTP-binding protein family		AT1G67760	TCP-1/cpn60 chaperonin family protein		AT2G03180		AT4G38220
AT2G03160	ASK19, SK19, SKP1-like 19		AT1G67770	TEL2, terminal EAR1-like 2		AT2G03190		AT4G39120
AT2G03170	ASK14, SK14, SKP1-like 14		AT1G67810	SUFE2, sulfur E2		AT2G03290		AT4G39130
AT2G03180	unknown protein.		AT1G67860	unknown protein; BEST Arabidopsis thaliana protein match is: unknown protein (TAIR:AT1G67865.1); Has 13 Blast hits to 13 proteins in 2 species: Archae - 0; Bacteria - 0; Metazoa - 0; Fungi - 0; Plants - 13; Viruses - 0; Other Eukaryotes - 0 (source: NCBI BLink).		AT2G03291		AT4G39140
AT2G03190	ASK16, SK16, SKP1-like 16		AT1G67865	unknown protein; BEST Arabidopsis thaliana protein match is: unknown protein (TAIR:AT1G67860.1); Has 13 Blast hits to 13 proteins in 2 species: Archae - 0; Bacteria - 0; Metazoa - 0; Fungi - 0; Plants - 13; Viruses - 0; Other Eukaryotes - 0 (source: NCBI BLink).		AT2G03500		AT4G39360
AT2G03290	emp24/gp25L/p24 family/GOLD family protein		AT1G68040	S-adenosyl-L-methionine-dependent methyltransferases superfamily protein		AT2G03710		AT4G39610
AT2G03291	Pseudogene of AT2G22340; unknown protein		AT1G68130	AtIDD14, IDD14, indeterminate(ID)-domain 14		AT2G03960		AT4G39615
AT2G03500	Homeodomain-like superfamily protein		AT1G68360	C2H2 and C2HC zinc fingers superfamily protein		AT2G04840		AT5G02040
AT2G03710	AGL3, SEP4, K-box region and MADS-box transcription factor family protein		AT1G68460	ATIPT1, IPT1, isopentenyltransferase 1		AT2G07042		AT5G03795
AT2G03960	pseudogene, similar to putative carboxyl-terminal proteinase, blastp match of 43% identity and 4.7e-54 P-value to GP|21389708|gb|AAK84952.2||AY039662 putative carboxyl-terminal proteinase {Gossypium hirsutum}		AT1G68480	JAG, C2H2 and C2HC zinc fingers superfamily protein		AT2G07130		AT5G03980
AT2G04840	Protein of unknown function (DUF295)		AT1G68510	LBD42, LOB domain-containing protein 42		AT2G14210		AT5G05060
AT2G07042	other RNA		AT1G68520	B-box type zinc finger protein with CCT domain		AT2G15600		AT5G05330
AT2G07130	pseudogene, hypothetical protein		AT1G68810	basic helix-loop-helix (bHLH) DNA-binding superfamily protein		AT2G15610		AT5G05657
AT2G14210	AGL44, ANR1, AGAMOUS-like 44		AT1G69110	pseudogene, 40S ribosomal protein S20		AT2G16190		AT5G06070
AT2G15600	transposable element gene		AT1G69120	AGL7, AP1, K-box region and MADS-box transcription factor family protein		AT2G16570		AT5G06330
AT2G15610	Protein of unknown function (DUF1685)		AT1G69180	CRC, Plant-specific transcription factor YABBY family protein		AT2G16700		AT5G06500
AT2G16190	BEST Arabidopsis thaliana protein match is: hydroxyproline-rich glycoprotein family protein (TAIR:AT1G49330.1); Has 77 Blast hits to 77 proteins in 25 species: Archae - 0; Bacteria - 0; Metazoa - 6; Fungi - 13; Plants - 56; Viruses - 0; Other Eukaryotes - 2 (source: NCBI BLink).		AT1G69310	ATWRKY57, WRKY57, WRKY DNA-binding protein 57		AT2G16850		AT5G06530
AT2G16570	ASE1, ATASE, ATASE1, GLN phosphoribosyl pyrophosphate amidotransferase 1		AT1G69690	TCP family transcription factor		AT2G17950		AT5G07010
AT2G16700	ADF5, ATADF5, actin depolymerizing factor 5		AT1G69810	ATWRKY36, WRKY36, WRKY DNA-binding protein 36		AT2G17960		AT5G07080
AT2G16850	PIP2;8, PIP3B, plasma membrane intrinsic protein 2;8		AT1G70020	Protein of unknown function (DUF1163)		AT2G18050		AT5G07330
AT2G17950	PGA6, WUS, WUS1, Homeodomain-like superfamily protein		AT1G70170	MMP, matrix metalloproteinase		AT2G18060		AT5G07340
AT2G17960	unknown protein.		AT1G70260	nodulin MtN21 /EamA-like transporter family protein		AT2G18070		AT5G07480
AT2G18050	HIS1-3, histone H1-3		AT1G70560	SAV3, TAA1, WEI8, tryptophan aminotransferase of Arabidopsis 1		AT2G18340		AT5G07490
AT2G18060	ANAC037, VND1, vascular related NAC-domain protein 1		AT1G70640	octicosapeptide/Phox/Bem1p (PB1) domain-containing protein		AT2G18350		AT5G07530
AT2G18070	unknown protein.		AT1G70885	pseudogene, similar to major latex-like protein, blastp match of 64% identity and 7.2e-16 P-value to GP|13172242|gb|AAK14060.1|AF239177_1|AF239177 major latex-like protein {Prunus persica}		AT2G18540		AT5G07550
AT2G18340	late embryogenesis abundant domain-containing protein / LEA domain-containing protein		AT1G70890	MLP43, MLP-like protein 43		AT2G20080		AT5G07560
AT2G18350	AtHB24, HB24, homeobox protein 24		AT1G71002	MIR858A, MIR858a; miRNA		AT2G20570		AT5G07600
AT2G18540	RmlC-like cupins superfamily protein		AT1G71390	AtRLP11, RLP11, receptor like protein 11		AT2G20990		AT5G08450
AT2G20080	unknown protein.		AT1G71460	Pentatricopeptide repeat (PPR-like) superfamily protein		AT2G20993		AT5G08460
AT2G20570	ATGLK1, GLK1, GPRI1, GBF's pro-rich region-interacting factor 1		AT1G71470	unknown protein; BEST Arabidopsis thaliana protein match is: unknown protein (TAIR:AT3G22090.1); Has 11 Blast hits to 11 proteins in 3 species: Archae - 0; Bacteria - 0; Metazoa - 0; Fungi - 0; Plants - 10; Viruses - 0; Other Eukaryotes - 1 (source: NCBI BLink).		AT2G21000		AT5G09350
AT2G20990	ATSYTA, NTMC2T1.1, NTMC2TYPE1.1, SYT1, SYTA, synaptotagmin A		AT1G71480	Nuclear transport factor 2 (NTF2) family protein		AT2G21780		AT5G09360
AT2G20993	Pseudogene of AT2G21045		AT1G71520	Integrase-type DNA-binding superfamily protein		AT2G21900		AT5G09550
AT2G21000	transposable element gene		AT1G71528	other RNA		AT2G21930		AT5G09560
AT2G21780	unknown protein.		AT1G71530	Protein kinase superfamily protein		AT2G21980		AT5G10130
AT2G21900	ATWRKY59, WRKY59, WRKY DNA-binding protein 59		AT1G71692	AGL12, XAL1, AGAMOUS-like 12		AT2G21990		AT5G10630
AT2G21930	F-box associated ubiquitination effector family protein		AT1G71695	Peroxidase superfamily protein		AT2G22040		AT5G11590
AT2G21980	unknown protein.		AT1G71696	SOL1, carboxypeptidase D, putative		AT2G22050		AT5G11630
AT2G21990	Protein of unknown function, DUF617		AT1G71890	ATSUC5, SUC5, Major facilitator superfamily protein		AT2G22060		AT5G11930
AT2G22040	Transducin/WD40 repeat-like superfamily protein		AT1G71930	ANAC030, VND7, vascular related NAC-domain protein 7		AT2G22170		AT5G12940
AT2G22050	Galactose oxidase/kelch repeat superfamily protein		AT1G71960	ABCG25, ATABCG25, ATP-binding casette family G25		AT2G22180		AT5G13870
AT2G22060	BEST Arabidopsis thaliana protein match is: Galactose oxidase/kelch repeat superfamily protein (TAIR:AT2G22030.1); Has 148 Blast hits to 148 proteins in 2 species: Archae - 0; Bacteria - 0; Metazoa - 0; Fungi - 0; Plants - 148; Viruses - 0; Other Eukaryotes - 0 (source: NCBI BLink).		AT1G72090	Methylthiotransferase		AT2G22330		AT5G13880
AT2G22170	Lipase/lipooxygenase, PLAT/LH2 family protein		AT1G72100	late embryogenesis abundant domain-containing protein / LEA domain-containing protein		AT2G22335		AT5G14020
AT2G22180	hydroxyproline-rich glycoprotein family protein		AT1G72140	Major facilitator superfamily protein		AT2G22340		AT5G14070
AT2G22330	CYP79B3, cytochrome P450, family 79, subfamily B, polypeptide 3		AT1G72200	RING/U-box superfamily protein		AT2G22540		AT5G14180
AT2G22335	pseudogene of cytochrome P450 family protein		AT1G72210	basic helix-loop-helix (bHLH) DNA-binding superfamily protein		AT2G22630		AT5G15030
AT2G22340	unknown protein.		AT1G72280	AERO1, ERO1, endoplasmic reticulum oxidoreductins 1		AT2G22750		AT5G15040
AT2G22540	AGL22, SVP, K-box region and MADS-box transcription factor family protein		AT1G72290	Kunitz family trypsin and protease inhibitor protein		AT2G22760		AT5G16080
AT2G22630	AGL17, AGAMOUS-like 17		AT1G72300	Leucine-rich receptor-like protein kinase family protein		AT2G22800		AT5G16460
AT2G22750	basic helix-loop-helix (bHLH) DNA-binding superfamily protein		AT1G72570	Integrase-type DNA-binding superfamily protein		AT2G23160		AT5G16470
AT2G22760	basic helix-loop-helix (bHLH) DNA-binding superfamily protein		AT1G72580	unknown protein; Has 3 Blast hits to 3 proteins in 2 species: Archae - 0; Bacteria - 0; Metazoa - 0; Fungi - 0; Plants - 3; Viruses - 0; Other Eukaryotes - 0 (source: NCBI BLink).		AT2G23170		AT5G16740
AT2G22800	HAT9, Homeobox-leucine zipper protein family		AT1G73410	ATMYB54, MYB54, myb domain protein 54		AT2G23171		AT5G17740
AT2G23160	F-box family protein		AT1G73590	ATPIN1, PIN1, Auxin efflux carrier family protein		AT2G23760		AT5G17810
AT2G23170	GH3.3, Auxin-responsive GH3 family protein		AT1G73620	Pathogenesis-related thaumatin superfamily protein		AT2G24080		AT5G17980
AT2G23171	unknown protein.		AT1G73805	Calmodulin binding protein-like		AT2G24210		AT5G17990
AT2G23370	unknown protein.		AT1G74000	SS3, strictosidine synthase 3		AT2G24255		AT5G18930
AT2G23380	CLF, ICU1, SDG1, SET1, SET domain-containing protein		AT1G74010	Calcium-dependent phosphotriesterase superfamily protein		AT2G24260		AT5G20620
AT2G23760	BLH4, SAW2, BEL1-like homeodomain 4		AT1G74500	ATBS1, BS1, TMO7, activation-tagged BRI1(brassinosteroid-insensitive 1)-suppressor 1		AT2G24500		AT5G20630
AT2G24080	Protein of unknown function (DUF295)		AT1G74660	MIF1, mini zinc finger 1		AT2G24510		AT5G20635
AT2G24210	TPS10, terpene synthase 10		AT1G75388	CPuORF5, conserved peptide upstream open reading frame 5		AT2G24735		AT5G21125
AT2G24255	unknown protein.		AT1G75390	AtbZIP44, bZIP44, basic leucine-zipper 44		AT2G25095		AT5G21130
AT2G24260	LRL1, LJRHL1-like 1		AT1G75450	ATCKX5, ATCKX6, CKX5, cytokinin oxidase 5		AT2G25450		AT5G21140
AT2G24500	FZF, Zinc finger protein 622		AT1G75490	Integrase-type DNA-binding superfamily protein		AT2G25697		AT5G22300
AT2G24510	F-box associated ubiquitination effector family protein		AT1G75500	WAT1, Walls Are Thin 1		AT2G25700		AT5G22390
AT2G24735	Unknown gene		AT1G75510	Transcription initiation factor IIF, beta subunit		AT2G25770		AT5G22740
AT2G25095	MIR156A, MIR156A; miRNA		AT1G75520	SRS5, SHI-related sequence 5		AT2G25780		AT5G24060
AT2G25450	2-oxoglutarate (2OG) and Fe(II)-dependent oxygenase superfamily protein		AT1G75620	glyoxal oxidase-related protein		AT2G26580		AT5G24065
AT2G25697	unknown protein; LOCATED IN: endomembrane system; Has 30201 Blast hits to 17322 proteins in 780 species: Archae - 12; Bacteria - 1396; Metazoa - 17338; Fungi - 3422; Plants - 5037; Viruses - 0; Other Eukaryotes - 2996 (source: NCBI BLink).		AT1G75710	C2H2-like zinc finger protein		AT2G27110		AT5G24130
AT2G25700	ASK3, SK3, SKP1-like 3		AT1G75717	unknown protein; FUNCTIONS IN: molecular_function unknown; INVOLVED IN: biological_process unknown; LOCATED IN: cellular_component unknown; Has 30201 Blast hits to 17322 proteins in 780 species: Archae - 12; Bacteria - 1396; Metazoa - 17338; Fungi - 3422; Plants - 5037; Viruses - 0; Other Eukaryotes - 2996 (source: NCBI BLink).		AT2G27120		AT5G24760
AT2G25770	Polyketide cyclase/dehydrase and lipid transport superfamily protein		AT1G75720	Plant protein of unknown function (DUF827)		AT2G27690		AT5G25020
AT2G25780	Protein of unknown function (DUF1677)		AT1G75730	unknown protein; Has 327 Blast hits to 272 proteins in 89 species: Archae - 0; Bacteria - 129; Metazoa - 68; Fungi - 14; Plants - 20; Viruses - 0; Other Eukaryotes - 96 (source: NCBI BLink).		AT2G27880		AT5G25830
AT2G26580	YAB5, plant-specific transcription factor YABBY family protein		AT1G75790	sks18, SKU5 similar 18		AT2G27990		AT5G26310
AT2G27110	FRS3, FAR1-related sequence 3		AT1G75830	LCR67, PDF1.1, low-molecular-weight cysteine-rich 67		AT2G28340		AT5G27370
AT2G27120	POL2B, TIL2, DNA polymerase epsilon catalytic subunit		AT1G75860	unknown protein; BEST Arabidopsis thaliana protein match is: unknown protein (TAIR:AT1G20100.1); Has 258 Blast hits to 235 proteins in 58 species: Archae - 0; Bacteria - 4; Metazoa - 59; Fungi - 16; Plants - 90; Viruses - 0; Other Eukaryotes - 89 (source: NCBI BLink).		AT2G28510		AT5G27380
AT2G27690	CYP94C1, cytochrome P450, family 94, subfamily C, polypeptide 1		AT1G75870	unknown protein; Has 10 Blast hits to 10 proteins in 5 species: Archae - 0; Bacteria - 0; Metazoa - 0; Fungi - 0; Plants - 10; Viruses - 0; Other Eukaryotes - 0 (source: NCBI BLink).		AT2G28610		AT5G27690
AT2G27880	AGO5, Argonaute family protein		AT1G76135	MIR394B, MIR394B; miRNA		AT2G28810		AT5G36110
AT2G27990	BLH8, PNF, BEL1-like homeodomain 8		AT1G76230	unknown protein; Has 26 Blast hits to 18 proteins in 3 species: Archae - 0; Bacteria - 0; Metazoa - 0; Fungi - 0; Plants - 24; Viruses - 0; Other Eukaryotes - 2 (source: NCBI BLink).		AT2G29120		AT5G36120
AT2G28340	GATA13, GATA transcription factor 13		AT1G76240	Arabidopsis protein of unknown function (DUF241)		AT2G29660		AT5G37055
AT2G28510	Dof-type zinc finger DNA-binding family protein		AT1G76250	unknown protein; INVOLVED IN: biological_process unknown; LOCATED IN: endomembrane system; EXPRESSED IN: 6 plant structures; EXPRESSED DURING: 4 anthesis, petal differentiation and expansion stage; Has 74 Blast hits to 74 proteins in 16 species: Archae - 0; Bacteria - 0; Metazoa - 1; Fungi - 0; Plants - 69; Viruses - 0; Other Eukaryotes - 4 (source: NCBI BLink).		AT2G30130		AT5G37060
AT2G28610	PRS, PRS1, WOX3, Homeodomain-like superfamily protein		AT1G76430	PHT1;9, phosphate transporter 1;9		AT2G31160		AT5G38120
AT2G28810	Dof-type zinc finger DNA-binding family protein		AT1G76440	HSP20-like chaperones superfamily protein		AT2G31230		AT5G38660
AT2G29120	ATGLR2.7, GLR2.7, GLR2.7, glutamate receptor 2.7		AT1G76500	AHL29, SOB3, Predicted AT-hook DNA-binding family protein		AT2G31690		AT5G38670
AT2G29660	zinc finger (C2H2 type) family protein		AT1G76610	Protein of unknown function, DUF617		AT2G31780		AT5G39240
AT2G30130	ASL5, LBD12, PCK1, Lateral organ boundaries (LOB) domain family protein		AT1G77110	PIN6, Auxin efflux carrier family protein		AT2G32130		AT5G39650
AT2G31160	LSH3, Protein of unknown function (DUF640)		AT1G77145	Protein of unknown function (DUF506)		AT2G32140		AT5G41380
AT2G31230	ATERF15, ERF15, ethylene-responsive element binding factor 15		AT1G77200	Integrase-type DNA-binding superfamily protein		AT2G32275		AT5G42900
AT2G31690	alpha/beta-Hydrolases superfamily protein		AT1G77630	Peptidoglycan-binding LysM domain-containing protein		AT2G32370		AT5G44120
AT2G31780	ARI11, ATARI11, RING/U-box superfamily protein		AT1G77640	Integrase-type DNA-binding superfamily protein		AT2G32830		AT5G44220
AT2G32130	Plant protein of unknown function (DUF641)		AT1G77700	Pathogenesis-related thaumatin superfamily protein		AT2G32960		AT5G45860
AT2G32140	transmembrane receptors		AT1G77710	CONTAINS InterPro DOMAIN/s: Ubiquitin-like, Ufm1 (InterPro:IPR005375); Has 244 Blast hits to 244 proteins in 106 species: Archae - 0; Bacteria - 0; Metazoa - 149; Fungi - 0; Plants - 47; Viruses - 0; Other Eukaryotes - 48 (source: NCBI BLink).		AT2G33509		AT5G45880
AT2G32275	Expressed protein		AT1G77940	Ribosomal protein L7Ae/L30e/S12e/Gadd45 family protein		AT2G33510		AT5G46730
AT2G32370	HDG3, homeodomain GLABROUS 3		AT1G77950	AGL67, AGAMOUS-like 67		AT2G33710		AT5G47000
AT2G32830	PHT1;5, PHT5, phosphate transporter 1;5		AT1G77990	AST56, SULTR2;2, STAS domain / Sulfate transporter family		AT2G34360		AT5G48420
AT2G32960	Phosphotyrosine protein phosphatases superfamily protein		AT1G77992	other RNA		AT2G34820		AT5G48430
AT2G33509	unknown protein.		AT1G78330	pseudogene, putative serine acetyltransferase, blastp match of 78% identity and 4.2e-32 P-value to GP|22758278|gb|AAN05506.1||AC099399 Putative serine acetyltransferase {Oryza sativa (japonica cultivar-group)}		AT2G34825		AT5G50300
AT2G33510	CONTAINS InterPro DOMAIN/s: WW/Rsp5/WWP (InterPro:IPR001202); BEST Arabidopsis thaliana protein match is: unknown protein (TAIR:AT1G28070.1); Has 3898 Blast hits to 1138 proteins in 179 species: Archae - 0; Bacteria - 40; Metazoa - 2353; Fungi - 242; Plants - 298; Viruses - 92; Other Eukaryotes - 873 (source: NCBI BLink).		AT1G78450	SOUL heme-binding family protein		AT2G35000		AT5G50820
AT2G33710	Integrase-type DNA-binding superfamily protein		AT1G78460	SOUL heme-binding family protein		AT2G35070		AT5G51310
AT2G34360	MATE efflux family protein		AT1G78640	BEST Arabidopsis thaliana protein match is: AP2/B3-like transcriptional factor family protein (TAIR:AT2G33720.1); Has 92 Blast hits to 55 proteins in 5 species: Archae - 0; Bacteria - 0; Metazoa - 0; Fungi - 0; Plants - 92; Viruses - 0; Other Eukaryotes - 0 (source: NCBI BLink).		AT2G35270		AT5G51500
AT2G34820	basic helix-loop-helix (bHLH) DNA-binding superfamily protein		AT1G78710	TBL42, TRICHOME BIREFRINGENCE-LIKE 42		AT2G35580		AT5G51720
AT2G34825	RALFL20, RALF-like 20		AT1G78810	unknown protein; Has 75 Blast hits to 52 proteins in 16 species: Archae - 0; Bacteria - 0; Metazoa - 4; Fungi - 2; Plants - 66; Viruses - 0; Other Eukaryotes - 3 (source: NCBI BLink).		AT2G35637		AT5G51760
AT2G35000	RING/U-box superfamily protein		AT1G78815	LSH7, Protein of unknown function (DUF640)		AT2G35640		AT5G52450
AT2G35070	unknown protein.		AT1G78820	D-mannose binding lectin protein with Apple-like carbohydrate-binding domain		AT2G35700		AT5G53100
AT2G35270	GIK, Predicted AT-hook DNA-binding family protein		AT1G78860	D-mannose binding lectin protein with Apple-like carbohydrate-binding domain		AT2G35930		AT5G55770
AT2G35580	Serine protease inhibitor (SERPIN) family protein		AT1G78865	AT1G78865		AT2G36080		AT5G55790
AT2G35637	other RNA		AT1G78970	ATLUP1, LUP1, lupeol synthase 1		AT2G36560		AT5G55800
AT2G35640	Homeodomain-like superfamily protein		AT1G79360	2-Oct, ATOCT2, OCT2, organic cation/carnitine transporter 2		AT2G37435		AT5G57625
AT2G35700	ATERF38, ERF38, ERF family protein 38		AT1G79430	APL, WDY, Homeodomain-like superfamily protein		AT2G37540		AT5G58660
AT2G35930	PUB23, plant U-box 23		AT1G79580	ANAC033, SMB, NAC (No Apical Meristem) domain transcriptional regulator superfamily protein		AT2G37730		AT5G59990
AT2G36080	AP2/B3-like transcriptional factor family protein		AT1G79760	DTA4, downstream target of AGL15-4		AT2G37740		AT5G63340
AT2G36560	AT hook motif DNA-binding family protein		AT1G79840	GL2, HD-ZIP IV family of homeobox-leucine zipper protein with lipid-binding START domain		AT2G38230		AT5G65280
AT2G37435	Cystatin/monellin superfamily protein		AT1G80130	Tetratricopeptide repeat (TPR)-like superfamily protein		AT2G38240		AT5G66290
AT2G37540	NAD(P)-binding Rossmann-fold superfamily protein		AT1G80133	unknown protein; LOCATED IN: endomembrane system; Has 154 Blast hits to 154 proteins in 15 species: Archae - 0; Bacteria - 0; Metazoa - 0; Fungi - 0; Plants - 154; Viruses - 0; Other Eukaryotes - 0 (source: NCBI BLink).		AT2G38250		AT5G66380
AT2G37730	Protein of unknown function (DUF604)		AT1G80340	ATGA3OX2, GA3OX2, GA4H, gibberellin 3-oxidase 2		AT2G38300		AT5G66390
AT2G37740	ATZFP10, ZFP10, zinc-finger protein 10		AT1G80450	VQ motif-containing protein		AT2G38304		AT5G66400
AT2G38230	ATPDX1.1, PDX1.1, pyridoxine biosynthesis 1.1		AT1G80580	Integrase-type DNA-binding superfamily protein		AT2G39010		AT5G66410
AT2G38240	2-oxoglutarate (2OG) and Fe(II)-dependent oxygenase superfamily protein		AT1G80590	ATWRKY66, WRKY66, WRKY DNA-binding protein 66		AT2G39030		AT5G66690
AT2G38250	Homeodomain-like superfamily protein		AT1G80820	ATCCR2, CCR2, cinnamoyl coa reductase		AT2G39040		AT5G66985
AT2G38300	myb-like HTH transcriptional regulator family protein		AT1G80840	ATWRKY40, WRKY40, WRKY DNA-binding protein 40		AT2G39175
AT2G38304	unknown protein.		AT1G80850	DNA glycosylase superfamily protein		AT2G39200
AT2G39010	PIP2;6, PIP2E, plasma membrane intrinsic protein 2E		AT1G80860	ATPLMT, PLMT, phospholipid N-methyltransferase		AT2G39250
AT2G39030	Acyl-CoA N-acyltransferases (NAT) superfamily protein		AT1G80865	unknown protein; Has 3 Blast hits to 3 proteins in 1 species: Archae - 0; Bacteria - 0; Metazoa - 0; Fungi - 0; Plants - 3; Viruses - 0; Other Eukaryotes - 0 (source: NCBI BLink).		AT2G39410
AT2G39040	Peroxidase superfamily protein		AT2G01660	PDLP6, plasmodesmata-located protein 6		AT2G39415
AT2G39175	FOC, MIR160, MIR160A, MIR160/MIR160A; miRNA		AT2G01770	ATVIT1, VIT1, vacuolar iron transporter 1		AT2G39520
AT2G39200	ATMLO12, MLO12, Seven transmembrane MLO family protein		AT2G01810	RING/FYVE/PHD zinc finger superfamily protein		AT2G39530
AT2G39250	SNZ, Integrase-type DNA-binding superfamily protein		AT2G01940	ATIDD15, SGR5, C2H2-like zinc finger protein		AT2G40220
AT2G39410	alpha/beta-Hydrolases superfamily protein		AT2G02070	AtIDD5, IDD5, indeterminate(ID)-domain 5		AT2G40330
AT2G39415	F-box family protein		AT2G02080	AtIDD4, IDD4, indeterminate(ID)-domain 4		AT2G40435
AT2G39520	unknown protein.		AT2G02450	anac034, ANAC035, LOV1, NAC035, NAC domain containing protein 35		AT2G40440
AT2G39530	Uncharacterised protein family (UPF0497)		AT2G02470	AL6, alfin-like 6		AT2G40802
AT2G40220	ABI4, ATABI4, GIN6, ISI3, SAN5, SIS5, SUN6, Integrase-type DNA-binding superfamily protein		AT2G02620	Cysteine/Histidine-rich C1 domain family protein		AT2G40805
AT2G40330	PYL6, RCAR9, PYR1-like 6		AT2G02660	F-box associated ubiquitination effector family protein		AT2G41130
AT2G40435	BEST Arabidopsis thaliana protein match is: transcription regulators (TAIR:AT3G56220.1); Has 289 Blast hits to 289 proteins in 30 species: Archae - 0; Bacteria - 0; Metazoa - 0; Fungi - 0; Plants - 289; Viruses - 0; Other Eukaryotes - 0 (source: NCBI BLink).		AT2G02680	Cysteine/Histidine-rich C1 domain family protein		AT2G41260
AT2G40440	BTB/POZ domain-containing protein		AT2G03020	Heat shock protein HSP20/alpha crystallin family		AT2G41370
AT2G40802	unknown protein.		AT2G03030	Toll-Interleukin-Resistance (TIR) domain family protein		AT2G42040
AT2G40805	MIR319C, MIR319C; miRNA		AT2G03040	emp24/gp25L/p24 family/GOLD family protein		AT2G42140
AT2G41130	basic helix-loop-helix (bHLH) DNA-binding superfamily protein		AT2G03150	emb1579, ATP/GTP-binding protein family		AT2G42430
AT2G41260	ATM17, M17, glycine-rich protein / late embryogenesis abundant protein (M17)		AT2G03160	ASK19, SK19, SKP1-like 19		AT2G42610
AT2G41370	BOP2, Ankyrin repeat family protein / BTB/POZ domain-containing protein		AT2G03170	ASK14, SK14, SKP1-like 14		AT2G42660
AT2G42040	CONTAINS InterPro DOMAIN/s: WRC (InterPro:IPR014977); Has 219 Blast hits to 219 proteins in 19 species: Archae - 0; Bacteria - 0; Metazoa - 3; Fungi - 0; Plants - 215; Viruses - 0; Other Eukaryotes - 1 (source: NCBI BLink).		AT2G03180	unknown protein; Has 1 Blast hits to 1 proteins in 1 species: Archae - 0; Bacteria - 0; Metazoa - 0; Fungi - 0; Plants - 1; Viruses - 0; Other Eukaryotes - 0 (source: NCBI BLink).		AT2G42670
AT2G42140	VQ motif-containing protein		AT2G03190	ASK16, SK16, SKP1-like 16		AT2G42830
AT2G42430	ASL18, LBD16, lateral organ boundaries-domain 16		AT2G03290	emp24/gp25L/p24 family/GOLD family protein		AT2G43060
AT2G42610	LSH10, Protein of unknown function (DUF640)		AT2G03291	Pseudogene of AT2G22340; unknown protein		AT2G43270
AT2G42660	Homeodomain-like superfamily protein		AT2G03500	Homeodomain-like superfamily protein		AT2G43280
AT2G42670	Protein of unknown function (DUF1637)		AT2G03710	AGL3, SEP4, K-box region and MADS-box transcription factor family protein		AT2G43470
AT2G42830	AGL5, SHP2, K-box region and MADS-box transcription factor family protein		AT2G03960	pseudogene, similar to putative carboxyl-terminal proteinase, blastp match of 43% identity and 4.7e-54 P-value to GP|21389708|gb|AAK84952.2||AY039662 putative carboxyl-terminal proteinase {Gossypium hirsutum}		AT2G43570
AT2G43060	IBH1, ILI1 binding bHLH 1		AT2G04840	Protein of unknown function (DUF295)		AT2G43590
AT2G43270	F-box and associated interaction domains-containing protein		AT2G07042	other RNA		AT2G43660
AT2G43280	Far-red impaired responsive (FAR1) family protein		AT2G07130	pseudogene, hypothetical protein		AT2G43670
AT2G43470	Protein of unknown function (DUF3755)		AT2G14210	AGL44, ANR1, AGAMOUS-like 44		AT2G44020
AT2G43570	CHI, chitinase, putative		AT2G15020	unknown protein; BEST Arabidopsis thaliana protein match is: unknown protein (TAIR:AT5G64190.1); Has 72 Blast hits to 72 proteins in 10 species: Archae - 0; Bacteria - 0; Metazoa - 0; Fungi - 0; Plants - 72; Viruses - 0; Other Eukaryotes - 0 (source: NCBI BLink).		AT2G44030
AT2G43590	Chitinase family protein		AT2G15600	transposable element gene		AT2G44745
AT2G43660	Carbohydrate-binding X8 domain superfamily protein		AT2G15610	Protein of unknown function (DUF1685)		AT2G44810
AT2G43670	Carbohydrate-binding X8 domain superfamily protein		AT2G16190	BEST Arabidopsis thaliana protein match is: hydroxyproline-rich glycoprotein family protein (TAIR:AT1G49330.1); Has 77 Blast hits to 77 proteins in 25 species: Archae - 0; Bacteria - 0; Metazoa - 6; Fungi - 13; Plants - 56; Viruses - 0; Other Eukaryotes - 2 (source: NCBI BLink).		AT2G44910
AT2G44020	Mitochondrial transcription termination factor family protein		AT2G16570	ASE1, ATASE, ATASE1, GLN phosphoribosyl pyrophosphate amidotransferase 1		AT2G44930
AT2G44030	Galactose oxidase/kelch repeat superfamily protein		AT2G16700	ADF5, ATADF5, actin depolymerizing factor 5		AT2G45050
AT2G44745	WRKY family transcription factor		AT2G16850	PIP2;8, PIP3B, plasma membrane intrinsic protein 2;8		AT2G45130
AT2G44810	DAD1, alpha/beta-Hydrolases superfamily protein		AT2G16890	UDP-Glycosyltransferase superfamily protein		AT2G45135
AT2G44910	ATHB-4, ATHB4, HB4, homeobox-leucine zipper protein 4		AT2G17950	PGA6, WUS, WUS1, Homeodomain-like superfamily protein		AT2G45140
AT2G44930	Plant protein of unknown function (DUF247)		AT2G17960	unknown protein; Has 1 Blast hits to 1 proteins in 1 species: Archae - 0; Bacteria - 0; Metazoa - 0; Fungi - 0; Plants - 1; Viruses - 0; Other Eukaryotes - 0 (source: NCBI BLink).		AT2G45190
AT2G45050	GATA2, GATA transcription factor 2		AT2G18050	HIS1-3, histone H1-3		AT2G45220
AT2G45130	ATSPX3, SPX3, SPX domain gene 3		AT2G18060	ANAC037, VND1, vascular related NAC-domain protein 1		AT2G45360
AT2G45135	RING/U-box superfamily protein		AT2G18070	unknown protein; BEST Arabidopsis thaliana protein match is: Protein of unknown function DUF2359, transmembrane (TAIR:AT1G23170.2); Has 27 Blast hits to 27 proteins in 2 species: Archae - 0; Bacteria - 0; Metazoa - 0; Fungi - 0; Plants - 27; Viruses - 0; Other Eukaryotes - 0 (source: NCBI BLink).		AT2G45380
AT2G45140	PVA12, plant VAP homolog 12		AT2G18340	late embryogenesis abundant domain-containing protein / LEA domain-containing protein		AT2G45400
AT2G45190	AFO, FIL, YAB1, Plant-specific transcription factor YABBY family protein		AT2G18350	AtHB24, HB24, homeobox protein 24		AT2G45420
AT2G45220	Plant invertase/pectin methylesterase inhibitor superfamily		AT2G18540	RmlC-like cupins superfamily protein		AT2G45430
AT2G45360	Protein of unknown function (DUF1442)		AT2G20080	unknown protein; FUNCTIONS IN: molecular_function unknown; INVOLVED IN: biological_process unknown; LOCATED IN: chloroplast; BEST Arabidopsis thaliana protein match is: unknown protein (TAIR:AT4G28840.1); Has 35333 Blast hits to 34131 proteins in 2444 species: Archae - 798; Bacteria - 22429; Metazoa - 974; Fungi - 991; Plants - 531; Viruses - 0; Other Eukaryotes - 9610 (source: NCBI BLink).		AT2G45434
AT2G45380	FUNCTIONS IN: molecular_function unknown; INVOLVED IN: biological_process unknown; LOCATED IN: cellular_component unknown; EXPRESSED IN: inflorescence meristem, flower, cultured cell; EXPRESSED DURING: petal differentiation and expansion stage; BEST Arabidopsis thaliana protein match is: Calcium-binding EF-hand family protein (TAIR:AT4G34070.1); Has 171 Blast hits to 170 proteins in 31 species: A…		AT2G20350	Integrase-type DNA-binding superfamily protein		AT2G45660
AT2G45400	BEN1, NAD(P)-binding Rossmann-fold superfamily protein		AT2G20360	NAD(P)-binding Rossmann-fold superfamily protein		AT2G45760
AT2G45420	LBD18, LOB domain-containing protein 18		AT2G20515	unknown protein; FUNCTIONS IN: molecular_function unknown; INVOLVED IN: biological_process unknown; LOCATED IN: endomembrane system; EXPRESSED IN: 16 plant structures; EXPRESSED DURING: 7 growth stages; Has 71 Blast hits to 71 proteins in 14 species: Archae - 0; Bacteria - 0; Metazoa - 0; Fungi - 0; Plants - 71; Viruses - 0; Other Eukaryotes - 0 (source: NCBI BLink).		AT2G45780
AT2G45430	AHL22, AT-hook motif nuclear-localized protein 22		AT2G20520	FLA6, FASCICLIN-like arabinogalactan 6		AT2G45790
AT2G45434	unknown protein.		AT2G20570	ATGLK1, GLK1, GPRI1, GBF's pro-rich region-interacting factor 1		AT2G45970
AT2G45660	AGL20, ATSOC1, SOC1, AGAMOUS-like 20		AT2G20990	ATSYTA, NTMC2T1.1, NTMC2TYPE1.1, SYT1, SYTA, synaptotagmin A		AT2G46590
AT2G45760	BAL, BAP2, BON association protein 2		AT2G20993	Pseudogene of AT2G21045		AT2G46630
AT2G45780	other RNA		AT2G21000	transposable element gene		AT2G46640
AT2G45790	ATPMM, PMM, phosphomannomutase		AT2G21780	unknown protein; BEST Arabidopsis thaliana protein match is: unknown protein (TAIR:AT4G39360.1); Has 13 Blast hits to 13 proteins in 2 species: Archae - 0; Bacteria - 0; Metazoa - 0; Fungi - 0; Plants - 13; Viruses - 0; Other Eukaryotes - 0 (source: NCBI BLink).		AT2G46685
AT2G45970	CYP86A8, LCR, cytochrome P450, family 86, subfamily A, polypeptide 8		AT2G21900	ATWRKY59, WRKY59, WRKY DNA-binding protein 59		AT2G46720
AT2G46590	DAG2, Dof-type zinc finger DNA-binding family protein		AT2G21930	F-box associated ubiquitination effector family protein		AT2G46740
AT2G46630	unknown protein.		AT2G21970	SEP2, stress enhanced protein 2		AT2G46750
AT2G46640	unknown protein.		AT2G21980	unknown protein; BEST Arabidopsis thaliana protein match is: unknown protein (TAIR:AT2G41350.1); Has 44 Blast hits to 44 proteins in 11 species: Archae - 0; Bacteria - 0; Metazoa - 0; Fungi - 0; Plants - 44; Viruses - 0; Other Eukaryotes - 0 (source: NCBI BLink).		AT2G46760
AT2G46685	MIR166, MIR166A, MIR166/MIR166A; miRNA		AT2G21990	Protein of unknown function, DUF617		AT2G46770
AT2G46720	HIC, KCS13, 3-ketoacyl-CoA synthase 13		AT2G22040	Transducin/WD40 repeat-like superfamily protein		AT2G46870
AT2G46740	D-arabinono-1,4-lactone oxidase family protein		AT2G22050	Galactose oxidase/kelch repeat superfamily protein		AT2G46880
AT2G46750	D-arabinono-1,4-lactone oxidase family protein		AT2G22055	RALFL15, RALF-like 15		AT2G46990
AT2G46760	D-arabinono-1,4-lactone oxidase family protein		AT2G22060	BEST Arabidopsis thaliana protein match is: Galactose oxidase/kelch repeat superfamily protein (TAIR:AT2G22030.1); Has 148 Blast hits to 148 proteins in 2 species: Archae - 0; Bacteria - 0; Metazoa - 0; Fungi - 0; Plants - 148; Viruses - 0; Other Eukaryotes - 0 (source: NCBI BLink).		AT2G47030
AT2G46770	ANAC043, EMB2301, NST1, NAC (No Apical Meristem) domain transcriptional regulator superfamily protein		AT2G22170	Lipase/lipooxygenase, PLAT/LH2 family protein		AT2G47040
AT2G46870	NGA1, AP2/B3-like transcriptional factor family protein		AT2G22180	hydroxyproline-rich glycoprotein family protein		AT2G47050
AT2G46880	ATPAP14, PAP14, purple acid phosphatase 14		AT2G22330	CYP79B3, cytochrome P450, family 79, subfamily B, polypeptide 3		AT2G47060
AT2G46990	IAA20, indole-3-acetic acid inducible 20		AT2G22335	pseudogene of cytochrome P450 family protein		AT2G47260
AT2G47030	VGDH1, Plant invertase/pectin methylesterase inhibitor superfamily		AT2G22340	unknown protein; Has 56 Blast hits to 38 proteins in 2 species: Archae - 0; Bacteria - 0; Metazoa - 0; Fungi - 0; Plants - 56; Viruses - 0; Other Eukaryotes - 0 (source: NCBI BLink).		AT2G47485
AT2G47040	VGD1, Plant invertase/pectin methylesterase inhibitor superfamily		AT2G22540	AGL22, SVP, K-box region and MADS-box transcription factor family protein		AT2G47520
AT2G47050	Plant invertase/pectin methylesterase inhibitor superfamily protein		AT2G22630	AGL17, AGAMOUS-like 17		AT2G47530
AT2G47060	Protein kinase superfamily protein		AT2G22750	basic helix-loop-helix (bHLH) DNA-binding superfamily protein		AT2G47540
AT2G47260	ATWRKY23, WRKY23, WRKY DNA-binding protein 23		AT2G22760	basic helix-loop-helix (bHLH) DNA-binding superfamily protein		AT2G47550
AT2G47485	unknown protein.		AT2G22800	HAT9, Homeobox-leucine zipper protein family		AT3G02000
AT2G47520	HRE2, Integrase-type DNA-binding superfamily protein		AT2G23130	AGP17, ATAGP17, arabinogalactan protein 17		AT3G02150
AT2G47530	Pollen Ole e 1 allergen and extensin family protein		AT2G23160	F-box family protein		AT3G02240
AT2G47540	Pollen Ole e 1 allergen and extensin family protein		AT2G23170	GH3.3, Auxin-responsive GH3 family protein		AT3G02242
AT2G47550	Plant invertase/pectin methylesterase inhibitor superfamily		AT2G23171	unknown protein; Has 30201 Blast hits to 17322 proteins in 780 species: Archae - 12; Bacteria - 1396; Metazoa - 17338; Fungi - 3422; Plants - 5037; Viruses - 0; Other Eukaryotes - 2996 (source: NCBI BLink).		AT3G02310
AT3G02000	ROXY1, Thioredoxin superfamily protein		AT2G23760	BLH4, SAW2, BEL1-like homeodomain 4		AT3G02610
AT3G02150	PTF1, TCP13, TFPD, plastid transcription factor 1		AT2G24080	Protein of unknown function (DUF295)		AT3G02620
AT3G02240	RGF7, Encodes a root meristem growth factor (RGF). Belongs to a family of functionally redundant homologous peptides that are secreted, tyrosine-sulfated, and expressed mainly in the stem cell area and the innermost layer of central columella cells. RGFs are required for maintenance of the root stem cell niche and transit amplifying cell proliferation. Members of this family include: At5g60810 (R…		AT2G24210	TPS10, terpene synthase 10		AT3G03280
AT3G02242	unknown protein.		AT2G24255	unknown protein; CONTAINS InterPro DOMAIN/s: Protein of unknown function DUF295 (InterPro:IPR005174); BEST Arabidopsis thaliana protein match is: Protein of unknown function (DUF295) (TAIR:AT1G64840.1); Has 124 Blast hits to 121 proteins in 7 species: Archae - 0; Bacteria - 0; Metazoa - 0; Fungi - 0; Plants - 124; Viruses - 0; Other Eukaryotes - 0 (source: NCBI BLink).		AT3G03660
AT3G02310	AGL4, SEP2, K-box region and MADS-box transcription factor family protein		AT2G24260	LRL1, LJRHL1-like 1		AT3G04060
AT3G02610	Plant stearoyl-acyl-carrier-protein desaturase family protein		AT2G24500	FZF, Zinc finger protein 622		AT3G04220
AT3G02620	Plant stearoyl-acyl-carrier-protein desaturase family protein		AT2G24510	F-box associated ubiquitination effector family protein		AT3G04290
AT3G03280	unknown protein.		AT2G24735	Unknown gene		AT3G04370
AT3G03660	WOX11, WUSCHEL related homeobox 11		AT2G25095	MIR156A, MIR156A; miRNA		AT3G04380
AT3G04060	anac046, NAC046, NAC domain containing protein 46		AT2G25450	2-oxoglutarate (2OG) and Fe(II)-dependent oxygenase superfamily protein		AT3G04510
AT3G04220	Disease resistance protein (TIR-NBS-LRR class) family		AT2G25697	unknown protein; LOCATED IN: endomembrane system; Has 30201 Blast hits to 17322 proteins in 780 species: Archae - 12; Bacteria - 1396; Metazoa - 17338; Fungi - 3422; Plants - 5037; Viruses - 0; Other Eukaryotes - 2996 (source: NCBI BLink).		AT3G04520
AT3G04290	ATLTL1, LTL1, Li-tolerant lipase 1		AT2G25700	ASK3, SK3, SKP1-like 3		AT3G04570
AT3G04370	PDLP4, plasmodesmata-located protein 4		AT2G25770	Polyketide cyclase/dehydrase and lipid transport superfamily protein		AT3G05400
AT3G04380	SDG31, SUVR4, SET-domain containing protein lysine methyltransferase family protein		AT2G25780	Protein of unknown function (DUF1677)		AT3G05440
AT3G04510	LSH2, Protein of unknown function (DUF640)		AT2G25880	AtAUR2, AUR2, ataurora2		AT3G05450
AT3G04520	THA2, threonine aldolase 2		AT2G25890	Oleosin family protein		AT3G06120
AT3G04570	AHL19, AT-hook motif nuclear-localized protein 19		AT2G26580	YAB5, plant-specific transcription factor YABBY family protein		AT3G06360
AT3G04990	BEST Arabidopsis thaliana protein match is: Frigida-like protein (TAIR:AT5G27220.1); Has 30900 Blast hits to 17560 proteins in 1427 species: Archae - 757; Bacteria - 4112; Metazoa - 14311; Fungi - 2221; Plants - 1348; Viruses - 71; Other Eukaryotes - 8080 (source: NCBI BLink).		AT2G27110	FRS3, FAR1-related sequence 3		AT3G06435
AT3G05400	Major facilitator superfamily protein		AT2G27120	POL2B, TIL2, DNA polymerase epsilon catalytic subunit		AT3G06437
AT3G05440	C2 domain-containing protein		AT2G27240	Aluminium activated malate transporter family protein		AT3G06590
AT3G05450	CONTAINS InterPro DOMAIN/s: Cystatin-related, plant (InterPro:IPR006525); BEST Arabidopsis thaliana protein match is: Cystatin/monellin superfamily protein (TAIR:AT3G05685.1); Has 2098 Blast hits to 1525 proteins in 202 species: Archae - 2; Bacteria - 561; Metazoa - 485; Fungi - 302; Plants - 191; Viruses - 20; Other Eukaryotes - 537 (source: NCBI BLink).		AT2G27690	CYP94C1, cytochrome P450, family 94, subfamily C, polypeptide 1		AT3G06990
AT3G06120	MUTE, basic helix-loop-helix (bHLH) DNA-binding superfamily protein		AT2G27880	AGO5, Argonaute family protein		AT3G07000
AT3G06360	AGP27, ATAGP27, arabinogalactan protein 27		AT2G27990	BLH8, PNF, BEL1-like homeodomain 8		AT3G07350
AT3G06435	Expressed protein		AT2G28340	GATA13, GATA transcription factor 13		AT3G09220
AT3G06437	pseudogene, hypothetical protein		AT2G28510	Dof-type zinc finger DNA-binding family protein		AT3G09510
AT3G06590	basic helix-loop-helix (bHLH) DNA-binding superfamily protein		AT2G28610	PRS, PRS1, WOX3, Homeodomain-like superfamily protein		AT3G09520
AT3G06990	Cysteine/Histidine-rich C1 domain family protein		AT2G28625	unknown protein; FUNCTIONS IN: molecular_function unknown; INVOLVED IN: biological_process unknown; LOCATED IN: chloroplast; Has 35333 Blast hits to 34131 proteins in 2444 species: Archae - 798; Bacteria - 22429; Metazoa - 974; Fungi - 991; Plants - 531; Viruses - 0; Other Eukaryotes - 9610 (source: NCBI BLink).		AT3G09930
AT3G07000	Cysteine/Histidine-rich C1 domain family protein		AT2G28790	Pathogenesis-related thaumatin superfamily protein		AT3G09940
AT3G07350	Protein of unknown function (DUF506)		AT2G28810	Dof-type zinc finger DNA-binding family protein		AT3G10000
AT3G09220	LAC7, laccase 7		AT2G29120	ATGLR2.7, GLR2.7, GLR2.7, glutamate receptor 2.7		AT3G10270
AT3G09510	Ribonuclease H-like superfamily protein		AT2G29660	zinc finger (C2H2 type) family protein		AT3G10280
AT3G09520	ATEXO70H4, EXO70H4, exocyst subunit exo70 family protein H4		AT2G30130	ASL5, LBD12, PCK1, Lateral organ boundaries (LOB) domain family protein		AT3G10282
AT3G09930	GDSL-like Lipase/Acylhydrolase superfamily protein		AT2G30210	LAC3, laccase 3		AT3G10340
AT3G09940	ATMDAR3, MDAR2, MDAR3, MDHAR, monodehydroascorbate reductase		AT2G30750	CYP71A12, cytochrome P450, family 71, subfamily A, polypeptide 12		AT3G10572
AT3G10000	EDA31, Homeodomain-like superfamily protein		AT2G30760	unknown protein; Has 3 Blast hits to 3 proteins in 2 species: Archae - 0; Bacteria - 0; Metazoa - 0; Fungi - 0; Plants - 3; Viruses - 0; Other Eukaryotes - 0 (source: NCBI BLink).		AT3G10575
AT3G10270	GYRB1, DNA GYRASE B1		AT2G31160	LSH3, Protein of unknown function (DUF640)		AT3G10580
AT3G10280	KCS14, 3-ketoacyl-CoA synthase 14		AT2G31230	ATERF15, ERF15, ethylene-responsive element binding factor 15		AT3G10585
AT3G10282	unknown pseudogene		AT2G31690	alpha/beta-Hydrolases superfamily protein		AT3G10590
AT3G10340	PAL4, phenylalanine ammonia-lyase 4		AT2G31780	ARI11, ATARI11, RING/U-box superfamily protein		AT3G10595
AT3G10572	3-phosphoinositide-dependent protein kinase-1, putative		AT2G32130	Plant protein of unknown function (DUF641)		AT3G11150
AT3G10575	pseudogene, similar to putative 3-phosphoinositide-dependent protein kinase-1, similar to 3-phosphoinositide-dependent protein kinase-1 GB:AAD37165 (Arabidopsis thaliana); blastp match of 79% identity and 7.5e-31 P-value to GP|19571127|dbj|BAB86551.1||AP003566 putative 3-phosphoinositide-dependent protein kinase-1 {Oryza sativa (japonica cultivar-group)}		AT2G32140	transmembrane receptors		AT3G11160
AT3G10580	Homeodomain-like superfamily protein		AT2G32275	Expressed protein		AT3G11165
AT3G10585	Homeodomain-like superfamily protein		AT2G32370	HDG3, homeodomain GLABROUS 3		AT3G11430
AT3G10590	Duplicated homeodomain-like superfamily protein		AT2G32550	Cell differentiation, Rcd1-like protein		AT3G11435
AT3G10595	Duplicated homeodomain-like superfamily protein		AT2G32830	PHT1;5, PHT5, phosphate transporter 1;5		AT3G11580
AT3G11150	2-oxoglutarate (2OG) and Fe(II)-dependent oxygenase superfamily protein		AT2G32960	Phosphotyrosine protein phosphatases superfamily protein		AT3G12400
AT3G11160	unknown protein.		AT2G33070	ATNSP2, NSP2, nitrile specifier protein 2		AT3G12410
AT3G11165	unknown protein.		AT2G33509	unknown protein; Has 30201 Blast hits to 17322 proteins in 780 species: Archae - 12; Bacteria - 1396; Metazoa - 17338; Fungi - 3422; Plants - 5037; Viruses - 0; Other Eukaryotes - 2996 (source: NCBI BLink).		AT3G12420
AT3G11430	ATGPAT5, GPAT5, glycerol-3-phosphate acyltransferase 5		AT2G33510	CONTAINS InterPro DOMAIN/s: WW/Rsp5/WWP (InterPro:IPR001202); BEST Arabidopsis thaliana protein match is: unknown protein (TAIR:AT1G28070.1); Has 3898 Blast hits to 1138 proteins in 179 species: Archae - 0; Bacteria - 40; Metazoa - 2353; Fungi - 242; Plants - 298; Viruses - 92; Other Eukaryotes - 873 (source: NCBI BLink).		AT3G12430
AT3G11435	MIR172C, MIR172C; miRNA		AT2G33710	Integrase-type DNA-binding superfamily protein		AT3G12440
AT3G11580	AP2/B3-like transcriptional factor family protein		AT2G34360	MATE efflux family protein		AT3G12450
AT3G12400	ATELC, ELC, Ubiquitin-conjugating enzyme/RWD-like protein		AT2G34790	EDA28, MEE23, FAD-binding Berberine family protein		AT3G12460
AT3G12410	Polynucleotidyl transferase, ribonuclease H-like superfamily protein		AT2G34820	basic helix-loop-helix (bHLH) DNA-binding superfamily protein		AT3G12470
AT3G12420	Polynucleotidyl transferase, ribonuclease H-like superfamily protein		AT2G34825	RALFL20, RALF-like 20		AT3G12910
AT3G12430	Polynucleotidyl transferase, ribonuclease H-like superfamily protein		AT2G34830	AtWRKY35, MEE24, WRKY35, WRKY DNA-binding protein 35		AT3G12970
AT3G12440	Polynucleotidyl transferase, ribonuclease H-like superfamily protein		AT2G34980	SETH1, phosphatidylinositolglycan synthase family protein		AT3G13226
AT3G12450	pseudogene of 3'-5' exonuclease containing protein		AT2G34985	pre-tRNA		AT3G13228
AT3G12460	Polynucleotidyl transferase, ribonuclease H-like superfamily protein		AT2G34990	RING/U-box superfamily protein		AT3G13229
AT3G12470	Polynucleotidyl transferase, ribonuclease H-like superfamily protein		AT2G35000	RING/U-box superfamily protein		AT3G13280
AT3G12910	NAC (No Apical Meristem) domain transcriptional regulator superfamily protein		AT2G35070	unknown protein; FUNCTIONS IN: molecular_function unknown; INVOLVED IN: pollen tube development, pollen development; LOCATED IN: mitochondrion; BEST Arabidopsis thaliana protein match is: Protein of unknown function (DUF1640) (TAIR:AT2G35090.1); Has 62 Blast hits to 62 proteins in 11 species: Archae - 0; Bacteria - 0; Metazoa - 0; Fungi - 0; Plants - 62; Viruses - 0; Other Eukaryotes - 0 (source:…		AT3G13290
AT3G12970	unknown protein.		AT2G35270	GIK, Predicted AT-hook DNA-binding family protein		AT3G13510
AT3G13226	regulatory protein RecX family protein		AT2G35580	Serine protease inhibitor (SERPIN) family protein		AT3G13530
AT3G13228	RING/U-box superfamily protein		AT2G35637	other RNA		AT3G13540
AT3G13229	Plant protein of unknown function (DUF868)		AT2G35640	Homeodomain-like superfamily protein		AT3G13810
AT3G13280	Putative endonuclease or glycosyl hydrolase		AT2G35700	ATERF38, ERF38, ERF family protein 38		AT3G13882
AT3G13290	VCR, varicose-related		AT2G35930	PUB23, plant U-box 23		AT3G13890
AT3G13510	Protein of Unknown Function (DUF239)		AT2G36026	Ovate family protein		AT3G13960
AT3G13530	MAP3KE1, MAPKKK7, mitogen-activated protein kinase kinase kinase 7		AT2G36030	unknown protein; Has 1 Blast hits to 1 proteins in 1 species: Archae - 0; Bacteria - 0; Metazoa - 0; Fungi - 0; Plants - 1; Viruses - 0; Other Eukaryotes - 0 (source: NCBI BLink).		AT3G15300
AT3G13540	ATMYB5, MYB5, myb domain protein 5		AT2G36080	AP2/B3-like transcriptional factor family protein		AT3G15500
AT3G13810	AtIDD11, IDD11, indeterminate(ID)-domain 11		AT2G36120	DOT1, Glycine-rich protein family		AT3G15510
AT3G13882	Ribosomal protein L34		AT2G36130	Cyclophilin-like peptidyl-prolyl cis-trans isomerase family protein		AT3G15540
AT3G13890	ATMYB26, MS35, MYB26, myb domain protein 26		AT2G36560	AT hook motif DNA-binding family protein		AT3G16580
AT3G13960	AtGRF5, GRF5, growth-regulating factor 5		AT2G36690	2-oxoglutarate (2OG) and Fe(II)-dependent oxygenase superfamily protein		AT3G16590
AT3G15300	VQ motif-containing protein		AT2G37435	Cystatin/monellin superfamily protein		AT3G17185
AT3G15500	ANAC055, ATNAC3, NAC055, NAC3, NAC domain containing protein 3		AT2G37540	NAD(P)-binding Rossmann-fold superfamily protein		AT3G17480
AT3G15510	ANAC056, ATNAC2, NAC2, NARS1, NAC domain containing protein 2		AT2G37730	Protein of unknown function (DUF604)		AT3G17490
AT3G15540	IAA19, MSG2, indole-3-acetic acid inducible 19		AT2G37740	ATZFP10, ZFP10, zinc-finger protein 10		AT3G17500
AT3G16580	F-box and associated interaction domains-containing protein		AT2G38230	ATPDX1.1, PDX1.1, pyridoxine biosynthesis 1.1		AT3G17520
AT3G16590	F-box and associated interaction domains-containing protein		AT2G38240	2-oxoglutarate (2OG) and Fe(II)-dependent oxygenase superfamily protein		AT3G17530
AT3G17185	ATTAS3, TAS3, TASIR-ARF, TAS3/TASIR-ARF (TRANS-ACTING SIRNA3); other RNA		AT2G38250	Homeodomain-like superfamily protein		AT3G17540
AT3G17480	F-box and associated interaction domains-containing protein		AT2G38300	myb-like HTH transcriptional regulator family protein		AT3G17550
AT3G17490	F-box and associated interaction domains-containing protein		AT2G38304	unknown protein; Has 30201 Blast hits to 17322 proteins in 780 species: Archae - 12; Bacteria - 1396; Metazoa - 17338; Fungi - 3422; Plants - 5037; Viruses - 0; Other Eukaryotes - 2996 (source: NCBI BLink).		AT3G17560
AT3G17500	F-box family protein		AT2G39010	PIP2;6, PIP2E, plasma membrane intrinsic protein 2E		AT3G18010
AT3G17520	Late embryogenesis abundant protein (LEA) family protein		AT2G39030	Acyl-CoA N-acyltransferases (NAT) superfamily protein		AT3G18400
AT3G17530	F-box and associated interaction domains-containing protein		AT2G39040	Peroxidase superfamily protein		AT3G18550
AT3G17540	F-box and associated interaction domains-containing protein		AT2G39175	FOC, MIR160, MIR160A, MIR160/MIR160A; miRNA		AT3G18560
AT3G17550	Haloacid dehalogenase-like hydrolase (HAD) superfamily protein		AT2G39200	ATMLO12, MLO12, Seven transmembrane MLO family protein		AT3G18610
AT3G17560	F-box and associated interaction domains-containing protein		AT2G39250	SNZ, Integrase-type DNA-binding superfamily protein		AT3G18620
AT3G18010	WOX1, WUSCHEL related homeobox 1		AT2G39410	alpha/beta-Hydrolases superfamily protein		AT3G18715
AT3G18400	anac058, NAC058, NAC domain containing protein 58		AT2G39415	F-box family protein		AT3G19055
AT3G18550	ATTCP18, BRC1, TCP18, TCP family transcription factor		AT2G39518	Uncharacterised protein family (UPF0497)		AT3G19070
AT3G18560	unknown protein.		AT2G39520	unknown protein; Has 1 Blast hits to 1 proteins in 1 species: Archae - 0; Bacteria - 0; Metazoa - 0; Fungi - 0; Plants - 1; Viruses - 0; Other Eukaryotes - 0 (source: NCBI BLink).		AT3G19080
AT3G18610	ATNUC-L2, NUC-L2, PARLL1, nucleolin like 2		AT2G39530	Uncharacterised protein family (UPF0497)		AT3G19200
AT3G18620	DHHC-type zinc finger family protein		AT2G40050	Cysteine/Histidine-rich C1 domain family protein		AT3G19270
AT3G18715	IDL4, inflorescence deficient in abscission (IDA)-like 4		AT2G40220	ABI4, ATABI4, GIN6, ISI3, SAN5, SIS5, SUN6, Integrase-type DNA-binding superfamily protein		AT3G20160
AT3G19055	unknown protein.		AT2G40330	PYL6, RCAR9, PYR1-like 6		AT3G20550
AT3G19070	Homeodomain-like superfamily protein		AT2G40435	BEST Arabidopsis thaliana protein match is: transcription regulators (TAIR:AT3G56220.1); Has 289 Blast hits to 289 proteins in 30 species: Archae - 0; Bacteria - 0; Metazoa - 0; Fungi - 0; Plants - 289; Viruses - 0; Other Eukaryotes - 0 (source: NCBI BLink).		AT3G20555
AT3G19080	SWIB complex BAF60b domain-containing protein		AT2G40440	BTB/POZ domain-containing protein		AT3G20557
AT3G19200	unknown protein; BEST Arabidopsis thaliana protein match is: unknown protein (TAIR:AT4G34419.1); Has 51 Blast hits to 51 proteins in 10 species: Archae - 0; Bacteria - 0; Metazoa - 0; Fungi - 0; Plants - 51; Viruses - 0; Other Eukaryotes - 0 (source: NCBI BLink).		AT2G40475	unknown protein; BEST Arabidopsis thaliana protein match is: unknown protein (TAIR:AT3G56260.2); Has 477 Blast hits to 219 proteins in 41 species: Archae - 0; Bacteria - 4; Metazoa - 91; Fungi - 61; Plants - 144; Viruses - 0; Other Eukaryotes - 177 (source: NCBI BLink).		AT3G20640
AT3G19270	CYP707A4, cytochrome P450, family 707, subfamily A, polypeptide 4		AT2G40600	appr-1-p processing enzyme family protein		AT3G20710
AT3G20160	Terpenoid synthases superfamily protein		AT2G40610	ATEXP8, ATEXPA8, ATHEXP ALPHA 1.11, EXP8, EXPA8, expansin A8		AT3G20720
AT3G20550	DDL, SMAD/FHA domain-containing protein		AT2G40802	unknown protein; Has 30201 Blast hits to 17322 proteins in 780 species: Archae - 12; Bacteria - 1396; Metazoa - 17338; Fungi - 3422; Plants - 5037; Viruses - 0; Other Eukaryotes - 2996 (source: NCBI BLink).		AT3G20760
AT3G20555	unknown protein.		AT2G40805	MIR319C, MIR319C; miRNA		AT3G20840
AT3G20557	unknown protein.		AT2G41120	unknown protein; INVOLVED IN: biological_process unknown; LOCATED IN: chloroplast; EXPRESSED IN: 19 plant structures; EXPRESSED DURING: 10 growth stages; CONTAINS InterPro DOMAIN/s: Protein of unknown function DUF309 (InterPro:IPR005500); Has 349 Blast hits to 349 proteins in 112 species: Archae - 2; Bacteria - 189; Metazoa - 0; Fungi - 0; Plants - 31; Viruses - 0; Other Eukaryotes - 127 (source:…		AT3G21710
AT3G20640	basic helix-loop-helix (bHLH) DNA-binding superfamily protein		AT2G41130	basic helix-loop-helix (bHLH) DNA-binding superfamily protein		AT3G22250
AT3G20710	F-box family protein		AT2G41260	ATM17, M17, glycine-rich protein / late embryogenesis abundant protein (M17)		AT3G22700
AT3G20720	unknown protein.		AT2G41370	BOP2, Ankyrin repeat family protein / BTB/POZ domain-containing protein		AT3G22710
AT3G20760	Nse4, component of Smc5/6 DNA repair complex		AT2G41660	MIZ1, Protein of unknown function, DUF617		AT3G22840
AT3G20840	PLT1, Integrase-type DNA-binding superfamily protein		AT2G41850	ADPG2, PGAZAT, polygalacturonase abscission zone A. thaliana		AT3G22886
AT3G21710	unknown protein.		AT2G42040	CONTAINS InterPro DOMAIN/s: WRC (InterPro:IPR014977); Has 219 Blast hits to 219 proteins in 19 species: Archae - 0; Bacteria - 0; Metazoa - 3; Fungi - 0; Plants - 215; Viruses - 0; Other Eukaryotes - 1 (source: NCBI BLink).		AT3G22920
AT3G22250	UDP-Glycosyltransferase superfamily protein		AT2G42100	Actin-like ATPase superfamily protein		AT3G23030
AT3G22700	F-box and associated interaction domains-containing protein		AT2G42110	unknown protein; Has 27 Blast hits to 27 proteins in 11 species: Archae - 0; Bacteria - 0; Metazoa - 0; Fungi - 0; Plants - 25; Viruses - 0; Other Eukaryotes - 2 (source: NCBI BLink).		AT3G23050
AT3G22710	F-box family protein		AT2G42120	POLD2, DNA polymerase delta small subunit		AT3G23130
AT3G22840	ELIP, ELIP1, Chlorophyll A-B binding family protein		AT2G42140	VQ motif-containing protein		AT3G23230
AT3G22886	MIR167A, MIR167A; miRNA		AT2G42430	ASL18, LBD16, lateral organ boundaries-domain 16		AT3G23250
AT3G22920	Cyclophilin-like peptidyl-prolyl cis-trans isomerase family protein		AT2G42540	COR15, COR15A, cold-regulated 15a		AT3G23290
AT3G23030	IAA2, indole-3-acetic acid inducible 2		AT2G42560	late embryogenesis abundant domain-containing protein / LEA domain-containing protein		AT3G23630
AT3G23050	AXR2, IAA7, indole-3-acetic acid 7		AT2G42570	TBL39, TRICHOME BIREFRINGENCE-LIKE 39		AT3G24220
AT3G23130	FLO10, FON1, SUP, C2H2 and C2HC zinc fingers superfamily protein		AT2G42610	LSH10, Protein of unknown function (DUF640)		AT3G24420
AT3G23230	Integrase-type DNA-binding superfamily protein		AT2G42660	Homeodomain-like superfamily protein		AT3G24570
AT3G23250	ATMYB15, ATY19, MYB15, myb domain protein 15		AT2G42670	Protein of unknown function (DUF1637)		AT3G24580
AT3G23290	LSH4, Protein of unknown function (DUF640)		AT2G42830	AGL5, SHP2, K-box region and MADS-box transcription factor family protein		AT3G24650
AT3G23630	ATIPT7, IPT7, isopentenyltransferase 7		AT2G43050	ATPMEPCRD, Plant invertase/pectin methylesterase inhibitor superfamily		AT3G24670
AT3G24220	ATNCED6, NCED6, nine-cis-epoxycarotenoid dioxygenase 6		AT2G43060	IBH1, ILI1 binding bHLH 1		AT3G24690
AT3G24420	alpha/beta-Hydrolases superfamily protein		AT2G43270	F-box and associated interaction domains-containing protein		AT3G24700
AT3G24570	Peroxisomal membrane 22 kDa (Mpv17/PMP22) family protein		AT2G43280	Far-red impaired responsive (FAR1) family protein		AT3G24770
AT3G24580	F-box and associated interaction domains-containing protein		AT2G43470	Protein of unknown function (DUF3755)		AT3G25080
AT3G24650	ABI3, SIS10, AP2/B3-like transcriptional factor family protein		AT2G43570	CHI, chitinase, putative		AT3G25640
AT3G24670	Pectin lyase-like superfamily protein		AT2G43590	Chitinase family protein		AT3G25650
AT3G24690	BEST Arabidopsis thaliana protein match is: glycine-rich protein (TAIR:AT1G27090.1); Has 51 Blast hits to 50 proteins in 15 species: Archae - 0; Bacteria - 2; Metazoa - 0; Fungi - 0; Plants - 47; Viruses - 0; Other Eukaryotes - 2 (source: NCBI BLink).		AT2G43660	Carbohydrate-binding X8 domain superfamily protein		AT3G25710
AT3G24700	F-box and associated interaction domains-containing protein		AT2G43670	Carbohydrate-binding X8 domain superfamily protein		AT3G25730
AT3G24770	CLE41, CLAVATA3/ESR-RELATED 41		AT2G44020	Mitochondrial transcription termination factor family protein		AT3G25740
AT3G25080	Protein of unknown function (DUF626)		AT2G44030	Galactose oxidase/kelch repeat superfamily protein		AT3G25905
AT3G25640	Protein of unknown function, DUF617		AT2G44745	WRKY family transcription factor		AT3G26010
AT3G25650	ASK15, SK15, SKP1-like 15		AT2G44810	DAD1, alpha/beta-Hydrolases superfamily protein		AT3G26120
AT3G25710	ATAIG1, BHLH32, TMO5, basic helix-loop-helix 32		AT2G44910	ATHB-4, ATHB4, HB4, homeobox-leucine zipper protein 4		AT3G26140
AT3G25730	EDF3, ethylene response DNA binding factor 3		AT2G44930	Plant protein of unknown function (DUF247)		AT3G26200
AT3G25740	MAP1B, MAP1C, methionine aminopeptidase 1C		AT2G45050	GATA2, GATA transcription factor 2		AT3G26790
AT3G25905	CLE27, CLAVATA3/ESR-RELATED 27		AT2G45130	ATSPX3, SPX3, SPX domain gene 3		AT3G26930
AT3G26010	Galactose oxidase/kelch repeat superfamily protein		AT2G45135	RING/U-box superfamily protein		AT3G27250
AT3G26120	TEL1, terminal EAR1-like 1		AT2G45140	PVA12, plant VAP homolog 12		AT3G27650
AT3G26140	Cellulase (glycosyl hydrolase family 5) protein		AT2G45190	AFO, FIL, YAB1, Plant-specific transcription factor YABBY family protein		AT3G27700
AT3G26200	CYP71B22, cytochrome P450, family 71, subfamily B, polypeptide 22		AT2G45220	Plant invertase/pectin methylesterase inhibitor superfamily		AT3G27809
AT3G26790	FUS3, AP2/B3-like transcriptional factor family protein		AT2G45360	Protein of unknown function (DUF1442)		AT3G27810
AT3G26930	Protein with RNI-like/FBD-like domains		AT2G45380	FUNCTIONS IN: molecular_function unknown; INVOLVED IN: biological_process unknown; LOCATED IN: cellular_component unknown; EXPRESSED IN: inflorescence meristem, flower, cultured cell; EXPRESSED DURING: petal differentiation and expansion stage; BEST Arabidopsis thaliana protein match is: Calcium-binding EF-hand family protein (TAIR:AT4G34070.1); Has 171 Blast hits to 170 proteins in 31 species: A…		AT3G28223
AT3G27250	unknown protein.		AT2G45400	BEN1, NAD(P)-binding Rossmann-fold superfamily protein		AT3G28230
AT3G27650	LBD25, LOB domain-containing protein 25		AT2G45420	LBD18, LOB domain-containing protein 18		AT3G28240
AT3G27700	zinc finger (CCCH-type) family protein / RNA recognition motif (RRM)-containing protein		AT2G45430	AHL22, AT-hook motif nuclear-localized protein 22		AT3G28290
AT3G27809	unknown protein.		AT2G45434	unknown protein; Has 30201 Blast hits to 17322 proteins in 780 species: Archae - 12; Bacteria - 1396; Metazoa - 17338; Fungi - 3422; Plants - 5037; Viruses - 0; Other Eukaryotes - 2996 (source: NCBI BLink).		AT3G28291
AT3G27810	ATMYB21, ATMYB3, MYB21, myb domain protein 21		AT2G45660	AGL20, ATSOC1, SOC1, AGAMOUS-like 20		AT3G28300
AT3G28223	F-box family protein		AT2G45750	S-adenosyl-L-methionine-dependent methyltransferases superfamily protein		AT3G28330
AT3G28230	FUNCTIONS IN: molecular_function unknown; INVOLVED IN: gene silencing; LOCATED IN: nucleus; EXPRESSED IN: 15 plant structures; EXPRESSED DURING: 6 growth stages; CONTAINS InterPro DOMAIN/s: Something about silencing protein 10 (Sas10), C-terminal (InterPro:IPR018972); BEST Arabidopsis thaliana protein match is: Sas10/U3 ribonucleoprotein (Utp) family protein (TAIR:AT2G43650.1); Has 374 Blast hits…		AT2G45760	BAL, BAP2, BON association protein 2		AT3G28430
AT3G28240	transposable element gene		AT2G45780	other RNA		AT3G28590
AT3G28290	AT14A, Protein of unknown function (DUF677)		AT2G45790	ATPMM, PMM, phosphomannomutase		AT3G28740
AT3G28291	unknown protein.		AT2G45970	CYP86A8, LCR, cytochrome P450, family 86, subfamily A, polypeptide 8		AT3G28840
AT3G28300	AT14A, Protein of unknown function (DUF677)		AT2G46590	DAG2, Dof-type zinc finger DNA-binding family protein		AT3G28917
AT3G28330	F-box family protein-related		AT2G46630	unknown protein; LOCATED IN: chloroplast; EXPRESSED IN: 22 plant structures; EXPRESSED DURING: 13 growth stages; Has 110095 Blast hits to 59224 proteins in 2216 species: Archae - 177; Bacteria - 15429; Metazoa - 38345; Fungi - 18843; Plants - 13341; Viruses - 3084; Other Eukaryotes - 20876 (source: NCBI BLink).		AT3G29370
AT3G28430	unknown protein.		AT2G46640	unknown protein; Has 19 Blast hits to 19 proteins in 7 species: Archae - 0; Bacteria - 0; Metazoa - 0; Fungi - 0; Plants - 17; Viruses - 0; Other Eukaryotes - 2 (source: NCBI BLink).		AT3G29580
AT3G28590	unknown protein.		AT2G46650	ATCB5-C, B5 #1, CB5-C, cytochrome B5 isoform C		AT3G29970
AT3G28740	CYP81D1, Cytochrome P450 superfamily protein		AT2G46685	MIR166, MIR166A, MIR166/MIR166A; miRNA		AT3G30110
AT3G28840	Protein of unknown function (DUF1216)		AT2G46720	HIC, KCS13, 3-ketoacyl-CoA synthase 13		AT3G30727
AT3G28917	MIF2, mini zinc finger 2		AT2G46740	D-arabinono-1,4-lactone oxidase family protein		AT3G30730
AT3G29370	unknown protein.		AT2G46750	D-arabinono-1,4-lactone oxidase family protein		AT3G43100
AT3G29580	Arabidopsis phospholipase-like protein (PEARLI 4) with TRAF-like domain		AT2G46760	D-arabinono-1,4-lactone oxidase family protein		AT3G43110
AT3G29970	B12D protein		AT2G46770	ANAC043, EMB2301, NST1, NAC (No Apical Meristem) domain transcriptional regulator superfamily protein		AT3G43120
AT3G30110	pseudogene, hypothetical protein		AT2G46870	NGA1, AP2/B3-like transcriptional factor family protein		AT3G43710
AT3G30727	transposable element gene		AT2G46880	ATPAP14, PAP14, purple acid phosphatase 14		AT3G43830
AT3G30730	unknown protein.		AT2G46990	IAA20, indole-3-acetic acid inducible 20		AT3G44757
AT3G43100	transposable element gene		AT2G47030	VGDH1, Plant invertase/pectin methylesterase inhibitor superfamily		AT3G44760
AT3G43110	unknown protein.		AT2G47040	VGD1, Plant invertase/pectin methylesterase inhibitor superfamily		AT3G44770
AT3G43120	SAUR-like auxin-responsive protein family		AT2G47050	Plant invertase/pectin methylesterase inhibitor superfamily protein		AT3G45260
AT3G43710	Galactose oxidase/kelch repeat superfamily protein		AT2G47060	Protein kinase superfamily protein		AT3G45280
AT3G43830	transposable element gene		AT2G47130	NAD(P)-binding Rossmann-fold superfamily protein		AT3G45450
AT3G44757	unknown pseudogene		AT2G47140	NAD(P)-binding Rossmann-fold superfamily protein		AT3G46060
AT3G44760	unknown protein.		AT2G47150	NAD(P)-binding Rossmann-fold superfamily protein		AT3G46070
AT3G44770	Protein of unknown function (DUF626)		AT2G47260	ATWRKY23, WRKY23, WRKY DNA-binding protein 23		AT3G46080
AT3G45260	C2H2-like zinc finger protein		AT2G47280	Pectin lyase-like superfamily protein		AT3G46086
AT3G45280	ATSYP72, SYP72, syntaxin of plants 72		AT2G47300	ribonuclease Ps		AT3G46090
AT3G45450	Double Clp-N motif-containing P-loop nucleoside triphosphate hydrolases superfamily protein		AT2G47485	unknown protein; BEST Arabidopsis thaliana protein match is: unknown protein (TAIR:AT3G62650.1); Has 35333 Blast hits to 34131 proteins in 2444 species: Archae - 798; Bacteria - 22429; Metazoa - 974; Fungi - 991; Plants - 531; Viruses - 0; Other Eukaryotes - 9610 (source: NCBI BLink).		AT3G46280
AT3G46060	ARA-3, ARA3, ATRAB8A, ATRABE1C, RAB8A, RAB GTPase homolog 8A		AT2G47520	HRE2, Integrase-type DNA-binding superfamily protein		AT3G46370
AT3G46070	C2H2-type zinc finger family protein		AT2G47530	Pollen Ole e 1 allergen and extensin family protein		AT3G47010
AT3G46080	C2H2-type zinc finger family protein		AT2G47540	Pollen Ole e 1 allergen and extensin family protein		AT3G47020
AT3G46086	unknown protein.		AT2G47550	Plant invertase/pectin methylesterase inhibitor superfamily		AT3G47021
AT3G46090	ZAT7, C2H2 and C2HC zinc fingers superfamily protein		AT2G47560	RING/U-box superfamily protein		AT3G47030
AT3G46280	protein kinase-related		AT2G47870	Thioredoxin superfamily protein		AT3G47380
AT3G46370	Leucine-rich repeat protein kinase family protein		AT2G47880	Glutaredoxin family protein		AT3G47620
AT3G47010	Glycosyl hydrolase family protein		AT3G01516	unknown protein; BEST Arabidopsis thaliana protein match is: unknown protein (TAIR:AT5G14690.1); Has 67 Blast hits to 67 proteins in 14 species: Archae - 0; Bacteria - 0; Metazoa - 0; Fungi - 0; Plants - 67; Viruses - 0; Other Eukaryotes - 0 (source: NCBI BLink).		AT3G48185
AT3G47020	F-box and associated interaction domains-containing protein		AT3G01520	Adenine nucleotide alpha hydrolases-like superfamily protein		AT3G48510
AT3G47021	Pseudogene of AT4G39930; unknown protein		AT3G01690	alpha/beta-Hydrolases superfamily protein		AT3G48520
AT3G47030	F-box and associated interaction domains-containing protein		AT3G01700	AGP11, ATAGP11, arabinogalactan protein 11		AT3G48550
AT3G47380	Plant invertase/pectin methylesterase inhibitor superfamily protein		AT3G01705	pre-tRNA		AT3G48740
AT3G47620	AtTCP14, TCP14, TEOSINTE BRANCHED, cycloidea and PCF (TCP) 14		AT3G01710	TPX2 (targeting protein for Xklp2) protein family		AT3G49010
AT3G48185	unknown protein.		AT3G01900	CYP94B2, cytochrome P450, family 94, subfamily B, polypeptide 2		AT3G49020
AT3G48510	unknown protein.		AT3G01940	Protein of unknown function (DUF 3339)		AT3G49440
AT3G48520	CYP94B3, cytochrome P450, family 94, subfamily B, polypeptide 3		AT3G01950	Protein of unknown function (DUF 3339)		AT3G49450
AT3G48550	BEST Arabidopsis thaliana protein match is: C2H2-like zinc finger protein (TAIR:AT2G01940.3); Has 78 Blast hits to 78 proteins in 11 species: Archae - 0; Bacteria - 0; Metazoa - 0; Fungi - 0; Plants - 78; Viruses - 0; Other Eukaryotes - 0 (source: NCBI BLink).		AT3G01960	unknown protein; Has 13 Blast hits to 13 proteins in 5 species: Archae - 0; Bacteria - 0; Metazoa - 0; Fungi - 0; Plants - 13; Viruses - 0; Other Eukaryotes - 0 (source: NCBI BLink).		AT3G49460
AT3G48740	Nodulin MtN3 family protein		AT3G01961	unknown protein; Has 30201 Blast hits to 17322 proteins in 780 species: Archae - 12; Bacteria - 1396; Metazoa - 17338; Fungi - 3422; Plants - 5037; Viruses - 0; Other Eukaryotes - 2996 (source: NCBI BLink).		AT3G49470
AT3G49010	ATBBC1, BBC1, RSU2, breast basic conserved 1		AT3G02000	ROXY1, Thioredoxin superfamily protein		AT3G49580
AT3G49020	FBD, F-box and Leucine Rich Repeat domains containing protein		AT3G02150	PTF1, TCP13, TFPD, plastid transcription factor 1		AT3G49765
AT3G49440	F-box associated ubiquitination effector family protein		AT3G02240	RGF7, Encodes a root meristem growth factor (RGF). Belongs to a family of functionally redundant homologous peptides that are secreted, tyrosine-sulfated, and expressed mainly in the stem cell area and the innermost layer of central columella cells. RGFs are required for maintenance of the root stem cell niche and transit amplifying cell proliferation. Members of this family include: At5g60810 (R…		AT3G49770
AT3G49450	F-box and associated interaction domains-containing protein		AT3G02242	unknown protein; FUNCTIONS IN: molecular_function unknown; INVOLVED IN: biological_process unknown; LOCATED IN: endomembrane system; BEST Arabidopsis thaliana protein match is: unknown protein (TAIR:AT3G02240.1); Has 30201 Blast hits to 17322 proteins in 780 species: Archae - 12; Bacteria - 1396; Metazoa - 17338; Fungi - 3422; Plants - 5037; Viruses - 0; Other Eukaryotes - 2996 (source: NCBI BLin…		AT3G49780
AT3G49460	unknown protein.		AT3G02310	AGL4, SEP2, K-box region and MADS-box transcription factor family protein		AT3G49950
AT3G49470	NACA2, nascent polypeptide-associated complex subunit alpha-like protein 2		AT3G02610	Plant stearoyl-acyl-carrier-protein desaturase family protein		AT3G49960
AT3G49580	LSU1, response to low sulfur 1		AT3G02620	Plant stearoyl-acyl-carrier-protein desaturase family protein		AT3G50330
AT3G49765	transposable element gene		AT3G02630	Plant stearoyl-acyl-carrier-protein desaturase family protein		AT3G50370
AT3G49770	unknown protein; Has 6 Blast hits to 6 proteins in 3 species: Archae - 0; Bacteria - 0; Metazoa - 1; Fungi - 0; Plants - 5; Viruses - 0; Other Eukaryotes - 0 (source: NCBI BLink).		AT3G02670	Glycine-rich protein family		AT3G50373
AT3G49780	ATPSK3 (FORMER SYMBOL), ATPSK4, PSK4, phytosulfokine 4 precursor		AT3G03280	unknown protein; FUNCTIONS IN: molecular_function unknown; INVOLVED IN: N-terminal protein myristoylation; LOCATED IN: cellular_component unknown; BEST Arabidopsis thaliana protein match is: unknown protein (TAIR:AT5G17350.1); Has 137 Blast hits to 137 proteins in 11 species: Archae - 0; Bacteria - 0; Metazoa - 0; Fungi - 0; Plants - 137; Viruses - 0; Other Eukaryotes - 0 (source: NCBI BLink).		AT3G50376
AT3G49950	GRAS family transcription factor		AT3G03290	Adenine nucleotide alpha hydrolases-like superfamily protein		AT3G50390
AT3G49960	Peroxidase superfamily protein		AT3G03660	WOX11, WUSCHEL related homeobox 11		AT3G50570
AT3G50330	HEC2, basic helix-loop-helix (bHLH) DNA-binding superfamily protein		AT3G04060	anac046, NAC046, NAC domain containing protein 46		AT3G50740
AT3G50370	unknown protein.		AT3G04160	unknown protein; Has 1711 Blast hits to 1353 proteins in 195 species: Archae - 0; Bacteria - 64; Metazoa - 693; Fungi - 201; Plants - 207; Viruses - 0; Other Eukaryotes - 546 (source: NCBI BLink).		AT3G50760
AT3G50373	BEST Arabidopsis thaliana protein match is: Transcription elongation factor (TFIIS) family protein (TAIR:AT5G51360.1); Has 4 Blast hits to 4 proteins in 2 species: Archae - 0; Bacteria - 0; Metazoa - 0; Fungi - 0; Plants - 4; Viruses - 0; Other Eukaryotes - 0 (source: NCBI BLink).		AT3G04170	RmlC-like cupins superfamily protein		AT3G50870
AT3G50376	pseudogene of NLI interacting factor (NIF) family protein		AT3G04180	RmlC-like cupins superfamily protein		AT3G51057
AT3G50390	Transducin/WD40 repeat-like superfamily protein		AT3G04181	unknown protein; FUNCTIONS IN: molecular_function unknown; INVOLVED IN: biological_process unknown; LOCATED IN: cellular_component unknown; Has 30201 Blast hits to 17322 proteins in 780 species: Archae - 12; Bacteria - 1396; Metazoa - 17338; Fungi - 3422; Plants - 5037; Viruses - 0; Other Eukaryotes - 2996 (source: NCBI BLink).		AT3G51060
AT3G50570	hydroxyproline-rich glycoprotein family protein		AT3G04190	RmlC-like cupins superfamily protein		AT3G51180
AT3G50740	UGT72E1, UDP-glucosyl transferase 72E1		AT3G04220	Disease resistance protein (TIR-NBS-LRR class) family		AT3G51190
AT3G50760	GATL2, galacturonosyltransferase-like 2		AT3G04290	ATLTL1, LTL1, Li-tolerant lipase 1		AT3G51200
AT3G50870	GATA18, HAN, MNP, GATA type zinc finger transcription factor family protein		AT3G04370	PDLP4, plasmodesmata-located protein 4		AT3G52450
AT3G51057	unknown protein.		AT3G04380	SDG31, SUVR4, SET-domain containing protein lysine methyltransferase family protein		AT3G52680
AT3G51060	SRS1, STY1, Lateral root primordium (LRP) protein-related		AT3G04510	LSH2, Protein of unknown function (DUF640)		AT3G52690
AT3G51180	Zinc finger C-x8-C-x5-C-x3-H type family protein		AT3G04520	THA2, threonine aldolase 2		AT3G53232
AT3G51190	Ribosomal protein L2 family		AT3G04570	AHL19, AT-hook motif nuclear-localized protein 19		AT3G54340
AT3G51200	SAUR-like auxin-responsive protein family		AT3G05400	Major facilitator superfamily protein		AT3G54350
AT3G52450	PUB22, plant U-box 22		AT3G05440	C2 domain-containing protein		AT3G55130
AT3G52680	F-box/RNI-like/FBD-like domains-containing protein		AT3G05450	CONTAINS InterPro DOMAIN/s: Cystatin-related, plant (InterPro:IPR006525); BEST Arabidopsis thaliana protein match is: Cystatin/monellin superfamily protein (TAIR:AT3G05685.1); Has 2098 Blast hits to 1525 proteins in 202 species: Archae - 2; Bacteria - 561; Metazoa - 485; Fungi - 302; Plants - 191; Viruses - 20; Other Eukaryotes - 537 (source: NCBI BLink).		AT3G55230
AT3G52690	RNI-like superfamily protein		AT3G05800	AIF1, AtBS1(activation-tagged BRI1 suppressor 1)-interacting factor 1		AT3G55240
AT3G53232	DVL20, RTFL1, ROTUNDIFOLIA like 1		AT3G06120	MUTE, basic helix-loop-helix (bHLH) DNA-binding superfamily protein		AT3G55370
AT3G54340	AP3, ATAP3, K-box region and MADS-box transcription factor family protein		AT3G06360	AGP27, ATAGP27, arabinogalactan protein 27		AT3G55512
AT3G54350	emb1967, Forkhead-associated (FHA) domain-containing protein		AT3G06370	ATNHX4, NHX4, sodium hydrogen exchanger 4		AT3G55580
AT3G55130	ATWBC19, WBC19, white-brown complex homolog 19		AT3G06435	Expressed protein		AT3G55590
AT3G55230	Disease resistance-responsive (dirigent-like protein) family protein		AT3G06437	pseudogene, hypothetical protein		AT3G55600
AT3G55240	Plant protein 1589 of unknown function		AT3G06455	ubiquitin family protein		AT3G55680
AT3G55370	OBP3, OBF-binding protein 3		AT3G06460	GNS1/SUR4 membrane protein family		AT3G55690
AT3G55512	MIR172D, MIR172D; miRNA		AT3G06470	GNS1/SUR4 membrane protein family		AT3G55700
AT3G55580	Regulator of chromosome condensation (RCC1) family protein		AT3G06590	basic helix-loop-helix (bHLH) DNA-binding superfamily protein		AT3G55970
AT3G55590	Glucose-1-phosphate adenylyltransferase family protein		AT3G06990	Cysteine/Histidine-rich C1 domain family protein		AT3G56400
AT3G55600	Membrane fusion protein Use1		AT3G06995	Encodes a Defensin-like (DEFL) family protein [pseudogene]		AT3G56700
AT3G55680	Plant invertase/pectin methylesterase inhibitor superfamily protein		AT3G07000	Cysteine/Histidine-rich C1 domain family protein		AT3G56710
AT3G55690	unknown protein.		AT3G07250	nuclear transport factor 2 (NTF2) family protein / RNA recognition motif (RRM)-containing protein		AT3G56770
AT3G55700	UDP-Glycosyltransferase superfamily protein		AT3G07260	SMAD/FHA domain-containing protein		AT3G56810
AT3G55970	ATJRG21, JRG21, jasmonate-regulated gene 21		AT3G07350	Protein of unknown function (DUF506)		AT3G57130
AT3G56400	ATWRKY70, WRKY70, WRKY DNA-binding protein 70		AT3G09220	LAC7, laccase 7		AT3G57140
AT3G56700	FAR6, fatty acid reductase 6		AT3G09510	Ribonuclease H-like superfamily protein		AT3G57540
AT3G56710	SIB1, sigma factor binding protein 1		AT3G09520	ATEXO70H4, EXO70H4, exocyst subunit exo70 family protein H4		AT3G57670
AT3G56770	basic helix-loop-helix (bHLH) DNA-binding superfamily protein		AT3G09930	GDSL-like Lipase/Acylhydrolase superfamily protein		AT3G58000
AT3G56810	unknown protein.		AT3G09940	ATMDAR3, MDAR2, MDAR3, MDHAR, monodehydroascorbate reductase		AT3G58060
AT3G57130	BOP1, Ankyrin repeat family protein / BTB/POZ domain-containing protein		AT3G10000	EDA31, Homeodomain-like superfamily protein		AT3G58070
AT3G57140	SDP1-LIKE, sugar-dependent 1-like		AT3G10270	GYRB1, DNA GYRASE B1		AT3G58080
AT3G57540	Remorin family protein		AT3G10280	KCS14, 3-ketoacyl-CoA synthase 14		AT3G58120
AT3G57670	NTT, WIP2, C2H2-type zinc finger family protein		AT3G10282	unknown pseudogene		AT3G58190
AT3G58000	VQ motif-containing protein		AT3G10340	PAL4, phenylalanine ammonia-lyase 4		AT3G58210
AT3G58060	Cation efflux family protein		AT3G10572	3-phosphoinositide-dependent protein kinase-1, putative		AT3G58220
AT3G58070	GIS, C2H2 and C2HC zinc fingers superfamily protein		AT3G10575	pseudogene, similar to putative 3-phosphoinositide-dependent protein kinase-1, similar to 3-phosphoinositide-dependent protein kinase-1 GB:AAD37165 (Arabidopsis thaliana); blastp match of 79% identity and 7.5e-31 P-value to GP|19571127|dbj|BAB86551.1||AP003566 putative 3-phosphoinositide-dependent protein kinase-1 {Oryza sativa (japonica cultivar-group)}		AT3G58780
AT3G58080	unknown protein.		AT3G10580	Homeodomain-like superfamily protein		AT3G58860
AT3G58120	ATBZIP61, BZIP61, Basic-leucine zipper (bZIP) transcription factor family protein		AT3G10585	Homeodomain-like superfamily protein		AT3G58865
AT3G58190	ASL16, LBD29, lateral organ boundaries-domain 29		AT3G10590	Duplicated homeodomain-like superfamily protein		AT3G58877
AT3G58210	TRAF-like family protein		AT3G10595	Duplicated homeodomain-like superfamily protein		AT3G58880
AT3G58220	TRAF-like family protein		AT3G10600	CAT7, cationic amino acid transporter 7		AT3G59010
AT3G58780	AGL1, SHP1, K-box region and MADS-box transcription factor family protein		AT3G10910	RING/U-box superfamily protein		AT3G59590
AT3G58860	F-box/RNI-like superfamily protein		AT3G10912	CPuORF63, conserved peptide upstream open reading frame 63		AT3G59600
AT3G58865	SADHU10-1, transposable element gene		AT3G11110	RING/U-box superfamily protein		AT3G59680
AT3G58877	unknown protein.		AT3G11120	Ribosomal protein L41 family		AT3G59710
AT3G58880	F-box/RNI-like superfamily protein		AT3G11150	2-oxoglutarate (2OG) and Fe(II)-dependent oxygenase superfamily protein		AT3G60390
AT3G59010	PME61, pectin methylesterase 61		AT3G11160	unknown protein; Has 6 Blast hits to 6 proteins in 3 species: Archae - 0; Bacteria - 0; Metazoa - 0; Fungi - 0; Plants - 5; Viruses - 0; Other Eukaryotes - 1 (source: NCBI BLink).		AT3G60490
AT3G59590	jacalin lectin family protein		AT3G11165	unknown protein; FUNCTIONS IN: molecular_function unknown; INVOLVED IN: biological_process unknown; LOCATED IN: cellular_component unknown; Has 2 Blast hits to 2 proteins in 1 species: Archae - 0; Bacteria - 0; Metazoa - 0; Fungi - 0; Plants - 2; Viruses - 0; Other Eukaryotes - 0 (source: NCBI BLink).		AT3G60510
AT3G59600	NRPB8B, NRPD8B, NRPE8B, RNA polymerase Rpb8		AT3G11170	FAD7, FADD, fatty acid desaturase 7		AT3G60520
AT3G59680	unknown protein.		AT3G11430	ATGPAT5, GPAT5, glycerol-3-phosphate acyltransferase 5		AT3G60640
AT3G59710	NAD(P)-binding Rossmann-fold superfamily protein		AT3G11435	MIR172C, MIR172C; miRNA		AT3G60647
AT3G60390	HAT3, homeobox-leucine zipper protein 3		AT3G11580	AP2/B3-like transcriptional factor family protein		AT3G60650
AT3G60490	Integrase-type DNA-binding superfamily protein		AT3G12400	ATELC, ELC, Ubiquitin-conjugating enzyme/RWD-like protein		AT3G60670
AT3G60510	ATP-dependent caseinolytic (Clp) protease/crotonase family protein		AT3G12410	Polynucleotidyl transferase, ribonuclease H-like superfamily protein		AT3G60770
AT3G60520	unknown protein.		AT3G12420	Polynucleotidyl transferase, ribonuclease H-like superfamily protein		AT3G60780
AT3G60640	ATG8G, Ubiquitin-like superfamily protein		AT3G12430	Polynucleotidyl transferase, ribonuclease H-like superfamily protein		AT3G61140
AT3G60647	unknown protein.		AT3G12440	Polynucleotidyl transferase, ribonuclease H-like superfamily protein		AT3G61150
AT3G60650	unknown protein.		AT3G12450	pseudogene of 3'-5' exonuclease containing protein		AT3G61340
AT3G60670	PLATZ transcription factor family protein		AT3G12460	Polynucleotidyl transferase, ribonuclease H-like superfamily protein		AT3G61350
AT3G60770	Ribosomal protein S13/S15		AT3G12470	Polynucleotidyl transferase, ribonuclease H-like superfamily protein		AT3G61710
AT3G60780	Protein of unknown function (DUF1442)		AT3G12500	ATHCHIB, B-CHI, CHI-B, HCHIB, PR-3, PR3, basic chitinase		AT3G61715
AT3G61140	ATFUS6, ATSK31, COP11, CSN1, EMB78, FUS6, SK31, 26S proteasome, regulatory subunit Rpn7;Proteasome component (PCI) domain		AT3G12502	other RNA		AT3G61720
AT3G61150	HD-GL2-1, HDG1, homeodomain GLABROUS 1		AT3G12910	NAC (No Apical Meristem) domain transcriptional regulator superfamily protein		AT3G61850
AT3G61340	F-box and associated interaction domains-containing protein		AT3G12970	unknown protein; BEST Arabidopsis thaliana protein match is: unknown protein (TAIR:AT1G56020.1); Has 2408 Blast hits to 418 proteins in 91 species: Archae - 0; Bacteria - 41; Metazoa - 198; Fungi - 63; Plants - 125; Viruses - 13; Other Eukaryotes - 1968 (source: NCBI BLink).		AT3G61897
AT3G61350	SKIP4, SKP1 interacting partner 4		AT3G13130	unknown protein; FUNCTIONS IN: molecular_function unknown; INVOLVED IN: biological_process unknown; LOCATED IN: endomembrane system; EXPRESSED IN: male gametophyte; Has 140 Blast hits to 132 proteins in 41 species: Archae - 2; Bacteria - 4; Metazoa - 29; Fungi - 20; Plants - 51; Viruses - 0; Other Eukaryotes - 34 (source: NCBI BLink).		AT3G61898
AT3G61710	ATATG6, AtBECLIN1, ATG6, BECLIN1, AUTOPHAGY 6		AT3G13226	regulatory protein RecX family protein		AT3G61970
AT3G61715	pre-tRNA		AT3G13228	RING/U-box superfamily protein		AT3G62170
AT3G61720	Ca2+dependent plant phosphoribosyltransferase family protein		AT3G13229	Plant protein of unknown function (DUF868)		AT3G62180
AT3G61850	DAG1, Dof-type zinc finger DNA-binding family protein		AT3G13280	Putative endonuclease or glycosyl hydrolase		AT3G62190
AT3G61897	MIR166, MIR166B, MIR166/MIR166B; miRNA		AT3G13290	VCR, varicose-related		AT3G62440
AT3G61898	unknown protein.		AT3G13510	Protein of Unknown Function (DUF239)		AT3G62450
AT3G61970	NGA2, AP2/B3-like transcriptional factor family protein		AT3G13530	MAP3KE1, MAPKKK7, mitogen-activated protein kinase kinase kinase 7		AT3G62610
AT3G62170	VGDH2, VANGUARD 1 homolog 2		AT3G13540	ATMYB5, MYB5, myb domain protein 5		AT3G62670
AT3G62180	Plant invertase/pectin methylesterase inhibitor superfamily protein		AT3G13810	AtIDD11, IDD11, indeterminate(ID)-domain 11		AT4G00114
AT3G62190	Chaperone DnaJ-domain superfamily protein		AT3G13882	Ribosomal protein L34		AT4G00120
AT3G62440	F-box/RNI-like superfamily protein		AT3G13890	ATMYB26, MS35, MYB26, myb domain protein 26		AT4G00124
AT3G62450	unknown protein.		AT3G13960	AtGRF5, GRF5, growth-regulating factor 5		AT4G00180
AT3G62610	ATMYB11, MYB11, PFG2, myb domain protein 11		AT3G14370	WAG2, Protein kinase superfamily protein		AT4G00220
AT3G62670	ARR20, MEE41, RR20, response regulator 20		AT3G15170	ANAC054, ATNAC1, CUC1, NAC (No Apical Meristem) domain transcriptional regulator superfamily protein		AT4G00250
AT4G00114	pseudogene of transketolase		AT3G15180	ARM repeat superfamily protein		AT4G00260
AT4G00120	EDA33, GT140, IND, IND1, basic helix-loop-helix (bHLH) DNA-binding superfamily protein		AT3G15280	unknown protein; FUNCTIONS IN: molecular_function unknown; LOCATED IN: mitochondrion; EXPRESSED IN: 8 plant structures; EXPRESSED DURING: L mature pollen stage, 4 anthesis, petal differentiation and expansion stage; Has 36 Blast hits to 36 proteins in 15 species: Archae - 0; Bacteria - 0; Metazoa - 1; Fungi - 2; Plants - 33; Viruses - 0; Other Eukaryotes - 0 (source: NCBI BLink).		AT4G00300
AT4G00124	unknown protein.		AT3G15290	3-hydroxyacyl-CoA dehydrogenase family protein		AT4G00310
AT4G00180	YAB3, Plant-specific transcription factor YABBY family protein		AT3G15300	VQ motif-containing protein		AT4G00390
AT4G00220	JLO, LBD30, Lateral organ boundaries (LOB) domain family protein		AT3G15500	ANAC055, ATNAC3, NAC055, NAC3, NAC domain containing protein 3		AT4G00400
AT4G00250	DNA-binding storekeeper protein-related transcriptional regulator		AT3G15510	ANAC056, ATNAC2, NAC2, NARS1, NAC domain containing protein 2		AT4G00730
AT4G00260	MEE45, Transcriptional factor B3 family protein		AT3G15540	IAA19, MSG2, indole-3-acetic acid inducible 19		AT4G00870
AT4G00300	fringe-related protein		AT3G15830	phosphatidic acid phosphatase-related / PAP2-related		AT4G00885
AT4G00310	EDA8, MEE46, Putative membrane lipoprotein		AT3G15909	unknown protein; LOCATED IN: mitochondrion; Has 30201 Blast hits to 17322 proteins in 780 species: Archae - 12; Bacteria - 1396; Metazoa - 17338; Fungi - 3422; Plants - 5037; Viruses - 0; Other Eukaryotes - 2996 (source: NCBI BLink).		AT4G00940
AT4G00390	DNA-binding storekeeper protein-related transcriptional regulator		AT3G15910	unknown protein; Has 12 Blast hits to 12 proteins in 5 species: Archae - 0; Bacteria - 0; Metazoa - 0; Fungi - 0; Plants - 12; Viruses - 0; Other Eukaryotes - 0 (source: NCBI BLink).		AT4G01500
AT4G00400	AtGPAT8, GPAT8, glycerol-3-phosphate acyltransferase 8		AT3G16580	F-box and associated interaction domains-containing protein		AT4G01505
AT4G00730	AHDP, ANL2, Homeobox-leucine zipper family protein / lipid-binding START domain-containing protein		AT3G16590	F-box and associated interaction domains-containing protein		AT4G01720
AT4G00870	basic helix-loop-helix (bHLH) DNA-binding superfamily protein		AT3G16920	ATCTL2, CTL2, chitinase-like protein 2		AT4G01985
AT4G00885	MIR165, MIR165B, MIR165/MIR165B; miRNA		AT3G17185	ATTAS3, TAS3, TASIR-ARF, TAS3/TASIR-ARF (TRANS-ACTING SIRNA3); other RNA		AT4G02320
AT4G00940	Dof-type zinc finger DNA-binding family protein		AT3G17480	F-box and associated interaction domains-containing protein		AT4G02330
AT4G01500	NGA4, AP2/B3-like transcriptional factor family protein		AT3G17490	F-box and associated interaction domains-containing protein		AT4G02670
AT4G01505	Encodes a Plantacyanin/Basic blue family protein [pseudogene]		AT3G17500	F-box family protein		AT4G03295
AT4G01720	AtWRKY47, WRKY47, WRKY family transcription factor		AT3G17520	Late embryogenesis abundant protein (LEA) family protein		AT4G03298
AT4G01985	unknown protein; FUNCTIONS IN: molecular_function unknown; INVOLVED IN: biological_process unknown; LOCATED IN: endomembrane system; Has 35333 Blast hits to 34131 proteins in 2444 species: Archae - 798; Bacteria - 22429; Metazoa - 974; Fungi - 991; Plants - 531; Viruses - 0; Other Eukaryotes - 9610 (source: NCBI BLink).		AT3G17530	F-box and associated interaction domains-containing protein		AT4G03300
AT4G02320	Plant invertase/pectin methylesterase inhibitor superfamily		AT3G17540	F-box and associated interaction domains-containing protein		AT4G04450
AT4G02330	ATPMEPCRB, Plant invertase/pectin methylesterase inhibitor superfamily		AT3G17550	Haloacid dehalogenase-like hydrolase (HAD) superfamily protein		AT4G04890
AT4G02670	AtIDD12, IDD12, indeterminate(ID)-domain 12		AT3G17560	F-box and associated interaction domains-containing protein		AT4G05470
AT4G03295	snoRNA		AT3G17720	Pyridoxal phosphate (PLP)-dependent transferases superfamily protein		AT4G05475
AT4G03298	unknown protein; FUNCTIONS IN: molecular_function unknown; INVOLVED IN: biological_process unknown; LOCATED IN: cellular_component unknown; Has 7 Blast hits to 7 proteins in 2 species: Archae - 0; Bacteria - 0; Metazoa - 0; Fungi - 0; Plants - 6; Viruses - 0; Other Eukaryotes - 1 (source: NCBI BLink).		AT3G17730	anac057, NAC057, NAC domain containing protein 57		AT4G05490
AT4G03300	transposable element gene		AT3G18010	WOX1, WUSCHEL related homeobox 1		AT4G08150
AT4G04450	AtWRKY42, WRKY42, WRKY family transcription factor		AT3G18400	anac058, NAC058, NAC domain containing protein 58		AT4G08868
AT4G04890	PDF2, protodermal factor 2		AT3G18550	ATTCP18, BRC1, TCP18, TCP family transcription factor		AT4G09030
AT4G05470	RNI-like superfamily protein		AT3G18560	unknown protein; BEST Arabidopsis thaliana protein match is: unknown protein (TAIR:AT1G49000.1); Has 95 Blast hits to 95 proteins in 13 species: Archae - 0; Bacteria - 0; Metazoa - 0; Fungi - 0; Plants - 95; Viruses - 0; Other Eukaryotes - 0 (source: NCBI BLink).		AT4G09870
AT4G05475	RNI-like superfamily protein		AT3G18610	ATNUC-L2, NUC-L2, PARLL1, nucleolin like 2		AT4G09960
AT4G05490	RNI-like superfamily protein		AT3G18620	DHHC-type zinc finger family protein		AT4G10380
AT4G08150	BP, BP1, KNAT1, KNOTTED-like from Arabidopsis thaliana		AT3G18715	IDL4, inflorescence deficient in abscission (IDA)-like 4		AT4G10740
AT4G08868	unknown protein.		AT3G19055	unknown protein; Has 1 Blast hits to 1 proteins in 1 species: Archae - 0; Bacteria - 0; Metazoa - 0; Fungi - 0; Plants - 1; Viruses - 0; Other Eukaryotes - 0 (source: NCBI BLink).		AT4G10750
AT4G09030	AGP10, ATAGP10, arabinogalactan protein 10		AT3G19070	Homeodomain-like superfamily protein		AT4G11190
AT4G09870	F-box and associated interaction domains-containing protein		AT3G19080	SWIB complex BAF60b domain-containing protein		AT4G11200
AT4G09960	AGL11, STK, K-box region and MADS-box transcription factor family protein		AT3G19200	unknown protein; BEST Arabidopsis thaliana protein match is: unknown protein (TAIR:AT4G34419.1); Has 51 Blast hits to 51 proteins in 10 species: Archae - 0; Bacteria - 0; Metazoa - 0; Fungi - 0; Plants - 51; Viruses - 0; Other Eukaryotes - 0 (source: NCBI BLink).		AT4G11350
AT4G10380	NIP5;1, NLM6, NLM8, NOD26-like intrinsic protein 5;1		AT3G19270	CYP707A4, cytochrome P450, family 707, subfamily A, polypeptide 4		AT4G11750
AT4G10740	F-box and associated interaction domains-containing protein		AT3G20160	Terpenoid synthases superfamily protein		AT4G12050
AT4G10750	Phosphoenolpyruvate carboxylase family protein		AT3G20470	ATGRP-5, ATGRP5, GRP-5, GRP5, glycine-rich protein 5		AT4G12160
AT4G11190	Disease resistance-responsive (dirigent-like protein) family protein		AT3G20550	DDL, SMAD/FHA domain-containing protein		AT4G12170
AT4G11200	transposable element gene		AT3G20555	unknown protein; BEST Arabidopsis thaliana protein match is: Protein of unknown function (DUF626) (TAIR:AT3G44770.2); Has 15 Blast hits to 15 proteins in 2 species: Archae - 0; Bacteria - 0; Metazoa - 0; Fungi - 0; Plants - 15; Viruses - 0; Other Eukaryotes - 0 (source: NCBI BLink).		AT4G12200
AT4G11350	Protein of unknown function (DUF604)		AT3G20557	unknown protein; BEST Arabidopsis thaliana protein match is: unknown protein (TAIR:AT1G50930.1); Has 35333 Blast hits to 34131 proteins in 2444 species: Archae - 798; Bacteria - 22429; Metazoa - 974; Fungi - 991; Plants - 531; Viruses - 0; Other Eukaryotes - 9610 (source: NCBI BLink).		AT4G12210
AT4G11750	Galactose oxidase/kelch repeat superfamily protein		AT3G20640	basic helix-loop-helix (bHLH) DNA-binding superfamily protein		AT4G12480
AT4G12050	Predicted AT-hook DNA-binding family protein		AT3G20710	F-box family protein		AT4G12500
AT4G12160	pseudogene, 40S ribosomal protein S9 (RPS9A), ribosomal protein S9.e - slime mold,PIR1:R3DO24; blastp match of 56% identity and 7.2e-09 P-value to SP|P17959|RS9_TRYBB Probable 40S ribosomal protein S9. {Trypanosoma brucei brucei}		AT3G20720	unknown protein; Has 184 Blast hits to 181 proteins in 66 species: Archae - 0; Bacteria - 2; Metazoa - 137; Fungi - 0; Plants - 40; Viruses - 0; Other Eukaryotes - 5 (source: NCBI BLink).		AT4G13195
AT4G12170	Thioredoxin superfamily protein		AT3G20760	Nse4, component of Smc5/6 DNA repair complex		AT4G13260
AT4G12200	transposable element gene		AT3G20840	PLT1, Integrase-type DNA-binding superfamily protein		AT4G13495
AT4G12210	RING/U-box superfamily protein		AT3G20975	transposable element gene		AT4G13575
AT4G12480	pEARLI 1, Bifunctional inhibitor/lipid-transfer protein/seed storage 2S albumin superfamily protein		AT3G20978	other RNA		AT4G13960
AT4G12500	Bifunctional inhibitor/lipid-transfer protein/seed storage 2S albumin superfamily protein		AT3G21210	zinc ion binding		AT4G13985
AT4G13195	CLE44, CLAVATA3/ESR-RELATED 44		AT3G21710	unknown protein; Has 42 Blast hits to 42 proteins in 10 species: Archae - 0; Bacteria - 0; Metazoa - 0; Fungi - 0; Plants - 42; Viruses - 0; Other Eukaryotes - 0 (source: NCBI BLink).		AT4G14165
AT4G13260	YUC2, Flavin-binding monooxygenase family protein		AT3G21720	ICL, isocitrate lyase		AT4G14170
AT4G13495	other RNA		AT3G21800	UGT71B8, UDP-glucosyl transferase 71B8		AT4G14370
AT4G13575	unknown protein.		AT3G21805	snoRNA		AT4G14465
AT4G13960	F-box/RNI-like superfamily protein		AT3G21890	B-box type zinc finger family protein		AT4G14560
AT4G13985	FBD1, FBD-associated F-box protein		AT3G22250	UDP-Glycosyltransferase superfamily protein		AT4G14570
AT4G14165	F-box family protein-related		AT3G22700	F-box and associated interaction domains-containing protein		AT4G15120
AT4G14170	Pentatricopeptide repeat (PPR) superfamily protein		AT3G22710	F-box family protein		AT4G15160
AT4G14370	Disease resistance protein (TIR-NBS-LRR class) family		AT3G22830	AT-HSFA6B, HSFA6B, heat shock transcription factor A6B		AT4G15280
AT4G14465	AHL20, AT-hook motif nuclear-localized protein 20		AT3G22840	ELIP, ELIP1, Chlorophyll A-B binding family protein		AT4G15440
AT4G14560	AXR5, IAA1, indole-3-acetic acid inducible		AT3G22886	MIR167A, MIR167A; miRNA		AT4G15960
AT4G14570	acylaminoacyl-peptidase-related		AT3G22920	Cyclophilin-like peptidyl-prolyl cis-trans isomerase family protein		AT4G16550
AT4G15120	VQ motif-containing protein		AT3G23030	IAA2, indole-3-acetic acid inducible 2		AT4G16560
AT4G15160	Bifunctional inhibitor/lipid-transfer protein/seed storage 2S albumin superfamily protein		AT3G23050	AXR2, IAA7, indole-3-acetic acid 7		AT4G16563
AT4G15280	UGT71B5, UDP-glucosyl transferase 71B5		AT3G23130	FLO10, FON1, SUP, C2H2 and C2HC zinc fingers superfamily protein		AT4G16820
AT4G15440	CYP74B2, HPL1, hydroperoxide lyase 1		AT3G23220	Integrase-type DNA-binding superfamily protein		AT4G17460
AT4G15960	alpha/beta-Hydrolases superfamily protein		AT3G23230	Integrase-type DNA-binding superfamily protein		AT4G17695
AT4G16550	HSP20-like chaperone		AT3G23250	ATMYB15, ATY19, MYB15, myb domain protein 15		AT4G17800
AT4G16560	HSP20-like chaperone		AT3G23290	LSH4, Protein of unknown function (DUF640)		AT4G17810
AT4G16563	Eukaryotic aspartyl protease family protein		AT3G23630	ATIPT7, IPT7, isopentenyltransferase 7		AT4G17820
AT4G16820	PLA-I{beta]2, alpha/beta-Hydrolases superfamily protein		AT3G24220	ATNCED6, NCED6, nine-cis-epoxycarotenoid dioxygenase 6		AT4G18170
AT4G17460	HAT1, Homeobox-leucine zipper protein 4 (HB-4) / HD-ZIP protein		AT3G24420	alpha/beta-Hydrolases superfamily protein		AT4G18390
AT4G17695	KAN3, Homeodomain-like superfamily protein		AT3G24570	Peroxisomal membrane 22 kDa (Mpv17/PMP22) family protein		AT4G18610
AT4G17800	Predicted AT-hook DNA-binding family protein		AT3G24580	F-box and associated interaction domains-containing protein		AT4G18960
AT4G17810	C2H2 and C2HC zinc fingers superfamily protein		AT3G24650	ABI3, SIS10, AP2/B3-like transcriptional factor family protein		AT4G18970
AT4G17820	transposable element gene		AT3G24670	Pectin lyase-like superfamily protein		AT4G19610
AT4G18170	ATWRKY28, WRKY28, WRKY DNA-binding protein 28		AT3G24690	BEST Arabidopsis thaliana protein match is: glycine-rich protein (TAIR:AT1G27090.1); Has 51 Blast hits to 50 proteins in 15 species: Archae - 0; Bacteria - 2; Metazoa - 0; Fungi - 0; Plants - 47; Viruses - 0; Other Eukaryotes - 2 (source: NCBI BLink).		AT4G19620
AT4G18390	TCP2, TCP2, TEOSINTE BRANCHED 1, cycloidea and PCF transcription factor 2		AT3G24700	F-box and associated interaction domains-containing protein		AT4G19730
AT4G18610	LSH9, Protein of unknown function (DUF640)		AT3G24770	CLE41, CLAVATA3/ESR-RELATED 41		AT4G19800
AT4G18960	AG, K-box region and MADS-box transcription factor family protein		AT3G25080	Protein of unknown function (DUF626)		AT4G20000
AT4G18970	GDSL-like Lipase/Acylhydrolase superfamily protein		AT3G25640	Protein of unknown function, DUF617		AT4G21010
AT4G19610	nucleotide binding;nucleic acid binding;RNA binding		AT3G25650	ASK15, SK15, SKP1-like 15		AT4G21020
AT4G19620	unknown protein.		AT3G25655	IDL1, inflorescence deficient in abscission (IDA)-like 1		AT4G21440
AT4G19730	Glycosyl hydrolase superfamily protein		AT3G25710	ATAIG1, BHLH32, TMO5, basic helix-loop-helix 32		AT4G21750
AT4G19800	Glycosyl hydrolase family protein with chitinase insertion domain		AT3G25730	EDF3, ethylene response DNA binding factor 3		AT4G21830
AT4G20000	VQ motif-containing protein		AT3G25740	MAP1B, MAP1C, methionine aminopeptidase 1C		AT4G21840
AT4G21010	Transcription initiation factor TFIIE, beta subunit		AT3G25905	CLE27, CLAVATA3/ESR-RELATED 27		AT4G22070
AT4G21020	Late embryogenesis abundant protein (LEA) family protein		AT3G26010	Galactose oxidase/kelch repeat superfamily protein		AT4G22600
AT4G21440	ATM4, ATMYB102, MYB102, MYB102, MYB-like 102		AT3G26110	Anther-specific protein agp1-like		AT4G22610
AT4G21750	ATML1, Homeobox-leucine zipper family protein / lipid-binding START domain-containing protein		AT3G26115	Pyridoxal-5'-phosphate-dependent enzyme family protein		AT4G22800
AT4G21830	ATMSRB7, MSRB7, methionine sulfoxide reductase B7		AT3G26120	TEL1, terminal EAR1-like 1		AT4G22810
AT4G21840	ATMSRB8, MSRB8, methionine sulfoxide reductase B8		AT3G26140	Cellulase (glycosyl hydrolase family 5) protein		AT4G22950
AT4G22070	ATWRKY31, WRKY31, WRKY DNA-binding protein 31		AT3G26190	CYP71B21, cytochrome P450, family 71, subfamily B, polypeptide 21		AT4G23387
AT4G22600	unknown protein.		AT3G26200	CYP71B22, cytochrome P450, family 71, subfamily B, polypeptide 22		AT4G23390
AT4G22610	Bifunctional inhibitor/lipid-transfer protein/seed storage 2S albumin superfamily protein		AT3G26610	Pectin lyase-like superfamily protein		AT4G23520
AT4G22800	unknown protein.		AT3G26790	FUS3, AP2/B3-like transcriptional factor family protein		AT4G23550
AT4G22810	Predicted AT-hook DNA-binding family protein		AT3G26930	Protein with RNI-like/FBD-like domains		AT4G23560
AT4G22950	AGL19, GL19, AGAMOUS-like 19		AT3G27250	unknown protein; BEST Arabidopsis thaliana protein match is: unknown protein (TAIR:AT5G40800.1); Has 104 Blast hits to 104 proteins in 13 species: Archae - 0; Bacteria - 0; Metazoa - 0; Fungi - 0; Plants - 104; Viruses - 0; Other Eukaryotes - 0 (source: NCBI BLink).		AT4G23680
AT4G23387	MIR845A, MIR845a; miRNA		AT3G27650	LBD25, LOB domain-containing protein 25		AT4G23713
AT4G23390	Protein of Unknown Function (DUF239)		AT3G27660	OLE3, OLEO4, oleosin 4		AT4G24050
AT4G23520	Cysteine proteinases superfamily protein		AT3G27670	RST1, ARM repeat superfamily protein		AT4G24060
AT4G23550	ATWRKY29, WRKY29, WRKY family transcription factor		AT3G27700	zinc finger (CCCH-type) family protein / RNA recognition motif (RRM)-containing protein		AT4G24540
AT4G23560	AtGH9B15, GH9B15, glycosyl hydrolase 9B15		AT3G27809	unknown protein; FUNCTIONS IN: molecular_function unknown; INVOLVED IN: biological_process unknown; LOCATED IN: cellular_component unknown; Has 30201 Blast hits to 17322 proteins in 780 species: Archae - 12; Bacteria - 1396; Metazoa - 17338; Fungi - 3422; Plants - 5037; Viruses - 0; Other Eukaryotes - 2996 (source: NCBI BLink).		AT4G24980
AT4G23680	Polyketide cyclase/dehydrase and lipid transport superfamily protein		AT3G27810	ATMYB21, ATMYB3, MYB21, myb domain protein 21		AT4G24990
AT4G23713	JAW, MIR319, MIR319A, MIR319/MIR319a; miRNA		AT3G28223	F-box family protein		AT4G25400
AT4G24050	NAD(P)-binding Rossmann-fold superfamily protein		AT3G28230	FUNCTIONS IN: molecular_function unknown; INVOLVED IN: gene silencing; LOCATED IN: nucleus; EXPRESSED IN: 15 plant structures; EXPRESSED DURING: 6 growth stages; CONTAINS InterPro DOMAIN/s: Something about silencing protein 10 (Sas10), C-terminal (InterPro:IPR018972); BEST Arabidopsis thaliana protein match is: Sas10/U3 ribonucleoprotein (Utp) family protein (TAIR:AT2G43650.1); Has 374 Blast hits…		AT4G25410
AT4G24060	Dof-type zinc finger DNA-binding family protein		AT3G28240	transposable element gene		AT4G25770
AT4G24540	AGL24, AGAMOUS-like 24		AT3G28290	AT14A, Protein of unknown function (DUF677)		AT4G25780
AT4G24980	nodulin MtN21 /EamA-like transporter family protein		AT3G28291	unknown protein; Has 30201 Blast hits to 17322 proteins in 780 species: Archae - 12; Bacteria - 1396; Metazoa - 17338; Fungi - 3422; Plants - 5037; Viruses - 0; Other Eukaryotes - 2996 (source: NCBI BLink).		AT4G25790
AT4G24990	ATGP4, Ubiquitin family protein		AT3G28300	AT14A, Protein of unknown function (DUF677)		AT4G26420
AT4G25400	basic helix-loop-helix (bHLH) DNA-binding superfamily protein		AT3G28330	F-box family protein-related		AT4G26820
AT4G25410	basic helix-loop-helix (bHLH) DNA-binding superfamily protein		AT3G28430	unknown protein; FUNCTIONS IN: molecular_function unknown; INVOLVED IN: biological_process unknown; LOCATED IN: mitochondrion; EXPRESSED IN: 17 plant structures; EXPRESSED DURING: 6 growth stages; CONTAINS InterPro DOMAIN/s: Protein of unknown function FPL (InterPro:IPR019155); Has 243 Blast hits to 233 proteins in 101 species: Archae - 0; Bacteria - 0; Metazoa - 110; Fungi - 0; Plants - 53; Viru…		AT4G26880
AT4G25770	alpha/beta-Hydrolases superfamily protein		AT3G28440	unknown protein; LOCATED IN: endomembrane system; Has 30201 Blast hits to 17322 proteins in 780 species: Archae - 12; Bacteria - 1396; Metazoa - 17338; Fungi - 3422; Plants - 5037; Viruses - 0; Other Eukaryotes - 2996 (source: NCBI BLink).		AT4G27170
AT4G25780	CAP (Cysteine-rich secretory proteins, Antigen 5, and Pathogenesis-related 1 protein) superfamily protein		AT3G28590	unknown protein; BEST Arabidopsis thaliana protein match is: unknown protein (TAIR:AT1G79170.1); Has 1 Blast hits to 1 proteins in 1 species: Archae - 0; Bacteria - 0; Metazoa - 0; Fungi - 0; Plants - 1; Viruses - 0; Other Eukaryotes - 0 (source: NCBI BLink).		AT4G27320
AT4G25790	CAP (Cysteine-rich secretory proteins, Antigen 5, and Pathogenesis-related 1 protein) superfamily protein		AT3G28740	CYP81D1, Cytochrome P450 superfamily protein		AT4G27330
AT4G26420	GAMT1, S-adenosyl-L-methionine-dependent methyltransferases superfamily protein		AT3G28840	Protein of unknown function (DUF1216)		AT4G28190
AT4G26820	unknown protein.		AT3G28917	MIF2, mini zinc finger 2		AT4G28330
AT4G26880	Stigma-specific Stig1 family protein		AT3G29156	transposable element gene		AT4G28520
AT4G27170	AT2S4, SESA4, seed storage albumin 4		AT3G29260	NAD(P)-binding Rossmann-fold superfamily protein		AT4G28530
AT4G27320	ATPHOS34, PHOS34, Adenine nucleotide alpha hydrolases-like superfamily protein		AT3G29370	unknown protein; BEST Arabidopsis thaliana protein match is: unknown protein (TAIR:AT5G39240.1); Has 16 Blast hits to 16 proteins in 5 species: Archae - 0; Bacteria - 0; Metazoa - 0; Fungi - 0; Plants - 16; Viruses - 0; Other Eukaryotes - 0 (source: NCBI BLink).		AT4G28840
AT4G27330	NZZ, SPL, sporocyteless (SPL)		AT3G29580	Arabidopsis phospholipase-like protein (PEARLI 4) with TRAF-like domain		AT4G28850
AT4G28190	ULT, ULT1, Developmental regulator, ULTRAPETALA		AT3G29590	AT5MAT, HXXXD-type acyl-transferase family protein		AT4G28860
AT4G28330	unknown protein.		AT3G29680	HXXXD-type acyl-transferase family protein		AT4G29100
AT4G28520	CRC, CRU3, cruciferin 3		AT3G29970	B12D protein		AT4G29230
AT4G28530	anac074, NAC074, NAC domain containing protein 74		AT3G30110	pseudogene, hypothetical protein		AT4G29570
AT4G28840	unknown protein.		AT3G30460	RING/U-box superfamily protein		AT4G29580
AT4G28850	ATXTH26, XTH26, xyloglucan endotransglucosylase/hydrolase 26		AT3G30727	transposable element gene		AT4G29610
AT4G28860	ckl4, casein kinase I-like 4		AT3G30730	unknown protein; Has 59 Blast hits to 59 proteins in 7 species: Archae - 0; Bacteria - 0; Metazoa - 0; Fungi - 0; Plants - 59; Viruses - 0; Other Eukaryotes - 0 (source: NCBI BLink).		AT4G29620
AT4G29100	basic helix-loop-helix (bHLH) DNA-binding superfamily protein		AT3G32040	Terpenoid synthases superfamily protein		AT4G30140
AT4G29230	anac075, NAC075, NAC domain containing protein 75		AT3G36659	Plant invertase/pectin methylesterase inhibitor superfamily protein		AT4G30170
AT4G29570	Cytidine/deoxycytidylate deaminase family protein		AT3G42806	transposable element gene		AT4G30230
AT4G29580	Cytidine/deoxycytidylate deaminase family protein		AT3G43100	transposable element gene		AT4G30280
AT4G29610	Cytidine/deoxycytidylate deaminase family protein		AT3G43110	unknown protein; FUNCTIONS IN: molecular_function unknown; INVOLVED IN: biological_process unknown; LOCATED IN: endomembrane system; EXPRESSED IN: petal, flower; EXPRESSED DURING: 4 anthesis, petal differentiation and expansion stage; BEST Arabidopsis thaliana protein match is: unknown protein (TAIR:AT5G20790.1); Has 30 Blast hits to 30 proteins in 10 species: Archae - 0; Bacteria - 0; Metazoa - …		AT4G30410
AT4G29620	Cytidine/deoxycytidylate deaminase family protein		AT3G43120	SAUR-like auxin-responsive protein family		AT4G30460
AT4G30140	CDEF1, GDSL-like Lipase/Acylhydrolase superfamily protein		AT3G43660	Vacuolar iron transporter (VIT) family protein		AT4G30980
AT4G30170	Peroxidase family protein		AT3G43710	Galactose oxidase/kelch repeat superfamily protein		AT4G31330
AT4G30230	unknown protein.		AT3G43830	transposable element gene		AT4G31380
AT4G30280	ATXTH18, XTH18, xyloglucan endotransglucosylase/hydrolase 18		AT3G44326	F-box family protein		AT4G31877
AT4G30410	sequence-specific DNA binding transcription factors		AT3G44460	AtbZIP67, DPBF2, Basic-leucine zipper (bZIP) transcription factor family protein		AT4G31910
AT4G30460	glycine-rich protein		AT3G44757	unknown pseudogene		AT4G31920
AT4G30980	LRL2, LJRHL1-like 2		AT3G44760	unknown protein; FUNCTIONS IN: molecular_function unknown; INVOLVED IN: biological_process unknown; LOCATED IN: endomembrane system; EXPRESSED IN: root, flower; EXPRESSED DURING: petal differentiation and expansion stage; BEST Arabidopsis thaliana protein match is: Protein of unknown function (DUF626) (TAIR:AT3G44770.1); Has 9 Blast hits to 9 proteins in 2 species: Archae - 0; Bacteria - 0; Metaz…		AT4G32220
AT4G31330	Protein of unknown function, DUF599		AT3G44770	Protein of unknown function (DUF626)		AT4G32230
AT4G31380	FLP1, FPF1-like protein 1		AT3G45160	Putative membrane lipoprotein		AT4G32490
AT4G31877	MIR156C, MIR156C; miRNA		AT3G45260	C2H2-like zinc finger protein		AT4G32810
AT4G31910	HXXXD-type acyl-transferase family protein		AT3G45280	ATSYP72, SYP72, syntaxin of plants 72		AT4G33040
AT4G31920	ARR10, RR10, response regulator 10		AT3G45450	Double Clp-N motif-containing P-loop nucleoside triphosphate hydrolases superfamily protein		AT4G33420
AT4G32220	transposable element gene		AT3G45860	CRK4, cysteine-rich RLK (RECEPTOR-like protein kinase) 4		AT4G34210
AT4G32230	unknown protein.		AT3G46060	ARA-3, ARA3, ATRAB8A, ATRABE1C, RAB8A, RAB GTPase homolog 8A		AT4G34215
AT4G32490	AtENODL4, ENODL4, early nodulin-like protein 4		AT3G46070	C2H2-type zinc finger family protein		AT4G34250
AT4G32810	ATCCD8, CCD8, MAX4, carotenoid cleavage dioxygenase 8		AT3G46080	C2H2-type zinc finger family protein		AT4G34320
AT4G33040	Thioredoxin superfamily protein		AT3G46086	unknown protein; Has 30201 Blast hits to 17322 proteins in 780 species: Archae - 12; Bacteria - 1396; Metazoa - 17338; Fungi - 3422; Plants - 5037; Viruses - 0; Other Eukaryotes - 2996 (source: NCBI BLink).		AT4G34470
AT4G33420	Peroxidase superfamily protein		AT3G46090	ZAT7, C2H2 and C2HC zinc fingers superfamily protein		AT4G34760
AT4G34210	ASK11, SK11, SKP1-like 11		AT3G46280	protein kinase-related		AT4G34800
AT4G34215	Domain of unknown function (DUF303)		AT3G46370	Leucine-rich repeat protein kinase family protein		AT4G35390
AT4G34250	KCS16, 3-ketoacyl-CoA synthase 16		AT3G46570	Glycosyl hydrolase superfamily protein		AT4G35640
AT4G34320	Protein of unknown function (DUF677)		AT3G47010	Glycosyl hydrolase family protein		AT4G35650
AT4G34470	ASK12, SK12, SKP1-like 12		AT3G47020	F-box and associated interaction domains-containing protein		AT4G35720
AT4G34760	SAUR-like auxin-responsive protein family		AT3G47021	Pseudogene of AT4G39930; unknown protein		AT4G36160
AT4G34800	SAUR-like auxin-responsive protein family		AT3G47030	F-box and associated interaction domains-containing protein		AT4G36170
AT4G35390	AGF1, AT-hook protein of GA feedback 1		AT3G47380	Plant invertase/pectin methylesterase inhibitor superfamily protein		AT4G36250
AT4G35640	ATSERAT3;2, SERAT3;2, serine acetyltransferase 3;2		AT3G47620	AtTCP14, TCP14, TEOSINTE BRANCHED, cycloidea and PCF (TCP) 14		AT4G36260
AT4G35650	IDH-III, isocitrate dehydrogenase III		AT3G48185	unknown protein; Has 4 Blast hits to 4 proteins in 2 species: Archae - 0; Bacteria - 0; Metazoa - 0; Fungi - 0; Plants - 4; Viruses - 0; Other Eukaryotes - 0 (source: NCBI BLink).		AT4G36380
AT4G35720	Arabidopsis protein of unknown function (DUF241)		AT3G48510	unknown protein; BEST Arabidopsis thaliana protein match is: unknown protein (TAIR:AT5G63350.1); Has 98 Blast hits to 98 proteins in 11 species: Archae - 0; Bacteria - 0; Metazoa - 0; Fungi - 0; Plants - 98; Viruses - 0; Other Eukaryotes - 0 (source: NCBI BLink).		AT4G36610
AT4G36160	ANAC076, NAC076, VND2, NAC domain containing protein 76		AT3G48520	CYP94B3, cytochrome P450, family 94, subfamily B, polypeptide 3		AT4G36620
AT4G36170	unknown protein.		AT3G48550	BEST Arabidopsis thaliana protein match is: C2H2-like zinc finger protein (TAIR:AT2G01940.3); Has 78 Blast hits to 78 proteins in 11 species: Archae - 0; Bacteria - 0; Metazoa - 0; Fungi - 0; Plants - 78; Viruses - 0; Other Eukaryotes - 0 (source: NCBI BLink).		AT4G36630
AT4G36250	ALDH3F1, aldehyde dehydrogenase 3F1		AT3G48700	ATCXE13, CXE13, carboxyesterase 13		AT4G36870
AT4G36260	SRS2, STY2, Lateral root primordium (LRP) protein-related		AT3G48740	Nodulin MtN3 family protein		AT4G37390
AT4G36380	ROT3, Cytochrome P450 superfamily protein		AT3G49010	ATBBC1, BBC1, RSU2, breast basic conserved 1		AT4G37650
AT4G36610	alpha/beta-Hydrolases superfamily protein		AT3G49020	FBD, F-box and Leucine Rich Repeat domains containing protein		AT4G37730
AT4G36620	GATA19, GATA transcription factor 19		AT3G49440	F-box associated ubiquitination effector family protein		AT4G37770
AT4G36630	EMB2754, Vacuolar sorting protein 39		AT3G49450	F-box and associated interaction domains-containing protein		AT4G37850
AT4G36870	BLH2, SAW1, BEL1-like homeodomain 2		AT3G49460	unknown protein; Has 168 Blast hits to 168 proteins in 31 species: Archae - 0; Bacteria - 0; Metazoa - 32; Fungi - 0; Plants - 136; Viruses - 0; Other Eukaryotes - 0 (source: NCBI BLink).		AT4G37990
AT4G37390	AUR3, BRU6, GH3-2, GH3.2, YDK1, Auxin-responsive GH3 family protein		AT3G49470	NACA2, nascent polypeptide-associated complex subunit alpha-like protein 2		AT4G38000
AT4G37650	SGR7, SHR, GRAS family transcription factor		AT3G49580	LSU1, response to low sulfur 1		AT4G38010
AT4G37730	AtbZIP7, bZIP7, basic leucine-zipper 7		AT3G49765	transposable element gene		AT4G38990
AT4G37770	ACS8, 1-amino-cyclopropane-1-carboxylate synthase 8		AT3G49770	unknown protein; Has 6 Blast hits to 6 proteins in 3 species: Archae - 0; Bacteria - 0; Metazoa - 1; Fungi - 0; Plants - 5; Viruses - 0; Other Eukaryotes - 0 (source: NCBI BLink).		AT4G39000
AT4G37850	basic helix-loop-helix (bHLH) DNA-binding superfamily protein		AT3G49780	ATPSK3 (FORMER SYMBOL), ATPSK4, PSK4, phytosulfokine 4 precursor		AT4G39410
AT4G37990	ATCAD8, CAD-B2, ELI3, ELI3-2, elicitor-activated gene 3-2		AT3G49950	GRAS family transcription factor		AT4G39580
AT4G38000	DOF4.7, DNA binding with one finger 4.7		AT3G49960	Peroxidase superfamily protein		AT4G39590
AT4G38010	Pentatricopeptide repeat (PPR-like) superfamily protein		AT3G50330	HEC2, basic helix-loop-helix (bHLH) DNA-binding superfamily protein		AT4G39600
AT4G38990	AtGH9B16, GH9B16, glycosyl hydrolase 9B16		AT3G50370	unknown protein; FUNCTIONS IN: molecular_function unknown; INVOLVED IN: biological_process unknown; LOCATED IN: cellular_component unknown; EXPRESSED IN: 26 plant structures; EXPRESSED DURING: 15 growth stages; Has 27734 Blast hits to 16708 proteins in 1259 species: Archae - 81; Bacteria - 3434; Metazoa - 10876; Fungi - 2514; Plants - 987; Viruses - 212; Other Eukaryotes - 9630 (source: NCBI BLin…		AT4G39720
AT4G39000	AtGH9B17, GH9B17, glycosyl hydrolase 9B17		AT3G50373	BEST Arabidopsis thaliana protein match is: Transcription elongation factor (TFIIS) family protein (TAIR:AT5G51360.1); Has 4 Blast hits to 4 proteins in 2 species: Archae - 0; Bacteria - 0; Metazoa - 0; Fungi - 0; Plants - 4; Viruses - 0; Other Eukaryotes - 0 (source: NCBI BLink).		AT4G39740
AT4G39410	ATWRKY13, WRKY13, WRKY DNA-binding protein 13		AT3G50376	pseudogene of NLI interacting factor (NIF) family protein		AT4G39745
AT4G39580	Galactose oxidase/kelch repeat superfamily protein		AT3G50390	Transducin/WD40 repeat-like superfamily protein		AT4G39750
AT4G39590	Galactose oxidase/kelch repeat superfamily protein		AT3G50460	HR2, homolog of RPW8 2		AT4G39753
AT4G39600	Galactose oxidase/kelch repeat superfamily protein		AT3G50470	HR3, MLA10, homolog of RPW8 3		AT4G39756
AT4G39720	VQ motif-containing protein		AT3G50570	hydroxyproline-rich glycoprotein family protein		AT4G39850
AT4G39740	Thioredoxin superfamily protein		AT3G50740	UGT72E1, UDP-glucosyl transferase 72E1		AT4G39940
AT4G39745	hydroxyproline-rich glycoprotein family protein		AT3G50760	GATL2, galacturonosyltransferase-like 2		AT4G39950
AT4G39750	F-box family protein-related		AT3G50870	GATA18, HAN, MNP, GATA type zinc finger transcription factor family protein		AT5G01310
AT4G39753	Galactose oxidase/kelch repeat superfamily protein		AT3G51057	unknown protein; Has 30201 Blast hits to 17322 proteins in 780 species: Archae - 12; Bacteria - 1396; Metazoa - 17338; Fungi - 3422; Plants - 5037; Viruses - 0; Other Eukaryotes - 2996 (source: NCBI BLink).		AT5G01380
AT4G39756	Galactose oxidase/kelch repeat superfamily protein		AT3G51060	SRS1, STY1, Lateral root primordium (LRP) protein-related		AT5G01900
AT4G39850	ACN2, AtABCD1, CTS, PED3, PXA1, peroxisomal ABC transporter 1		AT3G51180	Zinc finger C-x8-C-x5-C-x3-H type family protein		AT5G02030
AT4G39940	AKN2, APK2, APS-kinase 2		AT3G51190	Ribosomal protein L2 family		AT5G02035
AT4G39950	CYP79B2, cytochrome P450, family 79, subfamily B, polypeptide 2		AT3G51200	SAUR-like auxin-responsive protein family		AT5G02460
AT5G01310	APTX, APRATAXIN-like		AT3G52450	PUB22, plant U-box 22		AT5G02470
AT5G01380	Homeodomain-like superfamily protein		AT3G52680	F-box/RNI-like/FBD-like domains-containing protein		AT5G02910
AT5G01900	ATWRKY62, WRKY62, WRKY DNA-binding protein 62		AT3G52690	RNI-like superfamily protein		AT5G02920
AT5G02030	BLH9, BLR, HB-6, LSN, PNY, RPL, VAN, POX (plant homeobox) family protein		AT3G53232	DVL20, RTFL1, ROTUNDIFOLIA like 1		AT5G02930
AT5G02035	AT5G02035		AT3G53720	ATCHX20, CHX20, cation/H+ exchanger 20		AT5G02990
AT5G02460	Dof-type zinc finger DNA-binding family protein		AT3G54340	AP3, ATAP3, K-box region and MADS-box transcription factor family protein		AT5G03000
AT5G02470	DPA, Transcription factor DP		AT3G54350	emb1967, Forkhead-associated (FHA) domain-containing protein		AT5G03010
AT5G02910	F-box/RNI-like superfamily protein		AT3G54940	Papain family cysteine protease		AT5G03150
AT5G02920	F-box/RNI-like superfamily protein		AT3G55130	ATWBC19, WBC19, white-brown complex homolog 19		AT5G03680
AT5G02930	F-box/RNI-like superfamily protein		AT3G55230	Disease resistance-responsive (dirigent-like protein) family protein		AT5G03790
AT5G02990	Galactose oxidase/kelch repeat superfamily protein		AT3G55240	Plant protein 1589 of unknown function		AT5G03800
AT5G03000	Galactose oxidase/kelch repeat superfamily protein		AT3G55370	OBP3, OBF-binding protein 3		AT5G03810
AT5G03010	Galactose oxidase/kelch repeat superfamily protein		AT3G55512	MIR172D, MIR172D; miRNA		AT5G03820
AT5G03150	JKD, C2H2-like zinc finger protein		AT3G55580	Regulator of chromosome condensation (RCC1) family protein		AT5G03837
AT5G03680	PTL, Duplicated homeodomain-like superfamily protein		AT3G55590	Glucose-1-phosphate adenylyltransferase family protein		AT5G04275
AT5G03790	ATHB51, HB51, LMI1, homeobox 51		AT3G55600	Membrane fusion protein Use1		AT5G04680
AT5G03800	EMB166, EMB175, emb1899, Pentatricopeptide repeat (PPR) superfamily protein		AT3G55680	Plant invertase/pectin methylesterase inhibitor superfamily protein		AT5G04690
AT5G03810	GDSL-like Lipase/Acylhydrolase family protein		AT3G55690	unknown protein; BEST Arabidopsis thaliana protein match is: unknown protein (TAIR:AT2G39870.1); Has 76 Blast hits to 69 proteins in 15 species: Archae - 0; Bacteria - 0; Metazoa - 4; Fungi - 3; Plants - 69; Viruses - 0; Other Eukaryotes - 0 (source: NCBI BLink).		AT5G04700
AT5G03820	GDSL-like Lipase/Acylhydrolase family protein		AT3G55700	UDP-Glycosyltransferase superfamily protein		AT5G05040
AT5G03837	unknown protein.		AT3G55970	ATJRG21, JRG21, jasmonate-regulated gene 21		AT5G05050
AT5G04275	EAT, MIR172, MIR172B, MIR172/MIR172B; miRNA		AT3G56060	Glucose-methanol-choline (GMC) oxidoreductase family protein		AT5G05150
AT5G04680	Ankyrin repeat family protein		AT3G56350	Iron/manganese superoxide dismutase family protein		AT5G05340
AT5G04690	Ankyrin repeat family protein		AT3G56360	unknown protein; FUNCTIONS IN: molecular_function unknown; INVOLVED IN: biological_process unknown; LOCATED IN: chloroplast; EXPRESSED IN: 24 plant structures; EXPRESSED DURING: 15 growth stages; BEST Arabidopsis thaliana protein match is: unknown protein (TAIR:AT5G05250.1); Has 45 Blast hits to 45 proteins in 13 species: Archae - 0; Bacteria - 0; Metazoa - 0; Fungi - 0; Plants - 45; Viruses - 0;…		AT5G05965
AT5G04700	Ankyrin repeat family protein		AT3G56400	ATWRKY70, WRKY70, WRKY DNA-binding protein 70		AT5G06040
AT5G05040	Cystatin/monellin superfamily protein		AT3G56700	FAR6, fatty acid reductase 6		AT5G06090
AT5G05050	Cysteine proteinases superfamily protein		AT3G56710	SIB1, sigma factor binding protein 1		AT5G06370
AT5G05150	ATATG18E, ATG18E, G18E, autophagy-related gene 18E		AT3G56770	basic helix-loop-helix (bHLH) DNA-binding superfamily protein		AT5G06380
AT5G05340	Peroxidase superfamily protein		AT3G56810	unknown protein; FUNCTIONS IN: molecular_function unknown; INVOLVED IN: biological_process unknown; LOCATED IN: chloroplast; EXPRESSED IN: 22 plant structures; EXPRESSED DURING: 13 growth stages; Has 14 Blast hits to 14 proteins in 7 species: Archae - 0; Bacteria - 0; Metazoa - 0; Fungi - 0; Plants - 14; Viruses - 0; Other Eukaryotes - 0 (source: NCBI BLink).		AT5G06570
AT5G05965	unknown protein.		AT3G57130	BOP1, Ankyrin repeat family protein / BTB/POZ domain-containing protein		AT5G06580
AT5G06040	self-incompatibility protein-related		AT3G57140	SDP1-LIKE, sugar-dependent 1-like		AT5G06650
AT5G06090	ATGPAT7, GPAT7, glycerol-3-phosphate acyltransferase 7		AT3G57540	Remorin family protein		AT5G06710
AT5G06370	NC domain-containing protein-related		AT3G57670	NTT, WIP2, C2H2-type zinc finger family protein		AT5G07540
AT5G06380	unknown protein.		AT3G58000	VQ motif-containing protein		AT5G08070
AT5G06570	alpha/beta-Hydrolases superfamily protein		AT3G58060	Cation efflux family protein		AT5G08150
AT5G06580	FAD-linked oxidases family protein		AT3G58070	GIS, C2H2 and C2HC zinc fingers superfamily protein		AT5G09470
AT5G06650	GIS2, C2H2 and C2HC zinc fingers superfamily protein		AT3G58080	unknown protein; Has 3 Blast hits to 3 proteins in 2 species: Archae - 0; Bacteria - 0; Metazoa - 0; Fungi - 0; Plants - 3; Viruses - 0; Other Eukaryotes - 0 (source: NCBI BLink).		AT5G09480
AT5G06710	HAT14, homeobox from Arabidopsis thaliana		AT3G58120	ATBZIP61, BZIP61, Basic-leucine zipper (bZIP) transcription factor family protein		AT5G09490
AT5G07540	ATGRP-6, ATGRP16, GRP16, glycine-rich protein 16		AT3G58190	ASL16, LBD29, lateral organ boundaries-domain 29		AT5G09500
AT5G08070	TCP17, TCP domain protein 17		AT3G58200	TRAF-like family protein		AT5G09740
AT5G08150	SOB5, suppressor of phytochrome b 5		AT3G58210	TRAF-like family protein		AT5G09750
AT5G09470	DIC3, dicarboxylate carrier 3		AT3G58220	TRAF-like family protein		AT5G09876
AT5G09480	hydroxyproline-rich glycoprotein family protein		AT3G58780	AGL1, SHP1, K-box region and MADS-box transcription factor family protein		AT5G09970
AT5G09490	Ribosomal protein S19 family protein		AT3G58860	F-box/RNI-like superfamily protein		AT5G10140
AT5G09500	Ribosomal protein S19 family protein		AT3G58865	SADHU10-1, transposable element gene		AT5G10278
AT5G09740	HAM2, histone acetyltransferase of the MYST family 2		AT3G58877	unknown protein; LOCATED IN: endomembrane system; Has 30201 Blast hits to 17322 proteins in 780 species: Archae - 12; Bacteria - 1396; Metazoa - 17338; Fungi - 3422; Plants - 5037; Viruses - 0; Other Eukaryotes - 2996 (source: NCBI BLink).		AT5G10280
AT5G09750	HEC3, basic helix-loop-helix (bHLH) DNA-binding superfamily protein		AT3G58880	F-box/RNI-like superfamily protein		AT5G10504
AT5G09876	unknown protein.		AT3G59010	PME61, pectin methylesterase 61		AT5G10510
AT5G09970	CYP78A7, cytochrome P450, family 78, subfamily A, polypeptide 7		AT3G59590	jacalin lectin family protein		AT5G10625
AT5G10140	AGL25, FLC, FLC, FLF, K-box region and MADS-box transcription factor family protein		AT3G59600	NRPB8B, NRPD8B, NRPE8B, RNA polymerase Rpb8		AT5G10660
AT5G10278	other RNA		AT3G59680	unknown protein; Has 34 Blast hits to 34 proteins in 10 species: Archae - 0; Bacteria - 0; Metazoa - 0; Fungi - 0; Plants - 34; Viruses - 0; Other Eukaryotes - 0 (source: NCBI BLink).		AT5G10670
AT5G10280	ATMYB64, ATMYB92, MYB92, myb domain protein 92		AT3G59710	NAD(P)-binding Rossmann-fold superfamily protein		AT5G11190
AT5G10504	unknown protein.		AT3G60390	HAT3, homeobox-leucine zipper protein 3		AT5G11520
AT5G10510	AIL6, PLT3, AINTEGUMENTA-like 6		AT3G60490	Integrase-type DNA-binding superfamily protein		AT5G11530
AT5G10625	BEST Arabidopsis thaliana protein match is: flowering promoting factor 1 (TAIR:AT5G24860.1); Has 35333 Blast hits to 34131 proteins in 2444 species: Archae - 798; Bacteria - 22429; Metazoa - 974; Fungi - 991; Plants - 531; Viruses - 0; Other Eukaryotes - 9610 (source: NCBI BLink).		AT3G60510	ATP-dependent caseinolytic (Clp) protease/crotonase family protein		AT5G11540
AT5G10660	calmodulin-binding protein-related		AT3G60520	unknown protein; BEST Arabidopsis thaliana protein match is: unknown protein (TAIR:AT1G02070.1); Has 107 Blast hits to 107 proteins in 14 species: Archae - 0; Bacteria - 0; Metazoa - 0; Fungi - 0; Plants - 107; Viruses - 0; Other Eukaryotes - 0 (source: NCBI BLink).		AT5G11550
AT5G10670	transposable element gene		AT3G60640	ATG8G, Ubiquitin-like superfamily protein		AT5G11620
AT5G11190	SHN3, Integrase-type DNA-binding superfamily protein		AT3G60647	unknown protein; LOCATED IN: endomembrane system; Has 30201 Blast hits to 17322 proteins in 780 species: Archae - 12; Bacteria - 1396; Metazoa - 17338; Fungi - 3422; Plants - 5037; Viruses - 0; Other Eukaryotes - 2996 (source: NCBI BLink).		AT5G12330
AT5G11520	ASP3, YLS4, aspartate aminotransferase 3		AT3G60650	unknown protein; Has 10 Blast hits to 10 proteins in 5 species: Archae - 0; Bacteria - 0; Metazoa - 0; Fungi - 0; Plants - 10; Viruses - 0; Other Eukaryotes - 0 (source: NCBI BLink).		AT5G12340
AT5G11530	EMF1, embryonic flower 1 (EMF1)		AT3G60670	PLATZ transcription factor family protein		AT5G12870
AT5G11540	D-arabinono-1,4-lactone oxidase family protein		AT3G60730	Plant invertase/pectin methylesterase inhibitor superfamily		AT5G13130
AT5G11550	ARM repeat superfamily protein		AT3G60770	Ribosomal protein S13/S15		AT5G13170
AT5G11620	SWIM zinc finger family protein / mitogen-activated protein kinase kinase kinase (MAPKKK)-related		AT3G60780	Protein of unknown function (DUF1442)		AT5G13220
AT5G12330	LRP1, Lateral root primordium (LRP) protein-related		AT3G60790	F-box family protein		AT5G13250
AT5G12340	unknown protein.		AT3G60897	unknown protein; Has 30201 Blast hits to 17322 proteins in 780 species: Archae - 12; Bacteria - 1396; Metazoa - 17338; Fungi - 3422; Plants - 5037; Viruses - 0; Other Eukaryotes - 2996 (source: NCBI BLink).		AT5G13790
AT5G12870	ATMYB46, MYB46, myb domain protein 46		AT3G60900	FLA10, FASCICLIN-like arabinogalactan-protein 10		AT5G14010
AT5G13130	Histidine kinase-, DNA gyrase B-, and HSP90-like ATPase family protein		AT3G60940	Putative endonuclease or glycosyl hydrolase		AT5G14011
AT5G13170	SAG29, senescence-associated gene 29		AT3G61028	Putative endonuclease or glycosyl hydrolase		AT5G14690
AT5G13220	JAS1, JAZ10, TIFY9, jasmonate-zim-domain protein 10		AT3G61140	ATFUS6, ATSK31, COP11, CSN1, EMB78, FUS6, SK31, 26S proteasome, regulatory subunit Rpn7;Proteasome component (PCI) domain		AT5G14730
AT5G13250	RING finger protein		AT3G61150	HD-GL2-1, HDG1, homeodomain GLABROUS 1		AT5G14850
AT5G13790	AGL15, AGAMOUS-like 15		AT3G61340	F-box and associated interaction domains-containing protein		AT5G14860
AT5G14010	KNU, C2H2 and C2HC zinc fingers superfamily protein		AT3G61350	SKIP4, SKP1 interacting partner 4		AT5G15150
AT5G14011	unknown protein.		AT3G61710	ATATG6, AtBECLIN1, ATG6, BECLIN1, AUTOPHAGY 6		AT5G15160
AT5G14690	unknown protein.		AT3G61715	pre-tRNA		AT5G15650
AT5G14730	unknown protein.		AT3G61720	Ca2+dependent plant phosphoribosyltransferase family protein		AT5G15660
AT5G14850	Alg9-like mannosyltransferase family		AT3G61721	pseudogene of protein binding / zinc ion binding/RING-H2 finger protein		AT5G15800
AT5G14860	UDP-Glycosyltransferase superfamily protein		AT3G61723	PHD finger protein		AT5G16560
AT5G15150	ATHB-3, ATHB3, HAT7, HB-3, homeobox 3		AT3G61840	Protein of unknown function (DUF688)		AT5G16700
AT5G15160	BHLH134, BNQ2, BANQUO 2		AT3G61850	DAG1, Dof-type zinc finger DNA-binding family protein		AT5G16710
AT5G15650	ATRGP2, RGP2, reversibly glycosylated polypeptide 2		AT3G61897	MIR166, MIR166B, MIR166/MIR166B; miRNA		AT5G17020
AT5G15660	F-box and associated interaction domains-containing protein		AT3G61898	unknown protein; FUNCTIONS IN: molecular_function unknown; INVOLVED IN: biological_process unknown; LOCATED IN: mitochondrion; Has 35333 Blast hits to 34131 proteins in 2444 species: Archae - 798; Bacteria - 22429; Metazoa - 974; Fungi - 991; Plants - 531; Viruses - 0; Other Eukaryotes - 9610 (source: NCBI BLink).		AT5G17070
AT5G15800	AGL2, SEP1, K-box region and MADS-box transcription factor family protein		AT3G61970	NGA2, AP2/B3-like transcriptional factor family protein		AT5G17073
AT5G16560	KAN, KAN1, Homeodomain-like superfamily protein		AT3G62170	VGDH2, VANGUARD 1 homolog 2		AT5G17080
AT5G16700	Glycosyl hydrolase superfamily protein		AT3G62180	Plant invertase/pectin methylesterase inhibitor superfamily protein		AT5G17090
AT5G16710	DHAR3, dehydroascorbate reductase 1		AT3G62190	Chaperone DnaJ-domain superfamily protein		AT5G17100
AT5G17020	ATCRM1, ATXPO1, HIT2, XPO1, XPO1A, exportin 1A		AT3G62440	F-box/RNI-like superfamily protein		AT5G17110
AT5G17070	CONTAINS InterPro DOMAIN/s: Protein phosphatase 4 core regulatory subunit R2 (InterPro:IPR015267); Has 30201 Blast hits to 17322 proteins in 780 species: Archae - 12; Bacteria - 1396; Metazoa - 17338; Fungi - 3422; Plants - 5037; Viruses - 0; Other Eukaryotes - 2996 (source: NCBI BLink).		AT3G62450	unknown protein; FUNCTIONS IN: molecular_function unknown; INVOLVED IN: biological_process unknown; LOCATED IN: endomembrane system; EXPRESSED IN: 24 plant structures; EXPRESSED DURING: 15 growth stages; Has 35 Blast hits to 35 proteins in 15 species: Archae - 0; Bacteria - 0; Metazoa - 0; Fungi - 0; Plants - 34; Viruses - 0; Other Eukaryotes - 1 (source: NCBI BLink).		AT5G17120
AT5G17073	unknown protein.		AT3G62610	ATMYB11, MYB11, PFG2, myb domain protein 11		AT5G17330
AT5G17080	Cysteine proteinases superfamily protein		AT3G62670	ARR20, MEE41, RR20, response regulator 20		AT5G17430
AT5G17090	Cystatin/monellin superfamily protein		AT3G62690	ATL5, AtL5		AT5G17750
AT5G17100	Cystatin/monellin superfamily protein		AT3G62820	Plant invertase/pectin methylesterase inhibitor superfamily protein		AT5G17760
AT5G17110	Cystatin/monellin superfamily protein		AT3G62950	Thioredoxin superfamily protein		AT5G17800
AT5G17120	Cystatin/monellin superfamily protein		AT3G63020	Protein of unknown function (DUF3049)		AT5G17930
AT5G17330	GAD, GAD1, glutamate decarboxylase		AT3G63030	MBD4, methyl-CPG-binding domain 4		AT5G17950
AT5G17430	BBM, Integrase-type DNA-binding superfamily protein		AT3G63110	ATIPT3, IPT3, isopentenyltransferase 3		AT5G17960
AT5G17750	P-loop containing nucleoside triphosphate hydrolases superfamily protein		AT3G63200	PLA IIIB, PLP9, PATATIN-like protein 9		AT5G18300
AT5G17760	P-loop containing nucleoside triphosphate hydrolases superfamily protein		AT4G00050	UNE10, basic helix-loop-helix (bHLH) DNA-binding superfamily protein		AT5G18560
AT5G17800	AtMYB56, MYB56, myb domain protein 56		AT4G00080	UNE11, Plant invertase/pectin methylesterase inhibitor superfamily protein		AT5G19040
AT5G17930	MIF4G domain-containing protein / MA3 domain-containing protein		AT4G00085	pre-tRNA		AT5G19110
AT5G17950	unknown protein.		AT4G00090	Transducin/WD40 repeat-like superfamily protein		AT5G19700
AT5G17960	Cysteine/Histidine-rich C1 domain family protein		AT4G00114	pseudogene of transketolase		AT5G19880
AT5G18300	anac088, NAC088, NAC domain containing protein 88		AT4G00120	EDA33, GT140, IND, IND1, basic helix-loop-helix (bHLH) DNA-binding superfamily protein		AT5G19890
AT5G18560	PUCHI, Integrase-type DNA-binding superfamily protein		AT4G00124	unknown protein; Has 30201 Blast hits to 17322 proteins in 780 species: Archae - 12; Bacteria - 1396; Metazoa - 17338; Fungi - 3422; Plants - 5037; Viruses - 0; Other Eukaryotes - 2996 (source: NCBI BLink).		AT5G20230
AT5G19040	ATIPT5, IPT5, isopentenyltransferase 5		AT4G00180	YAB3, Plant-specific transcription factor YABBY family protein		AT5G20240
AT5G19110	Eukaryotic aspartyl protease family protein		AT4G00220	JLO, LBD30, Lateral organ boundaries (LOB) domain family protein		AT5G20740
AT5G19700	MATE efflux family protein		AT4G00250	DNA-binding storekeeper protein-related transcriptional regulator		AT5G20820
AT5G19880	Peroxidase superfamily protein		AT4G00260	MEE45, Transcriptional factor B3 family protein		AT5G21105
AT5G19890	Peroxidase superfamily protein		AT4G00300	fringe-related protein		AT5G21150
AT5G20230	ATBCB, BCB, BCB, SAG14, blue-copper-binding protein		AT4G00310	EDA8, MEE46, Putative membrane lipoprotein		AT5G21950
AT5G20240	PI, K-box region and MADS-box transcription factor family protein		AT4G00390	DNA-binding storekeeper protein-related transcriptional regulator		AT5G21960
AT5G20740	Plant invertase/pectin methylesterase inhibitor superfamily protein		AT4G00400	AtGPAT8, GPAT8, glycerol-3-phosphate acyltransferase 8		AT5G22150
AT5G20820	SAUR-like auxin-responsive protein family		AT4G00730	AHDP, ANL2, Homeobox-leucine zipper family protein / lipid-binding START domain-containing protein		AT5G22160
AT5G21105	Plant L-ascorbate oxidase		AT4G00870	basic helix-loop-helix (bHLH) DNA-binding superfamily protein		AT5G22890
AT5G21150	AGO9, Argonaute family protein		AT4G00885	MIR165, MIR165B, MIR165/MIR165B; miRNA		AT5G23000
AT5G21950	alpha/beta-Hydrolases superfamily protein		AT4G00940	Dof-type zinc finger DNA-binding family protein		AT5G23030
AT5G21960	Integrase-type DNA-binding superfamily protein		AT4G01410	Late embryogenesis abundant (LEA) hydroxyproline-rich glycoprotein family		AT5G23035
AT5G22150	unknown protein.		AT4G01500	NGA4, AP2/B3-like transcriptional factor family protein		AT5G23170
AT5G22160	unknown protein.		AT4G01505	Encodes a Plantacyanin/Basic blue family protein [pseudogene]		AT5G23220
AT5G22890	C2H2 and C2HC zinc fingers superfamily protein		AT4G01720	AtWRKY47, WRKY47, WRKY family transcription factor		AT5G23230
AT5G23000	ATMYB37, MYB37, RAX1, myb domain protein 37		AT4G01985	unknown protein; FUNCTIONS IN: molecular_function unknown; INVOLVED IN: biological_process unknown; LOCATED IN: endomembrane system; Has 35333 Blast hits to 34131 proteins in 2444 species: Archae - 798; Bacteria - 22429; Metazoa - 974; Fungi - 991; Plants - 531; Viruses - 0; Other Eukaryotes - 9610 (source: NCBI BLink).		AT5G23260
AT5G23030	TET12, tetraspanin12		AT4G02020	#N/A		AT5G23950
AT5G23035	Putative membrane lipoprotein		AT4G02320	Plant invertase/pectin methylesterase inhibitor superfamily		AT5G24070
AT5G23170	Protein kinase superfamily protein		AT4G02330	ATPMEPCRB, Plant invertase/pectin methylesterase inhibitor superfamily		AT5G24150
AT5G23220	NIC3, nicotinamidase 3		AT4G02670	AtIDD12, IDD12, indeterminate(ID)-domain 12		AT5G24230
AT5G23230	NIC2, nicotinamidase 2		AT4G02810	Protein of unknown function (DUF3049)		AT5G24540
AT5G23260	ABS, AGL32, TT16, K-box region and MADS-box transcription factor family protein		AT4G03038	other RNA		AT5G24550
AT5G23950	Calcium-dependent lipid-binding (CaLB domain) family protein		AT4G03039	MIR826A, MIR826a; miRNA		AT5G24770
AT5G24070	Peroxidase superfamily protein		AT4G03040	BEST Arabidopsis thaliana protein match is: Polynucleotidyl transferase, ribonuclease H-like superfamily protein (TAIR:AT5G33330.1); Has 18 Blast hits to 18 proteins in 2 species: Archae - 0; Bacteria - 0; Metazoa - 0; Fungi - 0; Plants - 18; Viruses - 0; Other Eukaryotes - 0 (source: NCBI BLink).		AT5G24860
AT5G24150	SQE5, SQP1, FAD/NAD(P)-binding oxidoreductase family protein		AT4G03060	AOP2, AOP2 (ALKENYL HYDROXALKYL PRODUCING 2); oxidoreductase, acting on paired donors, with incorporation or reduction of molecular oxygen, 2-oxoglutarate as one donor, and incorporation of one atom each of oxygen into both donors		AT5G25290
AT5G24230	Lipase class 3-related protein		AT4G03295	snoRNA		AT5G25620
AT5G24540	BGLU31, beta glucosidase 31		AT4G03298	unknown protein; FUNCTIONS IN: molecular_function unknown; INVOLVED IN: biological_process unknown; LOCATED IN: cellular_component unknown; Has 7 Blast hits to 7 proteins in 2 species: Archae - 0; Bacteria - 0; Metazoa - 0; Fungi - 0; Plants - 6; Viruses - 0; Other Eukaryotes - 1 (source: NCBI BLink).		AT5G26146
AT5G24550	BGLU32, beta glucosidase 32		AT4G03300	transposable element gene		AT5G26147
AT5G24770	ATVSP2, VSP2, vegetative storage protein 2		AT4G04450	AtWRKY42, WRKY42, WRKY family transcription factor		AT5G26340
AT5G24860	ATFPF1, FPF1, flowering promoting factor 1		AT4G04890	PDF2, protodermal factor 2		AT5G26790
AT5G25290	F-box family protein with a domain of unknown function (DUF295)		AT4G05470	RNI-like superfamily protein		AT5G26800
AT5G25620	YUC6, Flavin-binding monooxygenase family protein		AT4G05475	RNI-like superfamily protein		AT5G27037
AT5G26146	other RNA		AT4G05490	RNI-like superfamily protein		AT5G27043
AT5G26147	MIR156F, MIR156F; miRNA		AT4G08150	BP, BP1, KNAT1, KNOTTED-like from Arabidopsis thaliana		AT5G28160
AT5G26340	ATSTP13, MSS1, STP13, Major facilitator superfamily protein		AT4G08151	unknown protein; Has 30201 Blast hits to 17322 proteins in 780 species: Archae - 12; Bacteria - 1396; Metazoa - 17338; Fungi - 3422; Plants - 5037; Viruses - 0; Other Eukaryotes - 2996 (source: NCBI BLink).		AT5G28490
AT5G26790	unknown protein.		AT4G08730	RNA-binding protein		AT5G28491
AT5G26800	FUNCTIONS IN: molecular_function unknown; INVOLVED IN: biological_process unknown; LOCATED IN: mitochondrion; CONTAINS InterPro DOMAIN/s: IGR protein motif (InterPro:IPR019083); BEST Arabidopsis thaliana protein match is: unknown protein (TAIR:AT3G05810.1); Has 1807 Blast hits to 1807 proteins in 277 species: Archae - 0; Bacteria - 0; Metazoa - 736; Fungi - 347; Plants - 385; Viruses - 0; Other E…		AT4G08740	unknown protein; Has 2 Blast hits to 2 proteins in 1 species: Archae - 0; Bacteria - 0; Metazoa - 0; Fungi - 0; Plants - 2; Viruses - 0; Other Eukaryotes - 0 (source: NCBI BLink).		AT5G28680
AT5G27037	pseudogene, hypothetical protein		AT4G08750	transposable element gene		AT5G30500
AT5G27043	pseudogene, hypothetical protein		AT4G08868	unknown protein; Has 35333 Blast hits to 34131 proteins in 2444 species: Archae - 798; Bacteria - 22429; Metazoa - 974; Fungi - 991; Plants - 531; Viruses - 0; Other Eukaryotes - 9610 (source: NCBI BLink).		AT5G35110
AT5G28160	Galactose oxidase/kelch repeat superfamily protein		AT4G09030	AGP10, ATAGP10, arabinogalactan protein 10		AT5G35760
AT5G28490	LSH1, Protein of unknown function (DUF640)		AT4G09870	F-box and associated interaction domains-containing protein		AT5G35770
AT5G28491	unknown protein.		AT4G09960	AGL11, STK, K-box region and MADS-box transcription factor family protein		AT5G36220
AT5G28680	ANX2, Malectin/receptor-like protein kinase family protein		AT4G10380	NIP5;1, NLM6, NLM8, NOD26-like intrinsic protein 5;1		AT5G36980
AT5G30500	Nucleotide-diphospho-sugar transferases superfamily protein		AT4G10740	F-box and associated interaction domains-containing protein		AT5G37280
AT5G35110	unknown protein.		AT4G10750	Phosphoenolpyruvate carboxylase family protein		AT5G37290
AT5G35760	Beta-galactosidase related protein		AT4G11190	Disease resistance-responsive (dirigent-like protein) family protein		AT5G37300
AT5G35770	SAP, Transducin/WD40 repeat-like superfamily protein		AT4G11200	transposable element gene		AT5G37540
AT5G36220	CYP81D1, CYP91A1, cytochrome p450 81d1		AT4G11350	Protein of unknown function (DUF604)		AT5G38710
AT5G36980	BEST Arabidopsis thaliana protein match is: U3 ribonucleoprotein (Utp) family protein (TAIR:AT4G02400.1); Has 1807 Blast hits to 1807 proteins in 277 species: Archae - 0; Bacteria - 0; Metazoa - 736; Fungi - 347; Plants - 385; Viruses - 0; Other Eukaryotes - 339 (source: NCBI BLink).		AT4G11650	ATOSM34, OSM34, osmotin 34		AT5G39010
AT5G37280	RING/U-box superfamily protein		AT4G11750	Galactose oxidase/kelch repeat superfamily protein		AT5G39020
AT5G37290	ARM repeat superfamily protein		AT4G11780	unknown protein; BEST Arabidopsis thaliana protein match is: unknown protein (TAIR:AT4G23020.2); Has 550 Blast hits to 387 proteins in 92 species: Archae - 0; Bacteria - 32; Metazoa - 132; Fungi - 122; Plants - 80; Viruses - 0; Other Eukaryotes - 184 (source: NCBI BLink).		AT5G39560
AT5G37300	WSD1, O-acyltransferase (WSD1-like) family protein		AT4G11876	unknown protein; Has 30201 Blast hits to 17322 proteins in 780 species: Archae - 12; Bacteria - 1396; Metazoa - 17338; Fungi - 3422; Plants - 5037; Viruses - 0; Other Eukaryotes - 2996 (source: NCBI BLink).		AT5G39580
AT5G37540	Eukaryotic aspartyl protease family protein		AT4G11880	AGL14, AGAMOUS-like 14		AT5G39581
AT5G38710	Methylenetetrahydrofolate reductase family protein		AT4G12050	Predicted AT-hook DNA-binding family protein		AT5G39860
AT5G39010	unknown protein.		AT4G12160	pseudogene, 40S ribosomal protein S9 (RPS9A), ribosomal protein S9.e - slime mold,PIR1:R3DO24; blastp match of 56% identity and 7.2e-09 P-value to SP|P17959|RS9_TRYBB Probable 40S ribosomal protein S9. {Trypanosoma brucei brucei}		AT5G40030
AT5G39020	Malectin/receptor-like protein kinase family protein		AT4G12170	Thioredoxin superfamily protein		AT5G40040
AT5G39560	Galactose oxidase/kelch repeat superfamily protein		AT4G12200	transposable element gene		AT5G40050
AT5G39580	Peroxidase superfamily protein		AT4G12210	RING/U-box superfamily protein		AT5G40260
AT5G39581	unknown protein; Has 30201 Blast hits to 17322 proteins in 780 species: Archae - 12; Bacteria - 1396; Metazoa - 17338; Fungi - 3422; Plants - 5037; Viruses - 0; Other Eukaryotes - 2996 (source: NCBI BLink).		AT4G12270	Copper amine oxidase family protein		AT5G40316
AT5G39860	BHLH136, BNQ1, PRE1, basic helix-loop-helix (bHLH) DNA-binding family protein		AT4G12480	pEARLI 1, Bifunctional inhibitor/lipid-transfer protein/seed storage 2S albumin superfamily protein		AT5G40348
AT5G40030	Protein kinase superfamily protein		AT4G12490	Bifunctional inhibitor/lipid-transfer protein/seed storage 2S albumin superfamily protein		AT5G40350
AT5G40040	60S acidic ribosomal protein family		AT4G12500	Bifunctional inhibitor/lipid-transfer protein/seed storage 2S albumin superfamily protein		AT5G40380
AT5G40050	F-box/FBD-like domains containing protein		AT4G13195	CLE44, CLAVATA3/ESR-RELATED 44		AT5G40790
AT5G40260	Nodulin MtN3 family protein		AT4G13210	Pectin lyase-like superfamily protein		AT5G40800
AT5G40316	other RNA		AT4G13260	YUC2, Flavin-binding monooxygenase family protein		AT5G41410
AT5G40348	other RNA		AT4G13495	other RNA		AT5G41663
AT5G40350	AtMYB24, MYB24, myb domain protein 24		AT4G13575	unknown protein; FUNCTIONS IN: molecular_function unknown; INVOLVED IN: biological_process unknown; LOCATED IN: cellular_component unknown; Has 30201 Blast hits to 17322 proteins in 780 species: Archae - 12; Bacteria - 1396; Metazoa - 17338; Fungi - 3422; Plants - 5037; Viruses - 0; Other Eukaryotes - 2996 (source: NCBI BLink).		AT5G42200
AT5G40380	CRK42, cysteine-rich RLK (RECEPTOR-like protein kinase) 42		AT4G13840	HXXXD-type acyl-transferase family protein		AT5G42460
AT5G40790	unknown protein.		AT4G13960	F-box/RNI-like superfamily protein		AT5G42600
AT5G40800	unknown protein.		AT4G13985	FBD1, FBD-associated F-box protein		AT5G42630
AT5G41410	BEL1, POX (plant homeobox) family protein		AT4G14165	F-box family protein-related		AT5G42635
AT5G41663	MIR319, MIR319B, MIR319/MIR319B; miRNA		AT4G14170	Pentatricopeptide repeat (PPR) superfamily protein		AT5G43020
AT5G42200	RING/U-box superfamily protein		AT4G14260	Protein of unknown function (DUF295)		AT5G43340
AT5G42460	F-box and associated interaction domains-containing protein		AT4G14310	Transducin/WD40 repeat-like superfamily protein		AT5G43630
AT5G42600	MRN1, marneral synthase		AT4G14315	unknown protein; FUNCTIONS IN: molecular_function unknown; INVOLVED IN: biological_process unknown; LOCATED IN: endomembrane system; Has 35333 Blast hits to 34131 proteins in 2444 species: Archae - 798; Bacteria - 22429; Metazoa - 974; Fungi - 991; Plants - 531; Viruses - 0; Other Eukaryotes - 9610 (source: NCBI BLink).		AT5G43640
AT5G42630	ATS, KAN4, Homeodomain-like superfamily protein		AT4G14320	Zinc-binding ribosomal protein family protein		AT5G43760
AT5G42635	glycine-rich protein		AT4G14370	Disease resistance protein (TIR-NBS-LRR class) family		AT5G44160
AT5G43020	Leucine-rich repeat protein kinase family protein		AT4G14465	AHL20, AT-hook motif nuclear-localized protein 20		AT5G44345
AT5G43340	PHT1;6, PHT6, phosphate transporter 1;6		AT4G14560	AXR5, IAA1, indole-3-acetic acid inducible		AT5G44350
AT5G43630	TZP, zinc knuckle (CCHC-type) family protein		AT4G14570	acylaminoacyl-peptidase-related		AT5G45307
AT5G43640	Ribosomal protein S19 family protein		AT4G14690	ELIP2, Chlorophyll A-B binding family protein		AT5G45310
AT5G43760	KCS20, 3-ketoacyl-CoA synthase 20		AT4G15120	VQ motif-containing protein		AT5G45630
AT5G44160	NUC, C2H2-like zinc finger protein		AT4G15160	Bifunctional inhibitor/lipid-transfer protein/seed storage 2S albumin superfamily protein		AT5G45640
AT5G44345	F-box associated ubiquitination effector family protein		AT4G15270	glucosyltransferase-related		AT5G45830
AT5G44350	ethylene-responsive nuclear protein -related		AT4G15280	UGT71B5, UDP-glucosyl transferase 71B5		AT5G45980
AT5G45307	MIR168, MIR168B, MIR168/MIR168B; miRNA		AT4G15440	CYP74B2, HPL1, hydroperoxide lyase 1		AT5G45990
AT5G45310	unknown protein.		AT4G15960	alpha/beta-Hydrolases superfamily protein		AT5G46350
AT5G45630	Protein of unknown function, DUF584		AT4G16550	HSP20-like chaperone		AT5G46830
AT5G45640	Subtilisin-like serine endopeptidase family protein		AT4G16560	HSP20-like chaperone		AT5G46880
AT5G45830	ATDOG1, DOG1, GSQ5, delay of germination 1		AT4G16563	Eukaryotic aspartyl protease family protein		AT5G46890
AT5G45980	STPL, WOX8, WUSCHEL related homeobox 8		AT4G16670	Plant protein of unknown function (DUF828) with plant pleckstrin homology-like region		AT5G47290
AT5G45990	crooked neck protein, putative / cell cycle protein, putative		AT4G16820	PLA-I{beta]2, alpha/beta-Hydrolases superfamily protein		AT5G47300
AT5G46350	ATWRKY8, WRKY8, WRKY DNA-binding protein 8		AT4G17460	HAT1, Homeobox-leucine zipper protein 4 (HB-4) / HD-ZIP protein		AT5G48270
AT5G46830	ATNIG1, NIG1, NACL-inducible gene 1		AT4G17695	KAN3, Homeodomain-like superfamily protein		AT5G48280
AT5G46880	HB-7, HDG5, homeobox-7		AT4G17800	Predicted AT-hook DNA-binding family protein		AT5G49130
AT5G46890	Bifunctional inhibitor/lipid-transfer protein/seed storage 2S albumin superfamily protein		AT4G17810	C2H2 and C2HC zinc fingers superfamily protein		AT5G49138
AT5G47290	myb family transcription factor		AT4G17820	transposable element gene		AT5G49490
AT5G47300	F-box and associated interaction domains-containing protein		AT4G18170	ATWRKY28, WRKY28, WRKY DNA-binding protein 28		AT5G49520
AT5G48270	Plant protein of unknown function (DUF868)		AT4G18350	ATNCED2, NCED2, nine-cis-epoxycarotenoid dioxygenase 2		AT5G49690
AT5G48280	unknown protein.		AT4G18390	TCP2, TCP2, TEOSINTE BRANCHED 1, cycloidea and PCF transcription factor 2		AT5G50136
AT5G49130	MATE efflux family protein		AT4G18610	LSH9, Protein of unknown function (DUF640)		AT5G50140
AT5G49138	other RNA		AT4G18620	PYL13, RCAR7, PYR1-like 13		AT5G50360
AT5G49490	AGL83, AGAMOUS-like 83		AT4G18960	AG, K-box region and MADS-box transcription factor family protein		AT5G50361
AT5G49520	ATWRKY48, WRKY48, WRKY DNA-binding protein 48		AT4G18970	GDSL-like Lipase/Acylhydrolase superfamily protein		AT5G50470
AT5G49690	UDP-Glycosyltransferase superfamily protein		AT4G19030	AT-NLM1, ATNLM1, NIP1;1, NLM1, NOD26-like major intrinsic protein 1		AT5G50480
AT5G50136	unknown protein.		AT4G19260	Galactose oxidase/kelch repeat superfamily protein		AT5G50770
AT5G50140	Ankyrin repeat family protein		AT4G19330	Galactose oxidase/kelch repeat superfamily protein		AT5G50790
AT5G50360	unknown protein.		AT4G19340	SCD6 protein-related		AT5G51360
AT5G50361	unknown protein.		AT4G19610	nucleotide binding;nucleic acid binding;RNA binding		AT5G51370
AT5G50470	NF-YC7, nuclear factor Y, subunit C7		AT4G19620	unknown protein; Has 4 Blast hits to 4 proteins in 1 species: Archae - 0; Bacteria - 0; Metazoa - 0; Fungi - 0; Plants - 4; Viruses - 0; Other Eukaryotes - 0 (source: NCBI BLink).		AT5G51780
AT5G50480	NF-YC6, nuclear factor Y, subunit C6		AT4G19700	RING, SBP (S-ribonuclease binding protein) family protein		AT5G51790
AT5G50770	AtHSD6, HSD6, hydroxysteroid dehydrogenase 6		AT4G19730	Glycosyl hydrolase superfamily protein		AT5G51795
AT5G50790	Nodulin MtN3 family protein		AT4G19800	Glycosyl hydrolase family protein with chitinase insertion domain		AT5G51800
AT5G51360	Transcription elongation factor (TFIIS) family protein		AT4G20000	VQ motif-containing protein		AT5G51860
AT5G51370	RNI-like superfamily protein		AT4G20690	unknown protein; Has 86 Blast hits to 20 proteins in 1 species: Archae - 0; Bacteria - 0; Metazoa - 0; Fungi - 0; Plants - 86; Viruses - 0; Other Eukaryotes - 0 (source: NCBI BLink).		AT5G51870
AT5G51780	basic helix-loop-helix (bHLH) DNA-binding superfamily protein		AT4G20700	Protein of unknown function (DUF1204)		AT5G51880
AT5G51790	basic helix-loop-helix (bHLH) DNA-binding superfamily protein		AT4G21010	Transcription initiation factor TFIIE, beta subunit		AT5G52067
AT5G51795	DNA/RNA-binding protein Kin17, conserved region		AT4G21020	Late embryogenesis abundant protein (LEA) family protein		AT5G52120
AT5G51800	Protein kinase superfamily protein		AT4G21200	ATGA2OX8, GA2OX8, gibberellin 2-oxidase 8		AT5G52460
AT5G51860	K-box region and MADS-box transcription factor family protein		AT4G21370	PSEUDOSRKA, S-locus protein kinase, putative		AT5G52470
AT5G51870	AGL71, AGAMOUS-like 71		AT4G21440	ATM4, ATMYB102, MYB102, MYB102, MYB-like 102		AT5G52500
AT5G51880	2-oxoglutarate (2OG) and Fe(II)-dependent oxygenase superfamily protein		AT4G21750	ATML1, Homeobox-leucine zipper family protein / lipid-binding START domain-containing protein		AT5G52620
AT5G52067	Pseudogene of AT3G43280		AT4G21830	ATMSRB7, MSRB7, methionine sulfoxide reductase B7		AT5G52630
AT5G52120	AtPP2-A14, PP2-A14, phloem protein 2-A14		AT4G21840	ATMSRB8, MSRB8, methionine sulfoxide reductase B8		AT5G52830
AT5G52460	EDA41, FBD, F-box and Leucine Rich Repeat domains containing protein		AT4G21920	unknown protein; FUNCTIONS IN: molecular_function unknown; INVOLVED IN: N-terminal protein myristoylation; LOCATED IN: cellular_component unknown; BEST Arabidopsis thaliana protein match is: unknown protein (TAIR:AT3G20340.1); Has 40 Blast hits to 40 proteins in 10 species: Archae - 0; Bacteria - 0; Metazoa - 0; Fungi - 0; Plants - 40; Viruses - 0; Other Eukaryotes - 0 (source: NCBI BLink).		AT5G53110
AT5G52470	ATFBR1, ATFIB1, FBR1, FIB1, SKIP7, fibrillarin 1		AT4G22020	pseudogene, hypothetical protein, similar to uncharacterized glycine-rich protein (GI:7269047) {Arabidopsis thaliana}		AT5G53210
AT5G52500	unknown protein.		AT4G22070	ATWRKY31, WRKY31, WRKY DNA-binding protein 31		AT5G53486
AT5G52620	F-box associated ubiquitination effector family protein		AT4G22090	Pectin lyase-like superfamily protein		AT5G53487
AT5G52630	MEF1, mitochondrial RNAediting factor 1		AT4G22600	unknown protein; Has 26 Blast hits to 26 proteins in 8 species: Archae - 0; Bacteria - 0; Metazoa - 0; Fungi - 0; Plants - 26; Viruses - 0; Other Eukaryotes - 0 (source: NCBI BLink).		AT5G53950
AT5G52830	ATWRKY27, WRKY27, WRKY DNA-binding protein 27		AT4G22610	Bifunctional inhibitor/lipid-transfer protein/seed storage 2S albumin superfamily protein		AT5G53960
AT5G53110	RING/U-box superfamily protein		AT4G22800	unknown protein; Has 2 Blast hits to 2 proteins in 1 species: Archae - 0; Bacteria - 0; Metazoa - 0; Fungi - 0; Plants - 2; Viruses - 0; Other Eukaryotes - 0 (source: NCBI BLink).		AT5G54360
AT5G53210	SPCH, basic helix-loop-helix (bHLH) DNA-binding superfamily protein		AT4G22810	Predicted AT-hook DNA-binding family protein		AT5G54365
AT5G53486	unknown protein.		AT4G22950	AGL19, GL19, AGAMOUS-like 19		AT5G54700
AT5G53487	pre-tRNA		AT4G23387	MIR845A, MIR845a; miRNA		AT5G55132
AT5G53950	ANAC098, ATCUC2, CUC2, NAC (No Apical Meristem) domain transcriptional regulator superfamily protein		AT4G23390	Protein of Unknown Function (DUF239)		AT5G55250
AT5G53960	ATP binding;DNA binding;DNA topoisomerase (ATP-hydrolyzing)s		AT4G23520	Cysteine proteinases superfamily protein		AT5G55740
AT5G54360	C2H2-like zinc finger protein		AT4G23550	ATWRKY29, WRKY29, WRKY family transcription factor		AT5G55750
AT5G54365	pre-tRNA		AT4G23560	AtGH9B15, GH9B15, glycosyl hydrolase 9B15		AT5G55893
AT5G54700	Ankyrin repeat family protein		AT4G23680	Polyketide cyclase/dehydrase and lipid transport superfamily protein		AT5G56240
AT5G55132	Defensin-like (DEFL) family protein		AT4G23713	JAW, MIR319, MIR319A, MIR319/MIR319a; miRNA		AT5G56250
AT5G55250	IAMT1, IAA carboxylmethyltransferase 1		AT4G24050	NAD(P)-binding Rossmann-fold superfamily protein		AT5G56370
AT5G55740	CRR21, Tetratricopeptide repeat (TPR)-like superfamily protein		AT4G24060	Dof-type zinc finger DNA-binding family protein		AT5G56620
AT5G55750	hydroxyproline-rich glycoprotein family protein		AT4G24540	AGL24, AGAMOUS-like 24		AT5G56860
AT5G55893	unknown protein.		AT4G24980	nodulin MtN21 /EamA-like transporter family protein		AT5G56960
AT5G56240	BEST Arabidopsis thaliana protein match is: hapless 8 (TAIR:AT5G56250.1); Has 35333 Blast hits to 34131 proteins in 2444 species: Archae - 798; Bacteria - 22429; Metazoa - 974; Fungi - 991; Plants - 531; Viruses - 0; Other Eukaryotes - 9610 (source: NCBI BLink).		AT4G24990	ATGP4, Ubiquitin family protein		AT5G56990
AT5G56250	HAP8, hapless 8		AT4G25020	D111/G-patch domain-containing protein		AT5G57090
AT5G56370	F-box/RNI-like/FBD-like domains-containing protein		AT4G25130	PMSR4, peptide met sulfoxide reductase 4		AT5G57130
AT5G56620	anac099, NAC099, NAC domain containing protein 99		AT4G25140	OLE1, OLEO1, oleosin 1		AT5G57340
AT5G56860	GATA21, GNC, GATA type zinc finger transcription factor family protein		AT4G25330	unknown protein; Has 21 Blast hits to 21 proteins in 10 species: Archae - 0; Bacteria - 0; Metazoa - 0; Fungi - 0; Plants - 21; Viruses - 0; Other Eukaryotes - 0 (source: NCBI BLink).		AT5G57380
AT5G56960	basic helix-loop-helix (bHLH) DNA-binding family protein		AT4G25400	basic helix-loop-helix (bHLH) DNA-binding superfamily protein		AT5G57390
AT5G56990	BEST Arabidopsis thaliana protein match is: Cystatin/monellin superfamily protein (TAIR:AT5G56920.1); Has 38 Blast hits to 38 proteins in 2 species: Archae - 0; Bacteria - 0; Metazoa - 0; Fungi - 0; Plants - 38; Viruses - 0; Other Eukaryotes - 0 (source: NCBI BLink).		AT4G25410	basic helix-loop-helix (bHLH) DNA-binding superfamily protein		AT5G57391
AT5G57090	AGR, AGR1, ATPIN2, EIR1, PIN2, WAV6, Auxin efflux carrier family protein		AT4G25480	ATCBF3, CBF3, DREB1A, dehydration response element B1A		AT5G57620
AT5G57130	Clp amino terminal domain-containing protein		AT4G25770	alpha/beta-Hydrolases superfamily protein		AT5G57780
AT5G57340	unknown protein.		AT4G25780	CAP (Cysteine-rich secretory proteins, Antigen 5, and Pathogenesis-related 1 protein) superfamily protein		AT5G57785
AT5G57380	VIN3, Fibronectin type III domain-containing protein		AT4G25790	CAP (Cysteine-rich secretory proteins, Antigen 5, and Pathogenesis-related 1 protein) superfamily protein		AT5G58400
AT5G57390	AIL5, CHO1, EMK, AINTEGUMENTA-like 5		AT4G26270	PFK3, phosphofructokinase 3		AT5G58850
AT5G57391	unknown protein.		AT4G26280	P-loop containing nucleoside triphosphate hydrolases superfamily protein		AT5G58860
AT5G57620	AtMYB36, MYB36, myb domain protein 36		AT4G26420	GAMT1, S-adenosyl-L-methionine-dependent methyltransferases superfamily protein		AT5G58890
AT5G57780	EXPRESSED IN: 18 plant structures; EXPRESSED DURING: 12 growth stages; BEST Arabidopsis thaliana protein match is: sequence-specific DNA binding transcription factors (TAIR:AT4G30410.1); Has 123 Blast hits to 123 proteins in 11 species: Archae - 0; Bacteria - 0; Metazoa - 0; Fungi - 0; Plants - 123; Viruses - 0; Other Eukaryotes - 0 (source: NCBI BLink).		AT4G26810	SWIB/MDM2 domain superfamily protein		AT5G59040
AT5G57785	unknown protein.		AT4G26820	unknown protein; Has 1807 Blast hits to 1807 proteins in 277 species: Archae - 0; Bacteria - 0; Metazoa - 736; Fungi - 347; Plants - 385; Viruses - 0; Other Eukaryotes - 339 (source: NCBI BLink).		AT5G59220
AT5G58400	Peroxidase superfamily protein		AT4G26830	O-Glycosyl hydrolases family 17 protein		AT5G59340
AT5G58850	ATMYB119, MYB119, myb domain protein 119		AT4G26870	Class II aminoacyl-tRNA and biotin synthetases superfamily protein		AT5G59510
AT5G58860	CYP86, CYP86A1, cytochrome P450, family 86, subfamily A, polypeptide 1		AT4G26880	Stigma-specific Stig1 family protein		AT5G59520
AT5G58890	AGL82, AGAMOUS-like 82		AT4G27140	AT2S1, SESA1, seed storage albumin 1		AT5G60010
AT5G59040	COPT3, copper transporter 3		AT4G27150	AT2S2, SESA2, seed storage albumin 2		AT5G60200
AT5G59220	HAI1, highly ABA-induced PP2C gene 1		AT4G27160	AT2S3, SESA3, seed storage albumin 3		AT5G60210
AT5G59340	WOX2, WUSCHEL related homeobox 2		AT4G27170	AT2S4, SESA4, seed storage albumin 4		AT5G60230
AT5G59510	DVL18, RTFL5, ROTUNDIFOLIA like 5		AT4G27320	ATPHOS34, PHOS34, Adenine nucleotide alpha hydrolases-like superfamily protein		AT5G60250
AT5G59520	ZIP2, ZRT/IRT-like protein 2		AT4G27330	NZZ, SPL, sporocyteless (SPL)		AT5G60600
AT5G60010	ferric reductase-like transmembrane component family protein		AT4G28190	ULT, ULT1, Developmental regulator, ULTRAPETALA		AT5G60610
AT5G60200	TMO6, TARGET OF MONOPTEROS 6		AT4G28330	unknown protein; BEST Arabidopsis thaliana protein match is: unknown protein (TAIR:AT4G28340.1); Has 48 Blast hits to 48 proteins in 10 species: Archae - 0; Bacteria - 0; Metazoa - 0; Fungi - 0; Plants - 48; Viruses - 0; Other Eukaryotes - 0 (source: NCBI BLink).		AT5G60615
AT5G60210	RIP5, ROP interactive partner 5		AT4G28340	unknown protein; BEST Arabidopsis thaliana protein match is: unknown protein (TAIR:AT4G28330.1); Has 46 Blast hits to 46 proteins in 10 species: Archae - 0; Bacteria - 0; Metazoa - 0; Fungi - 0; Plants - 46; Viruses - 0; Other Eukaryotes - 0 (source: NCBI BLink).		AT5G60760
AT5G60230	ATSEN2, SEN2, splicing endonuclease 2		AT4G28390	AAC3, ATAAC3, ADP/ATP carrier 3		AT5G60900
AT5G60250	zinc finger (C3HC4-type RING finger) family protein		AT4G28395	A7, ATA7, Bifunctional inhibitor/lipid-transfer protein/seed storage 2S albumin superfamily protein		AT5G60910
AT5G60600	CLB4, CSB3, GCPE, HDS, ISPG, 4-hydroxy-3-methylbut-2-enyl diphosphate synthase		AT4G28510	ATPHB1, PHB1, prohibitin 1		AT5G60970
AT5G60610	F-box/RNI-like superfamily protein		AT4G28520	CRC, CRU3, cruciferin 3		AT5G61090
AT5G60615	Defensin-like (DEFL) family protein		AT4G28530	anac074, NAC074, NAC domain containing protein 74		AT5G61120
AT5G60760	P-loop containing nucleoside triphosphate hydrolases superfamily protein		AT4G28840	unknown protein; FUNCTIONS IN: molecular_function unknown; INVOLVED IN: biological_process unknown; LOCATED IN: chloroplast; BEST Arabidopsis thaliana protein match is: unknown protein (TAIR:AT2G20080.1); Has 71 Blast hits to 69 proteins in 15 species: Archae - 0; Bacteria - 0; Metazoa - 2; Fungi - 0; Plants - 67; Viruses - 0; Other Eukaryotes - 2 (source: NCBI BLink).		AT5G61160
AT5G60900	RLK1, receptor-like protein kinase 1		AT4G28850	ATXTH26, XTH26, xyloglucan endotransglucosylase/hydrolase 26		AT5G61420
AT5G60910	AGL8, FUL, AGAMOUS-like 8		AT4G28860	ckl4, casein kinase I-like 4		AT5G61620
AT5G60970	TCP5, TEOSINTE BRANCHED 1, cycloidea and PCF transcription factor 5		AT4G29100	basic helix-loop-helix (bHLH) DNA-binding superfamily protein		AT5G61630
AT5G61090	Polynucleotidyl transferase, ribonuclease H-like superfamily protein		AT4G29150	IQD25, IQ-domain 25		AT5G61850
AT5G61120	BEST Arabidopsis thaliana protein match is: Polynucleotidyl transferase, ribonuclease H-like superfamily protein (TAIR:AT5G61090.1); Has 125 Blast hits to 115 proteins in 16 species: Archae - 0; Bacteria - 0; Metazoa - 22; Fungi - 0; Plants - 102; Viruses - 0; Other Eukaryotes - 1 (source: NCBI BLink).		AT4G29160	SNF7.1, SNF7 family protein		AT5G61865
AT5G61160	AACT1, anthocyanin 5-aromatic acyltransferase 1		AT4G29230	anac075, NAC075, NAC domain containing protein 75		AT5G62020
AT5G61420	AtMYB28, HAG1, MYB28, PMG1, myb domain protein 28		AT4G29570	Cytidine/deoxycytidylate deaminase family protein		AT5G62165
AT5G61620	myb-like transcription factor family protein		AT4G29580	Cytidine/deoxycytidylate deaminase family protein		AT5G62280
AT5G61630	unknown protein.		AT4G29610	Cytidine/deoxycytidylate deaminase family protein		AT5G62330
AT5G61850	LFY, LFY3, floral meristem identity control protein LEAFY (LFY)		AT4G29620	Cytidine/deoxycytidylate deaminase family protein		AT5G62340
AT5G61865	unknown protein; Has 30201 Blast hits to 17322 proteins in 780 species: Archae - 12; Bacteria - 1396; Metazoa - 17338; Fungi - 3422; Plants - 5037; Viruses - 0; Other Eukaryotes - 2996 (source: NCBI BLink).		AT4G30130	Protein of unknown function (DUF630 and DUF632)		AT5G62470
AT5G62020	AT-HSFB2A, HSFB2A, heat shock transcription factor B2A		AT4G30140	CDEF1, GDSL-like Lipase/Acylhydrolase superfamily protein		AT5G62500
AT5G62165	AGL42, AGAMOUS-like 42		AT4G30170	Peroxidase family protein		AT5G62510
AT5G62280	Protein of unknown function (DUF1442)		AT4G30180	sequence-specific DNA binding transcription factors;transcription regulators		AT5G63090
AT5G62330	BEST Arabidopsis thaliana protein match is: Plant invertase/pectin methylesterase inhibitor superfamily protein (TAIR:AT5G62340.1); Has 9 Blast hits to 9 proteins in 2 species: Archae - 0; Bacteria - 0; Metazoa - 0; Fungi - 0; Plants - 9; Viruses - 0; Other Eukaryotes - 0 (source: NCBI BLink).		AT4G30230	unknown protein; Has 42 Blast hits to 42 proteins in 5 species: Archae - 0; Bacteria - 0; Metazoa - 0; Fungi - 0; Plants - 42; Viruses - 0; Other Eukaryotes - 0 (source: NCBI BLink).		AT5G63180
AT5G62340	Plant invertase/pectin methylesterase inhibitor superfamily protein		AT4G30280	ATXTH18, XTH18, xyloglucan endotransglucosylase/hydrolase 18		AT5G63350
AT5G62470	ATMYB96, MYB96, MYBCOV1, myb domain protein 96		AT4G30410	sequence-specific DNA binding transcription factors		AT5G63370
AT5G62500	ATEB1, ATEB1B, EB1B, end binding protein 1B		AT4G30460	glycine-rich protein		AT5G63450
AT5G62510	F-box family protein		AT4G30980	LRL2, LJRHL1-like 2		AT5G63580
AT5G63090	LOB, Lateral organ boundaries (LOB) domain family protein		AT4G31248	other RNA		AT5G63590
AT5G63180	Pectin lyase-like superfamily protein		AT4G31250	Leucine-rich repeat protein kinase family protein		AT5G63595
AT5G63350	unknown protein.		AT4G31330	Protein of unknown function, DUF599		AT5G63600
AT5G63370	Protein kinase superfamily protein		AT4G31380	FLP1, FPF1-like protein 1		AT5G64110
AT5G63450	CYP94B1, cytochrome P450, family 94, subfamily B, polypeptide 1		AT4G31830	unknown protein; Has 42 Blast hits to 42 proteins in 10 species: Archae - 0; Bacteria - 0; Metazoa - 0; Fungi - 0; Plants - 42; Viruses - 0; Other Eukaryotes - 0 (source: NCBI BLink).		AT5G64120
AT5G63580	ATFLS2, FLS2, flavonol synthase 2		AT4G31840	AtENODL15, ENODL15, early nodulin-like protein 15		AT5G64690
AT5G63590	ATFLS3, FLS3, flavonol synthase 3		AT4G31877	MIR156C, MIR156C; miRNA		AT5G64770
AT5G63595	ATFLS4, FLS4, flavonol synthase 4		AT4G31910	HXXXD-type acyl-transferase family protein		AT5G64780
AT5G63600	ATFLS5, FLS5, flavonol synthase 5		AT4G31920	ARR10, RR10, response regulator 10		AT5G64790
AT5G64110	Peroxidase superfamily protein		AT4G32220	transposable element gene		AT5G64870
AT5G64120	Peroxidase superfamily protein		AT4G32230	unknown protein; Has 14 Blast hits to 14 proteins in 3 species: Archae - 0; Bacteria - 0; Metazoa - 0; Fungi - 0; Plants - 14; Viruses - 0; Other Eukaryotes - 0 (source: NCBI BLink).		AT5G65170
AT5G64690	neurofilament triplet H protein-related		AT4G32490	AtENODL4, ENODL4, early nodulin-like protein 4		AT5G65340
AT5G64770	RGF9, Encodes a root meristem growth factor (RGF). Belongs to a family of functionally redundant homologous peptides that are secreted, tyrosine-sulfated, and expressed mainly in the stem cell area and the innermost layer of central columella cells. RGFs are required for maintenance of the root stem cell niche and transit amplifying cell proliferation. Members of this family include: At5g60810 (R…		AT4G32540	YUC, YUC1, Flavin-binding monooxygenase family protein		AT5G65410
AT5G64780	Uncharacterised conserved protein UCP009193		AT4G32810	ATCCD8, CCD8, MAX4, carotenoid cleavage dioxygenase 8		AT5G65590
AT5G64790	O-Glycosyl hydrolases family 17 protein		AT4G32860	unknown protein; Has 46 Blast hits to 46 proteins in 10 species: Archae - 0; Bacteria - 0; Metazoa - 0; Fungi - 0; Plants - 46; Viruses - 0; Other Eukaryotes - 0 (source: NCBI BLink).		AT5G65800
AT5G64870	SPFH/Band 7/PHB domain-containing membrane-associated protein family		AT4G32870	Polyketide cyclase/dehydrase and lipid transport superfamily protein		AT5G66300
AT5G65170	VQ motif-containing protein		AT4G33020	ATZIP9, ZIP9, ZIP metal ion transporter family		AT5G66340
AT5G65340	Protein of unknown function, DUF617		AT4G33040	Thioredoxin superfamily protein		AT5G66350
AT5G65410	ATHB25, HB25, ZFHD2, homeobox protein 25		AT4G33420	Peroxidase superfamily protein		AT5G66700
AT5G65590	Dof-type zinc finger DNA-binding family protein		AT4G33710	CAP (Cysteine-rich secretory proteins, Antigen 5, and Pathogenesis-related 1 protein) superfamily protein		AT5G66817
AT5G65800	ACS5, ATACS5, CIN5, ETO2, ACC synthase 5		AT4G33720	CAP (Cysteine-rich secretory proteins, Antigen 5, and Pathogenesis-related 1 protein) superfamily protein		AT5G66870
AT5G66300	ANAC105, NAC105, VND3, NAC domain containing protein 105		AT4G34210	ASK11, SK11, SKP1-like 11		AT5G66970
AT5G66340	unknown protein.		AT4G34215	Domain of unknown function (DUF303)		AT5G66980
AT5G66350	SHI, Lateral root primordium (LRP) protein-related		AT4G34250	KCS16, 3-ketoacyl-CoA synthase 16		AT5G67060
AT5G66700	ATHB53, HB-8, HB53, homeobox 53		AT4G34320	Protein of unknown function (DUF677)		AT5G67411
AT5G66817	pre-tRNA		AT4G34470	ASK12, SK12, SKP1-like 12
AT5G66870	ASL1, LBD36, ASYMMETRIC LEAVES 2-like 1		AT4G34760	SAUR-like auxin-responsive protein family
AT5G66970	P-loop containing nucleoside triphosphate hydrolases superfamily protein		AT4G34800	SAUR-like auxin-responsive protein family
AT5G66980	AP2/B3-like transcriptional factor family protein		AT4G35390	AGF1, AT-hook protein of GA feedback 1
AT5G67060	HEC1, basic helix-loop-helix (bHLH) DNA-binding superfamily protein		AT4G35640	ATSERAT3;2, SERAT3;2, serine acetyltransferase 3;2
AT5G67411	GRAS family transcription factor		AT4G35650	IDH-III, isocitrate dehydrogenase III
			AT4G35720	Arabidopsis protein of unknown function (DUF241)
			AT4G36110	SAUR-like auxin-responsive protein family
			AT4G36160	ANAC076, NAC076, VND2, NAC domain containing protein 76
			AT4G36170	unknown protein; Has 2 Blast hits to 2 proteins in 1 species: Archae - 0; Bacteria - 0; Metazoa - 0; Fungi - 0; Plants - 2; Viruses - 0; Other Eukaryotes - 0 (source: NCBI BLink).
			AT4G36250	ALDH3F1, aldehyde dehydrogenase 3F1
			AT4G36260	SRS2, STY2, Lateral root primordium (LRP) protein-related
			AT4G36380	ROT3, Cytochrome P450 superfamily protein
			AT4G36610	alpha/beta-Hydrolases superfamily protein
			AT4G36620	GATA19, GATA transcription factor 19
			AT4G36630	EMB2754, Vacuolar sorting protein 39
			AT4G36870	BLH2, SAW1, BEL1-like homeodomain 2
			AT4G37390	AUR3, BRU6, GH3-2, GH3.2, YDK1, Auxin-responsive GH3 family protein
			AT4G37400	CYP81F3, cytochrome P450, family 81, subfamily F, polypeptide 3
			AT4G37650	SGR7, SHR, GRAS family transcription factor
			AT4G37730	AtbZIP7, bZIP7, basic leucine-zipper 7
			AT4G37770	ACS8, 1-amino-cyclopropane-1-carboxylate synthase 8
			AT4G37850	basic helix-loop-helix (bHLH) DNA-binding superfamily protein
			AT4G37990	ATCAD8, CAD-B2, ELI3, ELI3-2, elicitor-activated gene 3-2
			AT4G38000	DOF4.7, DNA binding with one finger 4.7
			AT4G38010	Pentatricopeptide repeat (PPR-like) superfamily protein
			AT4G38210	ATEXP20, ATEXPA20, ATHEXP ALPHA 1.23, EXP20, EXPA20, expansin A20
			AT4G38215	other RNA
			AT4G38220	Peptidase M20/M25/M40 family protein
			AT4G38990	AtGH9B16, GH9B16, glycosyl hydrolase 9B16
			AT4G39000	AtGH9B17, GH9B17, glycosyl hydrolase 9B17
			AT4G39120	HISN7, IMPL2, myo-inositol monophosphatase like 2
			AT4G39130	Dehydrin family protein
			AT4G39140	RING/U-box superfamily protein
			AT4G39360	unknown protein; BEST Arabidopsis thaliana protein match is: unknown protein (TAIR:AT2G21780.1); Has 13 Blast hits to 13 proteins in 2 species: Archae - 0; Bacteria - 0; Metazoa - 0; Fungi - 0; Plants - 13; Viruses - 0; Other Eukaryotes - 0 (source: NCBI BLink).
			AT4G39410	ATWRKY13, WRKY13, WRKY DNA-binding protein 13
			AT4G39580	Galactose oxidase/kelch repeat superfamily protein
			AT4G39590	Galactose oxidase/kelch repeat superfamily protein
			AT4G39600	Galactose oxidase/kelch repeat superfamily protein
			AT4G39610	Protein of unknown function, DUF617
			AT4G39615	pre-tRNA
			AT4G39720	VQ motif-containing protein
			AT4G39740	Thioredoxin superfamily protein
			AT4G39745	hydroxyproline-rich glycoprotein family protein
			AT4G39750	F-box family protein-related
			AT4G39753	Galactose oxidase/kelch repeat superfamily protein
			AT4G39756	Galactose oxidase/kelch repeat superfamily protein
			AT4G39850	ACN2, AtABCD1, CTS, PED3, PXA1, peroxisomal ABC transporter 1
			AT4G39940	AKN2, APK2, APS-kinase 2
			AT4G39950	CYP79B2, cytochrome P450, family 79, subfamily B, polypeptide 2
			AT5G01310	APTX, APRATAXIN-like
			AT5G01380	Homeodomain-like superfamily protein
			AT5G01900	ATWRKY62, WRKY62, WRKY DNA-binding protein 62
			AT5G02030	BLH9, BLR, HB-6, LSN, PNY, RPL, VAN, POX (plant homeobox) family protein
			AT5G02035	AT5G02035
			AT5G02040	PRA1.A1, prenylated RAB acceptor 1.A1
			AT5G02460	Dof-type zinc finger DNA-binding family protein
			AT5G02470	DPA, Transcription factor DP
			AT5G02910	F-box/RNI-like superfamily protein
			AT5G02920	F-box/RNI-like superfamily protein
			AT5G02930	F-box/RNI-like superfamily protein
			AT5G02990	Galactose oxidase/kelch repeat superfamily protein
			AT5G03000	Galactose oxidase/kelch repeat superfamily protein
			AT5G03010	Galactose oxidase/kelch repeat superfamily protein
			AT5G03150	JKD, C2H2-like zinc finger protein
			AT5G03680	PTL, Duplicated homeodomain-like superfamily protein
			AT5G03790	ATHB51, HB51, LMI1, homeobox 51
			AT5G03795	Exostosin family protein
			AT5G03800	EMB166, EMB175, emb1899, Pentatricopeptide repeat (PPR) superfamily protein
			AT5G03810	GDSL-like Lipase/Acylhydrolase family protein
			AT5G03820	GDSL-like Lipase/Acylhydrolase family protein
			AT5G03837	unknown protein; Has 30201 Blast hits to 17322 proteins in 780 species: Archae - 12; Bacteria - 1396; Metazoa - 17338; Fungi - 3422; Plants - 5037; Viruses - 0; Other Eukaryotes - 2996 (source: NCBI BLink).
			AT5G03980	SGNH hydrolase-type esterase superfamily protein
			AT5G04275	EAT, MIR172, MIR172B, MIR172/MIR172B; miRNA
			AT5G04680	Ankyrin repeat family protein
			AT5G04690	Ankyrin repeat family protein
			AT5G04700	Ankyrin repeat family protein
			AT5G05040	Cystatin/monellin superfamily protein
			AT5G05050	Cysteine proteinases superfamily protein
			AT5G05060	Cystatin/monellin superfamily protein
			AT5G05150	ATATG18E, ATG18E, G18E, autophagy-related gene 18E
			AT5G05330	HMG-box (high mobility group) DNA-binding family protein
			AT5G05340	Peroxidase superfamily protein
			AT5G05657	BEST Arabidopsis thaliana protein match is: Late embryogenesis abundant (LEA) hydroxyproline-rich glycoprotein family (TAIR:AT5G06330.1); Has 30201 Blast hits to 17322 proteins in 780 species: Archae - 12; Bacteria - 1396; Metazoa - 17338; Fungi - 3422; Plants - 5037; Viruses - 0; Other Eukaryotes - 2996 (source: NCBI BLink).
			AT5G05965	unknown protein; FUNCTIONS IN: molecular_function unknown; INVOLVED IN: biological_process unknown; LOCATED IN: chloroplast; BEST Arabidopsis thaliana protein match is: unknown protein (TAIR:AT2G39855.2); Has 30201 Blast hits to 17322 proteins in 780 species: Archae - 12; Bacteria - 1396; Metazoa - 17338; Fungi - 3422; Plants - 5037; Viruses - 0; Other Eukaryotes - 2996 (source: NCBI BLink).
			AT5G06040	self-incompatibility protein-related
			AT5G06070	RAB, RBE, C2H2 and C2HC zinc fingers superfamily protein
			AT5G06090	ATGPAT7, GPAT7, glycerol-3-phosphate acyltransferase 7
			AT5G06330	Late embryogenesis abundant (LEA) hydroxyproline-rich glycoprotein family
			AT5G06370	NC domain-containing protein-related
			AT5G06380	unknown protein; BEST Arabidopsis thaliana protein match is: unknown protein (TAIR:AT3G11690.1); Has 1807 Blast hits to 1807 proteins in 277 species: Archae - 0; Bacteria - 0; Metazoa - 736; Fungi - 347; Plants - 385; Viruses - 0; Other Eukaryotes - 339 (source: NCBI BLink).
			AT5G06500	AGL96, AGAMOUS-like 96
			AT5G06530	ABC-2 type transporter family protein
			AT5G06570	alpha/beta-Hydrolases superfamily protein
			AT5G06580	FAD-linked oxidases family protein
			AT5G06650	GIS2, C2H2 and C2HC zinc fingers superfamily protein
			AT5G06710	HAT14, homeobox from Arabidopsis thaliana
			AT5G07010	ATST2A, ST2A, sulfotransferase 2A
			AT5G07080	HXXXD-type acyl-transferase family protein
			AT5G07330	unknown protein; FUNCTIONS IN: molecular_function unknown; INVOLVED IN: biological_process unknown; LOCATED IN: mitochondrion; BEST Arabidopsis thaliana protein match is: unknown protein (TAIR:AT1G63060.1); Has 1807 Blast hits to 1807 proteins in 277 species: Archae - 0; Bacteria - 0; Metazoa - 736; Fungi - 347; Plants - 385; Viruses - 0; Other Eukaryotes - 339 (source: NCBI BLink).
			AT5G07340	Calreticulin family protein
			AT5G07480	KUOX1, KAR-UP oxidoreductase 1
			AT5G07490	unknown protein; BEST Arabidopsis thaliana protein match is: unknown protein (TAIR:AT5G61630.1); Has 50 Blast hits to 50 proteins in 9 species: Archae - 0; Bacteria - 0; Metazoa - 0; Fungi - 0; Plants - 50; Viruses - 0; Other Eukaryotes - 0 (source: NCBI BLink).
			AT5G07530	ATGRP-7, ATGRP17, GRP17, glycine rich protein 17
			AT5G07540	ATGRP-6, ATGRP16, GRP16, glycine-rich protein 16
			AT5G07550	ATGRP19, GRP19, glycine-rich protein 19
			AT5G07560	ATGRP20, GRP20, glycine-rich protein 20
			AT5G07600	Oleosin family protein
			AT5G08070	TCP17, TCP domain protein 17
			AT5G08150	SOB5, suppressor of phytochrome b 5
			AT5G08450	CONTAINS InterPro DOMAIN/s: Histone deacetylation protein Rxt3 (InterPro:IPR013951); Has 34444 Blast hits to 20801 proteins in 1175 species: Archae - 64; Bacteria - 2390; Metazoa - 15568; Fungi - 3729; Plants - 1886; Viruses - 208; Other Eukaryotes - 10599 (source: NCBI BLink).
			AT5G08460	GDSL-like Lipase/Acylhydrolase superfamily protein
			AT5G09350	PI-4KBETA2, PI4KBETA2, phosphatidylinositol 4-OH kinase beta2
			AT5G09360	LAC14, laccase 14
			AT5G09470	DIC3, dicarboxylate carrier 3
			AT5G09480	hydroxyproline-rich glycoprotein family protein
			AT5G09490	Ribosomal protein S19 family protein
			AT5G09500	Ribosomal protein S19 family protein
			AT5G09550	GDP dissociation inhibitor family protein / Rab GTPase activator family protein
			AT5G09560	RNA-binding KH domain-containing protein
			AT5G09740	HAM2, histone acetyltransferase of the MYST family 2
			AT5G09750	HEC3, basic helix-loop-helix (bHLH) DNA-binding superfamily protein
			AT5G09876	unknown protein; FUNCTIONS IN: molecular_function unknown; INVOLVED IN: biological_process unknown; LOCATED IN: cellular_component unknown; Has 5 Blast hits to 5 proteins in 2 species: Archae - 0; Bacteria - 0; Metazoa - 0; Fungi - 0; Plants - 5; Viruses - 0; Other Eukaryotes - 0 (source: NCBI BLink).
			AT5G09970	CYP78A7, cytochrome P450, family 78, subfamily A, polypeptide 7
			AT5G10130	Pollen Ole e 1 allergen and extensin family protein
			AT5G10140	AGL25, FLC, FLC, FLF, K-box region and MADS-box transcription factor family protein
			AT5G10278	other RNA
			AT5G10280	ATMYB64, ATMYB92, MYB92, myb domain protein 92
			AT5G10504	unknown protein; Has 30201 Blast hits to 17322 proteins in 780 species: Archae - 12; Bacteria - 1396; Metazoa - 17338; Fungi - 3422; Plants - 5037; Viruses - 0; Other Eukaryotes - 2996 (source: NCBI BLink).
			AT5G10510	AIL6, PLT3, AINTEGUMENTA-like 6
			AT5G10625	BEST Arabidopsis thaliana protein match is: flowering promoting factor 1 (TAIR:AT5G24860.1); Has 35333 Blast hits to 34131 proteins in 2444 species: Archae - 798; Bacteria - 22429; Metazoa - 974; Fungi - 991; Plants - 531; Viruses - 0; Other Eukaryotes - 9610 (source: NCBI BLink).
			AT5G10630	Translation elongation factor EF1A/initiation factor IF2gamma family protein
			AT5G10660	calmodulin-binding protein-related
			AT5G10670	transposable element gene
			AT5G11190	SHN3, Integrase-type DNA-binding superfamily protein
			AT5G11520	ASP3, YLS4, aspartate aminotransferase 3
			AT5G11530	EMF1, embryonic flower 1 (EMF1)
			AT5G11540	D-arabinono-1,4-lactone oxidase family protein
			AT5G11550	ARM repeat superfamily protein
			AT5G11590	TINY2, Integrase-type DNA-binding superfamily protein
			AT5G11620	SWIM zinc finger family protein / mitogen-activated protein kinase kinase kinase (MAPKKK)-related
			AT5G11630	unknown protein; FUNCTIONS IN: molecular_function unknown; INVOLVED IN: biological_process unknown; LOCATED IN: chloroplast; EXPRESSED IN: 22 plant structures; EXPRESSED DURING: 13 growth stages; BEST Arabidopsis thaliana protein match is: unknown protein (TAIR:AT4G17310.1); Has 90 Blast hits to 90 proteins in 10 species: Archae - 0; Bacteria - 0; Metazoa - 0; Fungi - 0; Plants - 90; Viruses - 0;…
			AT5G11930	Thioredoxin superfamily protein
			AT5G12330	LRP1, Lateral root primordium (LRP) protein-related
			AT5G12340	unknown protein; BEST Arabidopsis thaliana protein match is: unknown protein (TAIR:AT1G28190.1); Has 30201 Blast hits to 17322 proteins in 780 species: Archae - 12; Bacteria - 1396; Metazoa - 17338; Fungi - 3422; Plants - 5037; Viruses - 0; Other Eukaryotes - 2996 (source: NCBI BLink).
			AT5G12870	ATMYB46, MYB46, myb domain protein 46
			AT5G12940	Leucine-rich repeat (LRR) family protein
			AT5G13130	Histidine kinase-, DNA gyrase B-, and HSP90-like ATPase family protein
			AT5G13170	SAG29, senescence-associated gene 29
			AT5G13220	JAS1, JAZ10, TIFY9, jasmonate-zim-domain protein 10
			AT5G13250	RING finger protein
			AT5G13790	AGL15, AGAMOUS-like 15
			AT5G13870	EXGT-A4, XTH5, xyloglucan endotransglucosylase/hydrolase 5
			AT5G13880	unknown protein; BEST Arabidopsis thaliana protein match is: unknown protein (TAIR:AT5G47920.1); Has 30201 Blast hits to 17322 proteins in 780 species: Archae - 12; Bacteria - 1396; Metazoa - 17338; Fungi - 3422; Plants - 5037; Viruses - 0; Other Eukaryotes - 2996 (source: NCBI BLink).
			AT5G14010	KNU, C2H2 and C2HC zinc fingers superfamily protein
			AT5G14011	unknown protein; Has 30201 Blast hits to 17322 proteins in 780 species: Archae - 12; Bacteria - 1396; Metazoa - 17338; Fungi - 3422; Plants - 5037; Viruses - 0; Other Eukaryotes - 2996 (source: NCBI BLink).
			AT5G14020	Endosomal targeting BRO1-like domain-containing protein
			AT5G14070	ROXY2, Thioredoxin superfamily protein
			AT5G14180	MPL1, Myzus persicae-induced lipase 1
			AT5G14690	unknown protein; BEST Arabidopsis thaliana protein match is: unknown protein (TAIR:AT3G01516.1); Has 86 Blast hits to 86 proteins in 16 species: Archae - 0; Bacteria - 0; Metazoa - 0; Fungi - 0; Plants - 84; Viruses - 2; Other Eukaryotes - 0 (source: NCBI BLink).
			AT5G14730	unknown protein; CONTAINS InterPro DOMAIN/s: Protein of unknown function DUF1645 (InterPro:IPR012442); BEST Arabidopsis thaliana protein match is: unknown protein (TAIR:AT3G01513.1); Has 85 Blast hits to 83 proteins in 14 species: Archae - 0; Bacteria - 9; Metazoa - 0; Fungi - 0; Plants - 76; Viruses - 0; Other Eukaryotes - 0 (source: NCBI BLink).
			AT5G14850	Alg9-like mannosyltransferase family
			AT5G14860	UDP-Glycosyltransferase superfamily protein
			AT5G15030	Paired amphipathic helix (PAH2) superfamily protein
			AT5G15040	Paired amphipathic helix (PAH2) superfamily protein
			AT5G15150	ATHB-3, ATHB3, HAT7, HB-3, homeobox 3
			AT5G15160	BHLH134, BNQ2, BANQUO 2
			AT5G15650	ATRGP2, RGP2, reversibly glycosylated polypeptide 2
			AT5G15660	F-box and associated interaction domains-containing protein
			AT5G15800	AGL2, SEP1, K-box region and MADS-box transcription factor family protein
			AT5G16080	AtCXE17, CXE17, carboxyesterase 17
			AT5G16460	Putative adipose-regulatory protein (Seipin)
			AT5G16470	zinc finger (C2H2 type) family protein
			AT5G16560	KAN, KAN1, Homeodomain-like superfamily protein
			AT5G16700	Glycosyl hydrolase superfamily protein
			AT5G16710	DHAR3, dehydroascorbate reductase 1
			AT5G16740	Transmembrane amino acid transporter family protein
			AT5G17020	ATCRM1, ATXPO1, HIT2, XPO1, XPO1A, exportin 1A
			AT5G17070	CONTAINS InterPro DOMAIN/s: Protein phosphatase 4 core regulatory subunit R2 (InterPro:IPR015267); Has 30201 Blast hits to 17322 proteins in 780 species: Archae - 12; Bacteria - 1396; Metazoa - 17338; Fungi - 3422; Plants - 5037; Viruses - 0; Other Eukaryotes - 2996 (source: NCBI BLink).
			AT5G17073	unknown protein; Has 30201 Blast hits to 17322 proteins in 780 species: Archae - 12; Bacteria - 1396; Metazoa - 17338; Fungi - 3422; Plants - 5037; Viruses - 0; Other Eukaryotes - 2996 (source: NCBI BLink).
			AT5G17080	Cysteine proteinases superfamily protein
			AT5G17090	Cystatin/monellin superfamily protein
			AT5G17100	Cystatin/monellin superfamily protein
			AT5G17110	Cystatin/monellin superfamily protein
			AT5G17120	Cystatin/monellin superfamily protein
			AT5G17330	GAD, GAD1, glutamate decarboxylase
			AT5G17430	BBM, Integrase-type DNA-binding superfamily protein
			AT5G17740	P-loop containing nucleoside triphosphate hydrolases superfamily protein
			AT5G17750	P-loop containing nucleoside triphosphate hydrolases superfamily protein
			AT5G17760	P-loop containing nucleoside triphosphate hydrolases superfamily protein
			AT5G17800	AtMYB56, MYB56, myb domain protein 56
			AT5G17810	WOX12, WUSCHEL related homeobox 12
			AT5G17930	MIF4G domain-containing protein / MA3 domain-containing protein
			AT5G17950	unknown protein; Has 1807 Blast hits to 1807 proteins in 277 species: Archae - 0; Bacteria - 0; Metazoa - 736; Fungi - 347; Plants - 385; Viruses - 0; Other Eukaryotes - 339 (source: NCBI BLink).
			AT5G17960	Cysteine/Histidine-rich C1 domain family protein
			AT5G17980	C2 calcium/lipid-binding plant phosphoribosyltransferase family protein
			AT5G17990	pat1, TRP1, tryptophan biosynthesis 1
			AT5G18300	anac088, NAC088, NAC domain containing protein 88
			AT5G18560	PUCHI, Integrase-type DNA-binding superfamily protein
			AT5G18930	BUD2, SAMDC4, Adenosylmethionine decarboxylase family protein
			AT5G19040	ATIPT5, IPT5, isopentenyltransferase 5
			AT5G19110	Eukaryotic aspartyl protease family protein
			AT5G19700	MATE efflux family protein
			AT5G19880	Peroxidase superfamily protein
			AT5G19890	Peroxidase superfamily protein
			AT5G20230	ATBCB, BCB, BCB, SAG14, blue-copper-binding protein
			AT5G20240	PI, K-box region and MADS-box transcription factor family protein
			AT5G20620	UBQ4, ubiquitin 4
			AT5G20630	ATGER3, GER3, GLP3, GLP3A, GLP3B, germin 3
			AT5G20635	FUNCTIONS IN: molecular_function unknown; INVOLVED IN: biological_process unknown; LOCATED IN: keratin filament, chloroplast; CONTAINS InterPro DOMAIN/s: Keratin, high sulphur B2 protein (InterPro:IPR002494); Has 6153 Blast hits to 2882 proteins in 265 species: Archae - 6; Bacteria - 47; Metazoa - 4777; Fungi - 68; Plants - 187; Viruses - 30; Other Eukaryotes - 1038 (source: NCBI BLink).
			AT5G20740	Plant invertase/pectin methylesterase inhibitor superfamily protein
			AT5G20820	SAUR-like auxin-responsive protein family
			AT5G21105	Plant L-ascorbate oxidase
			AT5G21125	unknown protein; Has 1 Blast hits to 1 proteins in 1 species: Archae - 0; Bacteria - 0; Metazoa - 0; Fungi - 0; Plants - 1; Viruses - 0; Other Eukaryotes - 0 (source: NCBI BLink).
			AT5G21130	Late embryogenesis abundant (LEA) hydroxyproline-rich glycoprotein family
			AT5G21140	emb1379, embryo defective 1379
			AT5G21150	AGO9, Argonaute family protein
			AT5G21950	alpha/beta-Hydrolases superfamily protein
			AT5G21960	Integrase-type DNA-binding superfamily protein
			AT5G22150	unknown protein; BEST Arabidopsis thaliana protein match is: unknown protein (TAIR:AT5G22160.1); Has 30201 Blast hits to 17322 proteins in 780 species: Archae - 12; Bacteria - 1396; Metazoa - 17338; Fungi - 3422; Plants - 5037; Viruses - 0; Other Eukaryotes - 2996 (source: NCBI BLink).
			AT5G22160	unknown protein; BEST Arabidopsis thaliana protein match is: unknown protein (TAIR:AT5G22150.1); Has 30201 Blast hits to 17322 proteins in 780 species: Archae - 12; Bacteria - 1396; Metazoa - 17338; Fungi - 3422; Plants - 5037; Viruses - 0; Other Eukaryotes - 2996 (source: NCBI BLink).
			AT5G22300	AtNIT4, NIT4, nitrilase 4
			AT5G22390	Protein of unknown function (DUF3049)
			AT5G22740	ATCSLA02, ATCSLA2, CSLA02, CSLA2, cellulose synthase-like A02
			AT5G22890	C2H2 and C2HC zinc fingers superfamily protein
			AT5G23000	ATMYB37, MYB37, RAX1, myb domain protein 37
			AT5G23030	TET12, tetraspanin12
			AT5G23035	Putative membrane lipoprotein
			AT5G23170	Protein kinase superfamily protein
			AT5G23220	NIC3, nicotinamidase 3
			AT5G23230	NIC2, nicotinamidase 2
			AT5G23260	ABS, AGL32, TT16, K-box region and MADS-box transcription factor family protein
			AT5G23950	Calcium-dependent lipid-binding (CaLB domain) family protein
			AT5G24060	Pentatricopeptide repeat (PPR) superfamily protein
			AT5G24065	Pseudogene of AT5G24065
			AT5G24070	Peroxidase superfamily protein
			AT5G24130	unknown protein; FUNCTIONS IN: molecular_function unknown; INVOLVED IN: biological_process unknown; LOCATED IN: mitochondrion; EXPRESSED IN: petal, leaf whorl, flower; EXPRESSED DURING: 4 anthesis, petal differentiation and expansion stage; Has 1807 Blast hits to 1807 proteins in 277 species: Archae - 0; Bacteria - 0; Metazoa - 736; Fungi - 347; Plants - 385; Viruses - 0; Other Eukaryotes - 339 (…
			AT5G24150	SQE5, SQP1, FAD/NAD(P)-binding oxidoreductase family protein
			AT5G24230	Lipase class 3-related protein
			AT5G24540	BGLU31, beta glucosidase 31
			AT5G24550	BGLU32, beta glucosidase 32
			AT5G24760	GroES-like zinc-binding dehydrogenase family protein
			AT5G24770	ATVSP2, VSP2, vegetative storage protein 2
			AT5G24860	ATFPF1, FPF1, flowering promoting factor 1
			AT5G25020	Protein of unknown function (DUF1336)
			AT5G25290	F-box family protein with a domain of unknown function (DUF295)
			AT5G25620	YUC6, Flavin-binding monooxygenase family protein
			AT5G25830	GATA12, GATA transcription factor 12
			AT5G26146	other RNA
			AT5G26147	MIR156F, MIR156F; miRNA
			AT5G26310	UGT72E3, UDP-Glycosyltransferase superfamily protein
			AT5G26340	ATSTP13, MSS1, STP13, Major facilitator superfamily protein
			AT5G26790	unknown protein; BEST Arabidopsis thaliana protein match is: unknown protein (TAIR:AT1G06475.1); Has 30201 Blast hits to 17322 proteins in 780 species: Archae - 12; Bacteria - 1396; Metazoa - 17338; Fungi - 3422; Plants - 5037; Viruses - 0; Other Eukaryotes - 2996 (source: NCBI BLink).
			AT5G26800	FUNCTIONS IN: molecular_function unknown; INVOLVED IN: biological_process unknown; LOCATED IN: mitochondrion; CONTAINS InterPro DOMAIN/s: IGR protein motif (InterPro:IPR019083); BEST Arabidopsis thaliana protein match is: unknown protein (TAIR:AT3G05810.1); Has 1807 Blast hits to 1807 proteins in 277 species: Archae - 0; Bacteria - 0; Metazoa - 736; Fungi - 347; Plants - 385; Viruses - 0; Other E…
			AT5G27037	pseudogene, hypothetical protein
			AT5G27043	pseudogene, hypothetical protein
			AT5G27370	Protein of unknown function (DUF679)
			AT5G27380	GSH2, GSHB, glutathione synthetase 2
			AT5G27690	Heavy metal transport/detoxification superfamily protein
			AT5G28160	Galactose oxidase/kelch repeat superfamily protein
			AT5G28490	LSH1, Protein of unknown function (DUF640)
			AT5G28491	unknown protein; Has 30201 Blast hits to 17322 proteins in 780 species: Archae - 12; Bacteria - 1396; Metazoa - 17338; Fungi - 3422; Plants - 5037; Viruses - 0; Other Eukaryotes - 2996 (source: NCBI BLink).
			AT5G28680	ANX2, Malectin/receptor-like protein kinase family protein
			AT5G30500	Nucleotide-diphospho-sugar transferases superfamily protein
			AT5G35110	unknown protein; BEST Arabidopsis thaliana protein match is: unknown protein (TAIR:AT2G46490.1); Has 1807 Blast hits to 1807 proteins in 277 species: Archae - 0; Bacteria - 0; Metazoa - 736; Fungi - 347; Plants - 385; Viruses - 0; Other Eukaryotes - 339 (source: NCBI BLink).
			AT5G35760	Beta-galactosidase related protein
			AT5G35770	SAP, Transducin/WD40 repeat-like superfamily protein
			AT5G36110	CYP716A1, cytochrome P450, family 716, subfamily A, polypeptide 1
			AT5G36120	atylmg3, CCB3, YLMG3, cofactor assembly, complex C (B6F)
			AT5G36220	CYP81D1, CYP91A1, cytochrome p450 81d1
			AT5G36980	BEST Arabidopsis thaliana protein match is: U3 ribonucleoprotein (Utp) family protein (TAIR:AT4G02400.1); Has 1807 Blast hits to 1807 proteins in 277 species: Archae - 0; Bacteria - 0; Metazoa - 736; Fungi - 347; Plants - 385; Viruses - 0; Other Eukaryotes - 339 (source: NCBI BLink).
			AT5G37055	ATSWC6, SEF, HIT-type Zinc finger family protein
			AT5G37060	ATCHX24, CHX24, cation/H+ exchanger 24
			AT5G37280	RING/U-box superfamily protein
			AT5G37290	ARM repeat superfamily protein
			AT5G37300	WSD1, O-acyltransferase (WSD1-like) family protein
			AT5G37540	Eukaryotic aspartyl protease family protein
			AT5G38120	4CL8, AMP-dependent synthetase and ligase family protein
			AT5G38660	APE1, acclimation of photosynthesis to environment
			AT5G38670	Galactose oxidase/kelch repeat superfamily protein
			AT5G38710	Methylenetetrahydrofolate reductase family protein
			AT5G39010	unknown protein; BEST Arabidopsis thaliana protein match is: unknown protein (TAIR:AT2G39782.1); Has 12 Blast hits to 12 proteins in 3 species: Archae - 0; Bacteria - 0; Metazoa - 0; Fungi - 0; Plants - 12; Viruses - 0; Other Eukaryotes - 0 (source: NCBI BLink).
			AT5G39020	Malectin/receptor-like protein kinase family protein
			AT5G39240	unknown protein; BEST Arabidopsis thaliana protein match is: unknown protein (TAIR:AT3G29370.1); Has 15 Blast hits to 15 proteins in 4 species: Archae - 0; Bacteria - 0; Metazoa - 0; Fungi - 0; Plants - 15; Viruses - 0; Other Eukaryotes - 0 (source: NCBI BLink).
			AT5G39560	Galactose oxidase/kelch repeat superfamily protein
			AT5G39580	Peroxidase superfamily protein
			AT5G39581	unknown protein; Has 30201 Blast hits to 17322 proteins in 780 species: Archae - 12; Bacteria - 1396; Metazoa - 17338; Fungi - 3422; Plants - 5037; Viruses - 0; Other Eukaryotes - 2996 (source: NCBI BLink).
			AT5G39650	Protein of unknown function (DUF679)
			AT5G39860	BHLH136, BNQ1, PRE1, basic helix-loop-helix (bHLH) DNA-binding family protein
			AT5G40030	Protein kinase superfamily protein
			AT5G40040	60S acidic ribosomal protein family
			AT5G40050	F-box/FBD-like domains containing protein
			AT5G40260	Nodulin MtN3 family protein
			AT5G40316	other RNA
			AT5G40348	other RNA
			AT5G40350	AtMYB24, MYB24, myb domain protein 24
			AT5G40380	CRK42, cysteine-rich RLK (RECEPTOR-like protein kinase) 42
			AT5G40790	unknown protein; BEST Arabidopsis thaliana protein match is: unknown protein (TAIR:AT3G27250.1); Has 1807 Blast hits to 1807 proteins in 277 species: Archae - 0; Bacteria - 0; Metazoa - 736; Fungi - 347; Plants - 385; Viruses - 0; Other Eukaryotes - 339 (source: NCBI BLink).
			AT5G40800	unknown protein; BEST Arabidopsis thaliana protein match is: unknown protein (TAIR:AT3G27250.1); Has 1807 Blast hits to 1807 proteins in 277 species: Archae - 0; Bacteria - 0; Metazoa - 736; Fungi - 347; Plants - 385; Viruses - 0; Other Eukaryotes - 339 (source: NCBI BLink).
			AT5G41380	CCT motif family protein
			AT5G41410	BEL1, POX (plant homeobox) family protein
			AT5G41663	MIR319, MIR319B, MIR319/MIR319B; miRNA
			AT5G42200	RING/U-box superfamily protein
			AT5G42460	F-box and associated interaction domains-containing protein
			AT5G42600	MRN1, marneral synthase
			AT5G42630	ATS, KAN4, Homeodomain-like superfamily protein
			AT5G42635	glycine-rich protein
			AT5G42900	COR27, cold regulated gene 27
			AT5G43020	Leucine-rich repeat protein kinase family protein
			AT5G43340	PHT1;6, PHT6, phosphate transporter 1;6
			AT5G43630	TZP, zinc knuckle (CCHC-type) family protein
			AT5G43640	Ribosomal protein S19 family protein
			AT5G43760	KCS20, 3-ketoacyl-CoA synthase 20
			AT5G44120	ATCRA1, CRA1, CRU1, RmlC-like cupins superfamily protein
			AT5G44160	NUC, C2H2-like zinc finger protein
			AT5G44220	F-box family protein
			AT5G44345	F-box associated ubiquitination effector family protein
			AT5G44350	ethylene-responsive nuclear protein -related
			AT5G45307	MIR168, MIR168B, MIR168/MIR168B; miRNA
			AT5G45310	unknown protein; LOCATED IN: endomembrane system; EXPRESSED IN: stem, inflorescence meristem, root, leaf; EXPRESSED DURING: LP.04 four leaves visible; Has 30201 Blast hits to 17322 proteins in 780 species: Archae - 12; Bacteria - 1396; Metazoa - 17338; Fungi - 3422; Plants - 5037; Viruses - 0; Other Eukaryotes - 2996 (source: NCBI BLink).
			AT5G45630	Protein of unknown function, DUF584
			AT5G45640	Subtilisin-like serine endopeptidase family protein
			AT5G45830	ATDOG1, DOG1, GSQ5, delay of germination 1
			AT5G45860	PYL11, RCAR5, PYR1-like 11
			AT5G45880	Pollen Ole e 1 allergen and extensin family protein
			AT5G45980	STPL, WOX8, WUSCHEL related homeobox 8
			AT5G45990	crooked neck protein, putative / cell cycle protein, putative
			AT5G46350	ATWRKY8, WRKY8, WRKY DNA-binding protein 8
			AT5G46730	glycine-rich protein
			AT5G46830	ATNIG1, NIG1, NACL-inducible gene 1
			AT5G46880	HB-7, HDG5, homeobox-7
			AT5G46890	Bifunctional inhibitor/lipid-transfer protein/seed storage 2S albumin superfamily protein
			AT5G47000	Peroxidase superfamily protein
			AT5G47290	myb family transcription factor
			AT5G47300	F-box and associated interaction domains-containing protein
			AT5G48270	Plant protein of unknown function (DUF868)
			AT5G48280	unknown protein; FUNCTIONS IN: molecular_function unknown; INVOLVED IN: biological_process unknown; LOCATED IN: endomembrane system; Has 1807 Blast hits to 1807 proteins in 277 species: Archae - 0; Bacteria - 0; Metazoa - 736; Fungi - 347; Plants - 385; Viruses - 0; Other Eukaryotes - 339 (source: NCBI BLink).
			AT5G48420	unknown protein; BEST Arabidopsis thaliana protein match is: unknown protein (TAIR:AT4G34630.1); Has 1807 Blast hits to 1807 proteins in 277 species: Archae - 0; Bacteria - 0; Metazoa - 736; Fungi - 347; Plants - 385; Viruses - 0; Other Eukaryotes - 339 (source: NCBI BLink).
			AT5G48430	Eukaryotic aspartyl protease family protein
			AT5G49130	MATE efflux family protein
			AT5G49138	other RNA
			AT5G49490	AGL83, AGAMOUS-like 83
			AT5G49510	PFD3, prefoldin 3
			AT5G49520	ATWRKY48, WRKY48, WRKY DNA-binding protein 48
			AT5G49690	UDP-Glycosyltransferase superfamily protein
			AT5G50136	unknown protein; Has 30201 Blast hits to 17322 proteins in 780 species: Archae - 12; Bacteria - 1396; Metazoa - 17338; Fungi - 3422; Plants - 5037; Viruses - 0; Other Eukaryotes - 2996 (source: NCBI BLink).
			AT5G50140	Ankyrin repeat family protein
			AT5G50300	ATAZG2, AZG2, Xanthine/uracil permease family protein
			AT5G50360	unknown protein; BEST Arabidopsis thaliana protein match is: unknown protein (TAIR:AT3G48510.1); Has 1807 Blast hits to 1807 proteins in 277 species: Archae - 0; Bacteria - 0; Metazoa - 736; Fungi - 347; Plants - 385; Viruses - 0; Other Eukaryotes - 339 (source: NCBI BLink).
			AT5G50361	unknown protein; LOCATED IN: chloroplast; Has 30201 Blast hits to 17322 proteins in 780 species: Archae - 12; Bacteria - 1396; Metazoa - 17338; Fungi - 3422; Plants - 5037; Viruses - 0; Other Eukaryotes - 2996 (source: NCBI BLink).
			AT5G50470	NF-YC7, nuclear factor Y, subunit C7
			AT5G50480	NF-YC6, nuclear factor Y, subunit C6
			AT5G50770	AtHSD6, HSD6, hydroxysteroid dehydrogenase 6
			AT5G50790	Nodulin MtN3 family protein
			AT5G50820	anac097, NAC097, NAC domain containing protein 97
			AT5G51310	2-oxoglutarate (2OG) and Fe(II)-dependent oxygenase superfamily protein
			AT5G51360	Transcription elongation factor (TFIIS) family protein
			AT5G51370	RNI-like superfamily protein
			AT5G51500	Plant invertase/pectin methylesterase inhibitor superfamily
			AT5G51720	2 iron, 2 sulfur cluster binding
			AT5G51760	AHG1, Protein phosphatase 2C family protein
			AT5G51780	basic helix-loop-helix (bHLH) DNA-binding superfamily protein
			AT5G51790	basic helix-loop-helix (bHLH) DNA-binding superfamily protein
			AT5G51795	DNA/RNA-binding protein Kin17, conserved region
			AT5G51800	Protein kinase superfamily protein
			AT5G51860	K-box region and MADS-box transcription factor family protein
			AT5G51870	AGL71, AGAMOUS-like 71
			AT5G51880	2-oxoglutarate (2OG) and Fe(II)-dependent oxygenase superfamily protein
			AT5G52067	Pseudogene of AT3G43280
			AT5G52120	AtPP2-A14, PP2-A14, phloem protein 2-A14
			AT5G52450	MATE efflux family protein
			AT5G52460	EDA41, FBD, F-box and Leucine Rich Repeat domains containing protein
			AT5G52470	ATFBR1, ATFIB1, FBR1, FIB1, SKIP7, fibrillarin 1
			AT5G52500	unknown protein; BEST Arabidopsis thaliana protein match is: unknown protein (TAIR:AT3G57400.1); Has 1807 Blast hits to 1807 proteins in 277 species: Archae - 0; Bacteria - 0; Metazoa - 736; Fungi - 347; Plants - 385; Viruses - 0; Other Eukaryotes - 339 (source: NCBI BLink).
			AT5G52620	F-box associated ubiquitination effector family protein
			AT5G52630	MEF1, mitochondrial RNAediting factor 1
			AT5G52830	ATWRKY27, WRKY27, WRKY DNA-binding protein 27
			AT5G53100	NAD(P)-binding Rossmann-fold superfamily protein
			AT5G53110	RING/U-box superfamily protein
			AT5G53210	SPCH, basic helix-loop-helix (bHLH) DNA-binding superfamily protein
			AT5G53486	unknown protein; LOCATED IN: endomembrane system; Has 16 Blast hits to 16 proteins in 6 species: Archae - 0; Bacteria - 0; Metazoa - 0; Fungi - 0; Plants - 16; Viruses - 0; Other Eukaryotes - 0 (source: NCBI BLink).
			AT5G53487	pre-tRNA
			AT5G53950	ANAC098, ATCUC2, CUC2, NAC (No Apical Meristem) domain transcriptional regulator superfamily protein
			AT5G53960	ATP binding;DNA binding;DNA topoisomerase (ATP-hydrolyzing)s
			AT5G54360	C2H2-like zinc finger protein
			AT5G54365	pre-tRNA
			AT5G54700	Ankyrin repeat family protein
			AT5G55132	Defensin-like (DEFL) family protein
			AT5G55250	IAMT1, IAA carboxylmethyltransferase 1
			AT5G55740	CRR21, Tetratricopeptide repeat (TPR)-like superfamily protein
			AT5G55750	hydroxyproline-rich glycoprotein family protein
			AT5G55770	Cysteine/Histidine-rich C1 domain family protein
			AT5G55790	unknown protein; BEST Arabidopsis thaliana protein match is: unknown protein (TAIR:AT1G45163.1); Has 1807 Blast hits to 1807 proteins in 277 species: Archae - 0; Bacteria - 0; Metazoa - 736; Fungi - 347; Plants - 385; Viruses - 0; Other Eukaryotes - 339 (source: NCBI BLink).
			AT5G55800	Cysteine/Histidine-rich C1 domain family protein
			AT5G55893	unknown protein; Has 30201 Blast hits to 17322 proteins in 780 species: Archae - 12; Bacteria - 1396; Metazoa - 17338; Fungi - 3422; Plants - 5037; Viruses - 0; Other Eukaryotes - 2996 (source: NCBI BLink).
			AT5G56240	BEST Arabidopsis thaliana protein match is: hapless 8 (TAIR:AT5G56250.1); Has 35333 Blast hits to 34131 proteins in 2444 species: Archae - 798; Bacteria - 22429; Metazoa - 974; Fungi - 991; Plants - 531; Viruses - 0; Other Eukaryotes - 9610 (source: NCBI BLink).
			AT5G56250	HAP8, hapless 8
			AT5G56370	F-box/RNI-like/FBD-like domains-containing protein
			AT5G56620	anac099, NAC099, NAC domain containing protein 99
			AT5G56860	GATA21, GNC, GATA type zinc finger transcription factor family protein
			AT5G56960	basic helix-loop-helix (bHLH) DNA-binding family protein
			AT5G56990	BEST Arabidopsis thaliana protein match is: Cystatin/monellin superfamily protein (TAIR:AT5G56920.1); Has 38 Blast hits to 38 proteins in 2 species: Archae - 0; Bacteria - 0; Metazoa - 0; Fungi - 0; Plants - 38; Viruses - 0; Other Eukaryotes - 0 (source: NCBI BLink).
			AT5G57090	AGR, AGR1, ATPIN2, EIR1, PIN2, WAV6, Auxin efflux carrier family protein
			AT5G57130	Clp amino terminal domain-containing protein
			AT5G57340	unknown protein; Has 30201 Blast hits to 17322 proteins in 780 species: Archae - 12; Bacteria - 1396; Metazoa - 17338; Fungi - 3422; Plants - 5037; Viruses - 0; Other Eukaryotes - 2996 (source: NCBI BLink).
			AT5G57380	VIN3, Fibronectin type III domain-containing protein
			AT5G57390	AIL5, CHO1, EMK, AINTEGUMENTA-like 5
			AT5G57391	unknown protein; Has 30201 Blast hits to 17322 proteins in 780 species: Archae - 12; Bacteria - 1396; Metazoa - 17338; Fungi - 3422; Plants - 5037; Viruses - 0; Other Eukaryotes - 2996 (source: NCBI BLink).
			AT5G57620	AtMYB36, MYB36, myb domain protein 36
			AT5G57625	CAP (Cysteine-rich secretory proteins, Antigen 5, and Pathogenesis-related 1 protein) superfamily protein
			AT5G57780	EXPRESSED IN: 18 plant structures; EXPRESSED DURING: 12 growth stages; BEST Arabidopsis thaliana protein match is: sequence-specific DNA binding transcription factors (TAIR:AT4G30410.1); Has 123 Blast hits to 123 proteins in 11 species: Archae - 0; Bacteria - 0; Metazoa - 0; Fungi - 0; Plants - 123; Viruses - 0; Other Eukaryotes - 0 (source: NCBI BLink).
			AT5G57785	unknown protein; Has 30201 Blast hits to 17322 proteins in 780 species: Archae - 12; Bacteria - 1396; Metazoa - 17338; Fungi - 3422; Plants - 5037; Viruses - 0; Other Eukaryotes - 2996 (source: NCBI BLink).
			AT5G58400	Peroxidase superfamily protein
			AT5G58660	2-oxoglutarate (2OG) and Fe(II)-dependent oxygenase superfamily protein
			AT5G58850	ATMYB119, MYB119, myb domain protein 119
			AT5G58860	CYP86, CYP86A1, cytochrome P450, family 86, subfamily A, polypeptide 1
			AT5G58890	AGL82, AGAMOUS-like 82
			AT5G59040	COPT3, copper transporter 3
			AT5G59220	HAI1, highly ABA-induced PP2C gene 1
			AT5G59340	WOX2, WUSCHEL related homeobox 2
			AT5G59510	DVL18, RTFL5, ROTUNDIFOLIA like 5
			AT5G59520	ZIP2, ZRT/IRT-like protein 2
			AT5G59990	CCT motif family protein
			AT5G60010	ferric reductase-like transmembrane component family protein
			AT5G60200	TMO6, TARGET OF MONOPTEROS 6
			AT5G60210	RIP5, ROP interactive partner 5
			AT5G60230	ATSEN2, SEN2, splicing endonuclease 2
			AT5G60250	zinc finger (C3HC4-type RING finger) family protein
			AT5G60600	CLB4, CSB3, GCPE, HDS, ISPG, 4-hydroxy-3-methylbut-2-enyl diphosphate synthase
			AT5G60610	F-box/RNI-like superfamily protein
			AT5G60615	Defensin-like (DEFL) family protein
			AT5G60760	P-loop containing nucleoside triphosphate hydrolases superfamily protein
			AT5G60900	RLK1, receptor-like protein kinase 1
			AT5G60910	AGL8, FUL, AGAMOUS-like 8
			AT5G60970	TCP5, TEOSINTE BRANCHED 1, cycloidea and PCF transcription factor 5
			AT5G61090	Polynucleotidyl transferase, ribonuclease H-like superfamily protein
			AT5G61120	BEST Arabidopsis thaliana protein match is: Polynucleotidyl transferase, ribonuclease H-like superfamily protein (TAIR:AT5G61090.1); Has 125 Blast hits to 115 proteins in 16 species: Archae - 0; Bacteria - 0; Metazoa - 22; Fungi - 0; Plants - 102; Viruses - 0; Other Eukaryotes - 1 (source: NCBI BLink).
			AT5G61160	AACT1, anthocyanin 5-aromatic acyltransferase 1
			AT5G61420	AtMYB28, HAG1, MYB28, PMG1, myb domain protein 28
			AT5G61620	myb-like transcription factor family protein
			AT5G61630	unknown protein; BEST Arabidopsis thaliana protein match is: unknown protein (TAIR:AT5G07490.1); Has 1807 Blast hits to 1807 proteins in 277 species: Archae - 0; Bacteria - 0; Metazoa - 736; Fungi - 347; Plants - 385; Viruses - 0; Other Eukaryotes - 339 (source: NCBI BLink).
			AT5G61850	LFY, LFY3, floral meristem identity control protein LEAFY (LFY)
			AT5G61865	unknown protein; Has 30201 Blast hits to 17322 proteins in 780 species: Archae - 12; Bacteria - 1396; Metazoa - 17338; Fungi - 3422; Plants - 5037; Viruses - 0; Other Eukaryotes - 2996 (source: NCBI BLink).
			AT5G62020	AT-HSFB2A, HSFB2A, heat shock transcription factor B2A
			AT5G62165	AGL42, AGAMOUS-like 42
			AT5G62280	Protein of unknown function (DUF1442)
			AT5G62330	BEST Arabidopsis thaliana protein match is: Plant invertase/pectin methylesterase inhibitor superfamily protein (TAIR:AT5G62340.1); Has 9 Blast hits to 9 proteins in 2 species: Archae - 0; Bacteria - 0; Metazoa - 0; Fungi - 0; Plants - 9; Viruses - 0; Other Eukaryotes - 0 (source: NCBI BLink).
			AT5G62340	Plant invertase/pectin methylesterase inhibitor superfamily protein
			AT5G62470	ATMYB96, MYB96, MYBCOV1, myb domain protein 96
			AT5G62500	ATEB1, ATEB1B, EB1B, end binding protein 1B
			AT5G62510	F-box family protein
			AT5G63090	LOB, Lateral organ boundaries (LOB) domain family protein
			AT5G63180	Pectin lyase-like superfamily protein
			AT5G63340	unknown protein; Has 1 Blast hits to 1 proteins in 1 species: Archae - 0; Bacteria - 0; Metazoa - 0; Fungi - 0; Plants - 1; Viruses - 0; Other Eukaryotes - 0 (source: NCBI BLink).
			AT5G63350	unknown protein; BEST Arabidopsis thaliana protein match is: unknown protein (TAIR:AT3G48510.1); Has 103 Blast hits to 102 proteins in 13 species: Archae - 0; Bacteria - 0; Metazoa - 2; Fungi - 0; Plants - 101; Viruses - 0; Other Eukaryotes - 0 (source: NCBI BLink).
			AT5G63370	Protein kinase superfamily protein
			AT5G63450	CYP94B1, cytochrome P450, family 94, subfamily B, polypeptide 1
			AT5G63580	ATFLS2, FLS2, flavonol synthase 2
			AT5G63590	ATFLS3, FLS3, flavonol synthase 3
			AT5G63595	ATFLS4, FLS4, flavonol synthase 4
			AT5G63600	ATFLS5, FLS5, flavonol synthase 5
			AT5G64110	Peroxidase superfamily protein
			AT5G64120	Peroxidase superfamily protein
			AT5G64690	neurofilament triplet H protein-related
			AT5G64770	RGF9, Encodes a root meristem growth factor (RGF). Belongs to a family of functionally redundant homologous peptides that are secreted, tyrosine-sulfated, and expressed mainly in the stem cell area and the innermost layer of central columella cells. RGFs are required for maintenance of the root stem cell niche and transit amplifying cell proliferation. Members of this family include: At5g60810 (R…
			AT5G64780	Uncharacterised conserved protein UCP009193
			AT5G64790	O-Glycosyl hydrolases family 17 protein
			AT5G64870	SPFH/Band 7/PHB domain-containing membrane-associated protein family
			AT5G65170	VQ motif-containing protein
			AT5G65280	GCL1, GCR2-like 1
			AT5G65340	Protein of unknown function, DUF617
			AT5G65410	ATHB25, HB25, ZFHD2, homeobox protein 25
			AT5G65590	Dof-type zinc finger DNA-binding family protein
			AT5G65800	ACS5, ATACS5, CIN5, ETO2, ACC synthase 5
			AT5G66290	unknown protein; FUNCTIONS IN: molecular_function unknown; INVOLVED IN: N-terminal protein myristoylation; LOCATED IN: cellular_component unknown; EXPRESSED IN: 14 plant structures; EXPRESSED DURING: 7 growth stages; Has 1807 Blast hits to 1807 proteins in 277 species: Archae - 0; Bacteria - 0; Metazoa - 736; Fungi - 347; Plants - 385; Viruses - 0; Other Eukaryotes - 339 (source: NCBI BLink).
			AT5G66300	ANAC105, NAC105, VND3, NAC domain containing protein 105
			AT5G66340	unknown protein; Has 1807 Blast hits to 1807 proteins in 277 species: Archae - 0; Bacteria - 0; Metazoa - 736; Fungi - 347; Plants - 385; Viruses - 0; Other Eukaryotes - 339 (source: NCBI BLink).
			AT5G66350	SHI, Lateral root primordium (LRP) protein-related
			AT5G66380	ATFOLT1, FOLT1, folate transporter 1
			AT5G66390	Peroxidase superfamily protein
			AT5G66400	ATDI8, RAB18, Dehydrin family protein
			AT5G66410	PLP3b, phosducin-like protein 3 homolog
			AT5G66690	UGT72E2, UDP-Glycosyltransferase superfamily protein
			AT5G66700	ATHB53, HB-8, HB53, homeobox 53
			AT5G66817	pre-tRNA
			AT5G66870	ASL1, LBD36, ASYMMETRIC LEAVES 2-like 1
			AT5G66970	P-loop containing nucleoside triphosphate hydrolases superfamily protein
			AT5G66980	AP2/B3-like transcriptional factor family protein
			AT5G66985	unknown protein; Has 30201 Blast hits to 17322 proteins in 780 species: Archae - 12; Bacteria - 1396; Metazoa - 17338; Fungi - 3422; Plants - 5037; Viruses - 0; Other Eukaryotes - 2996 (source: NCBI BLink).
			AT5G67060	HEC1, basic helix-loop-helix (bHLH) DNA-binding superfamily protein
			AT5G67411	GRAS family transcription factor
