# Supplementary material for: Genome‐wide occupancy of histone H3K27 methyltransferases CURLY LEAF and SWINGER in Arabidopsis seedlings
Source: Plant Direct. 2019 Jan 31;3(1):e00100. doi: 10.1002/pld3.100 (PMC6508855; doi:10.1002/pld3.100)
Supplement: Supplementary file 5 [file PLD3-3-e00100-s005.xlsx]

## Sheet: Sheet1
Genes bound by CLF/SWN and FIE (Deng, at el., 2013)	Genes bound by CLF/SWN and FIE (Xiao, at el., 2017)
AT1G01030	AT1G01030
AT1G01453	AT1G01183
AT1G02335	AT1G01453
AT1G02340	AT1G02065
AT1G02390	AT1G02070
AT1G02620	AT1G02340
AT1G03710	AT1G02390
AT1G03800	AT1G02620
AT1G03840	AT1G03710
AT1G04150	AT1G03720
AT1G04445	AT1G03800
AT1G05230	AT1G03830
AT1G06800	AT1G03840
AT1G06810	AT1G04445
AT1G06980	AT1G04450
AT1G06990	AT1G04660
AT1G07090	AT1G04670
AT1G07430	AT1G05230
AT1G07640	AT1G05370
AT1G08860	AT1G06800
AT1G09350	AT1G06810
AT1G09960	AT1G06980
AT1G10220	AT1G07090
AT1G10230	AT1G07640
AT1G10270	AT1G08465
AT1G10480	AT1G10220
AT1G11230	AT1G10270
AT1G11600	AT1G11230
AT1G12030	AT1G11470
AT1G12200	AT1G11600
AT1G12570	AT1G12030
AT1G12980	AT1G12070
AT1G13260	AT1G12180
AT1G13290	AT1G12200
AT1G13370	AT1G12260
AT1G13670	AT1G12630
AT1G13710	AT1G12980
AT1G14110	AT1G13260
AT1G14580	AT1G13290
AT1G14930	AT1G13400
AT1G15010	AT1G13410
AT1G16390	AT1G13670
AT1G18140	AT1G13710
AT1G18570	AT1G14110
AT1G19790	AT1G14120
AT1G20070	AT1G14549
AT1G20657	AT1G14550
AT1G20800	AT1G14580
AT1G20900	AT1G14600
AT1G20990	AT1G14930
AT1G21140	AT1G14940
AT1G21300	AT1G14950
AT1G21910	AT1G14960
AT1G22110	AT1G15360
AT1G22490	AT1G16390
AT1G22990	AT1G16940
AT1G23380	AT1G17950
AT1G23410	AT1G18140
AT1G23770	AT1G18290
AT1G24140	AT1G18400
AT1G24590	AT1G18570
AT1G25250	AT1G18710
AT1G25400	AT1G19790
AT1G26780	AT1G20657
AT1G27040	AT1G20800
AT1G28300	AT1G20810
AT1G28360	AT1G20900
AT1G29280	AT1G20990
AT1G30100	AT1G21140
AT1G30650	AT1G21290
AT1G30700	AT1G21300
AT1G30710	AT1G21910
AT1G30720	AT1G22110
AT1G30740	AT1G22910
AT1G30840	AT1G22990
AT1G31670	AT1G23380
AT1G32049	AT1G23400
AT1G32240	AT1G23410
AT1G33610	AT1G23420
AT1G33760	AT1G23770
AT1G35140	AT1G24140
AT1G35830	AT1G24260
AT1G44350	AT1G24590
AT1G44740	AT1G25250
AT1G47610	AT1G26515
AT1G48130	AT1G26780
AT1G48990	AT1G26920
AT1G49330	AT1G27040
AT1G49450	AT1G27860
AT1G51355	AT1G27870
AT1G52890	AT1G28080
AT1G53340	AT1G28300
AT1G53700	AT1G28360
AT1G53830	AT1G29280
AT1G54000	AT1G30330
AT1G54200	AT1G30650
AT1G55110	AT1G30710
AT1G55580	AT1G31040
AT1G56430	AT1G31310
AT1G57800	AT1G32049
AT1G59680	AT1G32050
AT1G60570	AT1G32170
AT1G61660	AT1G32240
AT1G62360	AT1G35140
AT1G62420	AT1G35750
AT1G62490	AT1G35830
AT1G62500	AT1G37140
AT1G62981	AT1G43005
AT1G62990	AT1G43140
AT1G63030	AT1G44080
AT1G63040	AT1G44350
AT1G64030	AT1G44740
AT1G65620	AT1G45145
AT1G65730	AT1G47610
AT1G66320	AT1G48742
AT1G66850	AT1G49190
AT1G67160	AT1G49330
AT1G68040	AT1G49450
AT1G68130	AT1G50960
AT1G68460	AT1G51190
AT1G68480	AT1G51355
AT1G68510	AT1G52690
AT1G68520	AT1G53020
AT1G68810	AT1G53340
AT1G69120	AT1G53350
AT1G69310	AT1G53360
AT1G70170	AT1G53366
AT1G70640	AT1G53370
AT1G72210	AT1G53640
AT1G72570	AT1G53830
AT1G73805	AT1G54040
AT1G74000	AT1G54200
AT1G75450	AT1G54330
AT1G75490	AT1G55110
AT1G75520	AT1G55580
AT1G76240	AT1G56030
AT1G76250	AT1G57800
AT1G76500	AT1G59675
AT1G77200	AT1G59680
AT1G78815	AT1G60075
AT1G78860	AT1G60180
AT1G79430	AT1G60570
AT1G80450	AT1G61660
AT1G80580	AT1G61750
AT2G01810	AT1G62300
AT2G02080	AT1G62360
AT2G02450	AT1G62490
AT2G02660	AT1G62500
AT2G03020	AT1G62990
AT2G03040	AT1G63040
AT2G03170	AT1G63190
AT2G03290	AT1G63205
AT2G03500	AT1G63206
AT2G15610	AT1G64030
AT2G16190	AT1G64618
AT2G16570	AT1G64620
AT2G16850	AT1G65385
AT2G18350	AT1G65481
AT2G20570	AT1G65483
AT2G21000	AT1G65620
AT2G21780	AT1G66320
AT2G22170	AT1G66400
AT2G22180	AT1G67260
AT2G22330	AT1G67770
AT2G23170	AT1G68040
AT2G23171	AT1G68130
AT2G23760	AT1G68360
AT2G24080	AT1G68480
AT2G24255	AT1G68510
AT2G24260	AT1G68520
AT2G25450	AT1G68810
AT2G25700	AT1G69120
AT2G25770	AT1G69180
AT2G27690	AT1G69310
AT2G27880	AT1G69690
AT2G28810	AT1G69810
AT2G31230	AT1G70170
AT2G32370	AT1G70560
AT2G32830	AT1G71002
AT2G35000	AT1G71930
AT2G35270	AT1G72140
AT2G35637	AT1G72210
AT2G35640	AT1G72280
AT2G35930	AT1G72290
AT2G36080	AT1G72570
AT2G36560	AT1G73410
AT2G37740	AT1G73620
AT2G38230	AT1G73805
AT2G38240	AT1G74500
AT2G39010	AT1G74660
AT2G40220	AT1G75520
AT2G40330	AT1G76135
AT2G41130	AT1G76240
AT2G41260	AT1G76250
AT2G41370	AT1G76500
AT2G42610	AT1G77145
AT2G43060	AT1G77200
AT2G43470	AT1G77950
AT2G43570	AT1G77990
AT2G43590	AT1G77992
AT2G44030	AT1G78330
AT2G45050	AT1G78640
AT2G45130	AT1G78810
AT2G45135	AT1G78815
AT2G45190	AT1G78860
AT2G45220	AT1G79430
AT2G45360	AT1G79580
AT2G45420	AT1G79840
AT2G45430	AT1G80450
AT2G45780	AT1G80580
AT2G45970	AT2G01940
AT2G46630	AT2G02070
AT2G46685	AT2G02080
AT2G46740	AT2G02450
AT2G46760	AT2G02660
AT2G46770	AT2G03020
AT2G46870	AT2G03040
AT2G46990	AT2G03160
AT2G47030	AT2G03170
AT2G47040	AT2G03180
AT2G47050	AT2G03190
AT2G47260	AT2G03290
AT2G47540	AT2G03291
AT2G47550	AT2G03500
AT3G02150	AT2G03710
AT3G02620	AT2G04840
AT3G03280	AT2G14210
AT3G04060	AT2G15600
AT3G04290	AT2G15610
AT3G04510	AT2G16190
AT3G04570	AT2G16850
AT3G05450	AT2G17950
AT3G06360	AT2G17960
AT3G06435	AT2G18060
AT3G06437	AT2G18350
AT3G06590	AT2G20993
AT3G07350	AT2G21000
AT3G09520	AT2G21900
AT3G09940	AT2G21930
AT3G10000	AT2G22040
AT3G10280	AT2G22050
AT3G10340	AT2G22060
AT3G10575	AT2G22170
AT3G10580	AT2G22180
AT3G10585	AT2G22330
AT3G10590	AT2G22335
AT3G11150	AT2G22540
AT3G11160	AT2G22750
AT3G11430	AT2G22800
AT3G12410	AT2G23160
AT3G12420	AT2G23760
AT3G12430	AT2G24260
AT3G12440	AT2G24510
AT3G12460	AT2G25450
AT3G12470	AT2G25700
AT3G12910	AT2G26580
AT3G12970	AT2G27880
AT3G13280	AT2G27990
AT3G13290	AT2G28510
AT3G13540	AT2G28610
AT3G13810	AT2G28810
AT3G13890	AT2G29120
AT3G15500	AT2G29660
AT3G15510	AT2G30130
AT3G15540	AT2G31160
AT3G18010	AT2G31230
AT3G18560	AT2G31690
AT3G19070	AT2G31780
AT3G20160	AT2G32275
AT3G20550	AT2G32370
AT3G20555	AT2G32960
AT3G22700	AT2G33509
AT3G22840	AT2G33510
AT3G22920	AT2G34360
AT3G23030	AT2G34820
AT3G23050	AT2G35270
AT3G23230	AT2G35637
AT3G23290	AT2G35640
AT3G24220	AT2G35700
AT3G24650	AT2G35930
AT3G25710	AT2G36080
AT3G25730	AT2G36560
AT3G26010	AT2G37730
AT3G26120	AT2G37740
AT3G26790	AT2G38240
AT3G27250	AT2G38300
AT3G27700	AT2G39040
AT3G28330	AT2G40220
AT3G28840	AT2G40330
AT3G29370	AT2G40435
AT3G43110	AT2G40802
AT3G46090	AT2G40805
AT3G46280	AT2G41130
AT3G47010	AT2G41260
AT3G47020	AT2G41370
AT3G47030	AT2G42040
AT3G48510	AT2G42140
AT3G48520	AT2G42430
AT3G48550	AT2G42610
AT3G49460	AT2G42830
AT3G49580	AT2G43060
AT3G49770	AT2G43470
AT3G49950	AT2G43660
AT3G50330	AT2G43670
AT3G50390	AT2G44020
AT3G50570	AT2G44030
AT3G50740	AT2G44745
AT3G50760	AT2G44930
AT3G50870	AT2G45050
AT3G51060	AT2G45130
AT3G51190	AT2G45135
AT3G52450	AT2G45140
AT3G54340	AT2G45190
AT3G55130	AT2G45220
AT3G55370	AT2G45400
AT3G55700	AT2G45420
AT3G55970	AT2G45430
AT3G56400	AT2G45434
AT3G56700	AT2G45660
AT3G56710	AT2G45970
AT3G56770	AT2G46590
AT3G56810	AT2G46630
AT3G57130	AT2G46685
AT3G57540	AT2G46720
AT3G57670	AT2G46740
AT3G58070	AT2G46750
AT3G58120	AT2G46760
AT3G58190	AT2G46770
AT3G58210	AT2G46870
AT3G59010	AT2G46990
AT3G59710	AT2G47030
AT3G60390	AT2G47040
AT3G60490	AT2G47050
AT3G60520	AT2G47260
AT3G60640	AT2G47520
AT3G60670	AT2G47530
AT3G60780	AT2G47540
AT3G61150	AT3G02150
AT3G61720	AT3G02310
AT3G61970	AT3G03660
AT3G62170	AT3G04060
AT3G62180	AT3G04290
AT3G62440	AT3G04510
AT3G62610	AT3G04570
AT3G62670	AT3G05400
AT4G00180	AT3G05450
AT4G00220	AT3G06120
AT4G00300	AT3G06360
AT4G00310	AT3G06435
AT4G00390	AT3G06437
AT4G00730	AT3G06590
AT4G00870	AT3G06990
AT4G00940	AT3G09220
AT4G01500	AT3G09930
AT4G01720	AT3G09940
AT4G01985	AT3G10000
AT4G02320	AT3G10280
AT4G02330	AT3G10282
AT4G02670	AT3G10575
AT4G05470	AT3G10580
AT4G11200	AT3G10585
AT4G11750	AT3G10590
AT4G12210	AT3G11150
AT4G12480	AT3G11160
AT4G13260	AT3G11165
AT4G13985	AT3G11580
AT4G14465	AT3G12400
AT4G14560	AT3G12410
AT4G15120	AT3G12420
AT4G15160	AT3G12430
AT4G15280	AT3G12440
AT4G15960	AT3G12450
AT4G16550	AT3G12460
AT4G16560	AT3G12470
AT4G16563	AT3G12910
AT4G16820	AT3G13280
AT4G17695	AT3G13290
AT4G17800	AT3G13510
AT4G17810	AT3G13540
AT4G18170	AT3G13810
AT4G18390	AT3G13890
AT4G18610	AT3G13960
AT4G18960	AT3G15500
AT4G19800	AT3G15510
AT4G20000	AT3G17185
AT4G22600	AT3G17490
AT4G22810	AT3G17500
AT4G24050	AT3G17530
AT4G24060	AT3G18010
AT4G25410	AT3G18400
AT4G25780	AT3G18550
AT4G26820	AT3G18715
AT4G27170	AT3G19070
AT4G27330	AT3G19080
AT4G28330	AT3G20550
AT4G28520	AT3G20555
AT4G28530	AT3G20640
AT4G28840	AT3G20760
AT4G28850	AT3G22250
AT4G29610	AT3G22886
AT4G29620	AT3G23030
AT4G30230	AT3G23050
AT4G30280	AT3G23130
AT4G30410	AT3G23230
AT4G30460	AT3G23290
AT4G30980	AT3G24570
AT4G31877	AT3G24580
AT4G31910	AT3G24690
AT4G32810	AT3G24770
AT4G33040	AT3G25710
AT4G34210	AT3G25730
AT4G35390	AT3G25905
AT4G35650	AT3G26120
AT4G35720	AT3G26140
AT4G36170	AT3G26790
AT4G36260	AT3G27250
AT4G36380	AT3G27650
AT4G36610	AT3G27700
AT4G37390	AT3G27809
AT4G37650	AT3G27810
AT4G37770	AT3G28223
AT4G38000	AT3G28230
AT4G39000	AT3G28240
AT4G39590	AT3G28590
AT4G39745	AT3G28840
AT4G39750	AT3G28917
AT4G39950	AT3G29580
AT5G01310	AT3G30727
AT5G01900	AT3G30730
AT5G02030	AT3G43110
AT5G02460	AT3G43830
AT5G02920	AT3G45260
AT5G02930	AT3G46280
AT5G02990	AT3G47010
AT5G03000	AT3G47020
AT5G03150	AT3G47030
AT5G03680	AT3G47620
AT5G03810	AT3G48185
AT5G03820	AT3G48520
AT5G05150	AT3G48550
AT5G05965	AT3G48740
AT5G06380	AT3G49010
AT5G06570	AT3G49020
AT5G06650	AT3G49450
AT5G06710	AT3G49460
AT5G08150	AT3G49470
AT5G09470	AT3G49580
AT5G09750	AT3G49765
AT5G09970	AT3G49770
AT5G10140	AT3G49950
AT5G10625	AT3G50330
AT5G11530	AT3G50390
AT5G11540	AT3G50760
AT5G12330	AT3G50870
AT5G12870	AT3G51057
AT5G13130	AT3G51060
AT5G13220	AT3G52450
AT5G13250	AT3G52680
AT5G14010	AT3G52690
AT5G14011	AT3G54340
AT5G14690	AT3G55130
AT5G14730	AT3G55240
AT5G14860	AT3G55370
AT5G15150	AT3G55512
AT5G15650	AT3G55580
AT5G15660	AT3G55590
AT5G15800	AT3G55690
AT5G16700	AT3G56400
AT5G16710	AT3G56700
AT5G17070	AT3G56770
AT5G17090	AT3G57130
AT5G17100	AT3G57140
AT5G17110	AT3G57670
AT5G17750	AT3G58000
AT5G17800	AT3G58060
AT5G18560	AT3G58070
AT5G19040	AT3G58080
AT5G19110	AT3G58120
AT5G19700	AT3G58210
AT5G20230	AT3G58780
AT5G20740	AT3G59010
AT5G21950	AT3G59680
AT5G21960	AT3G59710
AT5G23170	AT3G60390
AT5G23220	AT3G60490
AT5G23230	AT3G60510
AT5G23260	AT3G60520
AT5G23950	AT3G60647
AT5G24150	AT3G60650
AT5G24230	AT3G60670
AT5G24860	AT3G61150
AT5G25290	AT3G61710
AT5G25620	AT3G61720
AT5G26340	AT3G61850
AT5G28490	AT3G61897
AT5G30500	AT3G61898
AT5G35110	AT3G61970
AT5G35770	AT3G62170
AT5G36220	AT3G62180
AT5G37280	AT3G62440
AT5G37540	AT3G62450
AT5G38710	AT3G62610
AT5G39010	AT3G62670
AT5G39020	AT4G00114
AT5G39560	AT4G00120
AT5G39580	AT4G00124
AT5G39581	AT4G00180
AT5G40380	AT4G00220
AT5G40790	AT4G00250
AT5G40800	AT4G00260
AT5G43020	AT4G00300
AT5G43340	AT4G00310
AT5G43760	AT4G00390
AT5G44345	AT4G00400
AT5G44350	AT4G00730
AT5G45640	AT4G00870
AT5G45830	AT4G00885
AT5G45990	AT4G00940
AT5G46830	AT4G01500
AT5G46880	AT4G01505
AT5G49130	AT4G01720
AT5G49138	AT4G01985
AT5G49490	AT4G02320
AT5G49520	AT4G02670
AT5G50360	AT4G04890
AT5G50361	AT4G05470
AT5G50470	AT4G05475
AT5G50480	AT4G08150
AT5G51790	AT4G09960
AT5G51800	AT4G10740
AT5G52500	AT4G10750
AT5G52620	AT4G11200
AT5G52630	AT4G11750
AT5G52830	AT4G12050
AT5G53110	AT4G13195
AT5G53950	AT4G13260
AT5G53960	AT4G13495
AT5G54700	AT4G13575
AT5G55250	AT4G13985
AT5G55750	AT4G14465
AT5G56240	AT4G14560
AT5G57130	AT4G15120
AT5G57390	AT4G15160
AT5G57780	AT4G15280
AT5G58400	AT4G15440
AT5G58850	AT4G16550
AT5G58860	AT4G16560
AT5G59040	AT4G17460
AT5G59220	AT4G17695
AT5G59520	AT4G17800
AT5G60010	AT4G17810
AT5G60200	AT4G18170
AT5G60250	AT4G18390
AT5G60910	AT4G18610
AT5G60970	AT4G18960
AT5G61120	AT4G21010
AT5G61160	AT4G21020
AT5G61850	AT4G21440
AT5G62280	AT4G21750
AT5G62340	AT4G21830
AT5G63090	AT4G21840
AT5G63180	AT4G22070
AT5G63350	AT4G22800
AT5G63450	AT4G22810
AT5G64120	AT4G23550
AT5G64790	AT4G23680
AT5G65170	AT4G23713
AT5G65340	AT4G24060
AT5G65590	AT4G24540
AT5G65800	AT4G24980
AT5G66300	AT4G25400
AT5G66350	AT4G25410
AT5G66700	AT4G25770
AT5G66870	AT4G25780
AT5G67060	AT4G26880
AT5G67411	AT4G27170
	AT4G27330
	AT4G28330
	AT4G28520
	AT4G28530
	AT4G28840
	AT4G28850
	AT4G28860
	AT4G29100
	AT4G29230
	AT4G29570
	AT4G29580
	AT4G29610
	AT4G29620
	AT4G30230
	AT4G30410
	AT4G30460
	AT4G30980
	AT4G31330
	AT4G31380
	AT4G31910
	AT4G32810
	AT4G33040
	AT4G33420
	AT4G34210
	AT4G34215
	AT4G34250
	AT4G34470
	AT4G34760
	AT4G35390
	AT4G35640
	AT4G35650
	AT4G35720
	AT4G36160
	AT4G36170
	AT4G36260
	AT4G36620
	AT4G36870
	AT4G37650
	AT4G37770
	AT4G37850
	AT4G38990
	AT4G39000
	AT4G39410
	AT4G39590
	AT4G39720
	AT4G39740
	AT4G39745
	AT4G39750
	AT4G39753
	AT4G39756
	AT4G39950
	AT5G01310
	AT5G01380
	AT5G01900
	AT5G02030
	AT5G02460
	AT5G02920
	AT5G02930
	AT5G02990
	AT5G03000
	AT5G03010
	AT5G03150
	AT5G03680
	AT5G03790
	AT5G03800
	AT5G03810
	AT5G03820
	AT5G04275
	AT5G04690
	AT5G05050
	AT5G05150
	AT5G05340
	AT5G05965
	AT5G06370
	AT5G06380
	AT5G06570
	AT5G06710
	AT5G07540
	AT5G08070
	AT5G08150
	AT5G09470
	AT5G09480
	AT5G09490
	AT5G09750
	AT5G09970
	AT5G10278
	AT5G10280
	AT5G11190
	AT5G11530
	AT5G11540
	AT5G12330
	AT5G12340
	AT5G13130
	AT5G13170
	AT5G13220
	AT5G13250
	AT5G13790
	AT5G14010
	AT5G14011
	AT5G14730
	AT5G15150
	AT5G15160
	AT5G15660
	AT5G15800
	AT5G16560
	AT5G16700
	AT5G16710
	AT5G17070
	AT5G17073
	AT5G17080
	AT5G17090
	AT5G17100
	AT5G17110
	AT5G17120
	AT5G17330
	AT5G17430
	AT5G17750
	AT5G17800
	AT5G18300
	AT5G18560
	AT5G19110
	AT5G20230
	AT5G20240
	AT5G20740
	AT5G21105
	AT5G21150
	AT5G21950
	AT5G21960
	AT5G22160
	AT5G23000
	AT5G23030
	AT5G23170
	AT5G23220
	AT5G23260
	AT5G23950
	AT5G24150
	AT5G24230
	AT5G24540
	AT5G24550
	AT5G25620
	AT5G26146
	AT5G26147
	AT5G26790
	AT5G28490
	AT5G28491
	AT5G28680
	AT5G35770
	AT5G36980
	AT5G37280
	AT5G37290
	AT5G37300
	AT5G37540
	AT5G39010
	AT5G39020
	AT5G40040
	AT5G40260
	AT5G40348
	AT5G40350
	AT5G40380
	AT5G40790
	AT5G40800
	AT5G41410
	AT5G42600
	AT5G42630
	AT5G42635
	AT5G43340
	AT5G43760
	AT5G44160
	AT5G44345
	AT5G44350
	AT5G45307
	AT5G45830
	AT5G46350
	AT5G46830
	AT5G46880
	AT5G49130
	AT5G49138
	AT5G49490
	AT5G49520
	AT5G49690
	AT5G50470
	AT5G50480
	AT5G50790
	AT5G51370
	AT5G51780
	AT5G51790
	AT5G51795
	AT5G51800
	AT5G51860
	AT5G51870
	AT5G52120
	AT5G52830
	AT5G53210
	AT5G53486
	AT5G53950
	AT5G54365
	AT5G54700
	AT5G55250
	AT5G55740
	AT5G55750
	AT5G55893
	AT5G56240
	AT5G56250
	AT5G56620
	AT5G56860
	AT5G57090
	AT5G57130
	AT5G57340
	AT5G57380
	AT5G57390
	AT5G57391
	AT5G57620
	AT5G57780
	AT5G58400
	AT5G58850
	AT5G58890
	AT5G59220
	AT5G59340
	AT5G59510
	AT5G59520
	AT5G60010
	AT5G60200
	AT5G60610
	AT5G60910
	AT5G60970
	AT5G61090
	AT5G61120
	AT5G61160
	AT5G61850
	AT5G62165
	AT5G62280
	AT5G62330
	AT5G62340
	AT5G62470
	AT5G62510
	AT5G63090
	AT5G63180
	AT5G63450
	AT5G63590
	AT5G63595
	AT5G64120
	AT5G64770
	AT5G64780
	AT5G64790
	AT5G65170
	AT5G65340
	AT5G65410
	AT5G65590
	AT5G65800
	AT5G66300
	AT5G66340
	AT5G66350
	AT5G66700
	AT5G66870
	AT5G66970
	AT5G66980
	AT5G67060
	AT5G67411
