# Supplementary material for: Genome‐wide occupancy of histone H3K27 methyltransferases CURLY LEAF and SWINGER in Arabidopsis seedlings
Source: Plant Direct. 2019 Jan 31;3(1):e00100. doi: 10.1002/pld3.100 (PMC6508855; doi:10.1002/pld3.100)
Supplement: Supplementary file 6 [file PLD3-3-e00100-s006.xlsx]

## Sheet: GO term by AgriGO
GO analysis of CLF and SWN co-targets
GO term	Ontology	Description	Number in input	Number in Reference	p-value	FDR
GO:0010468	P	regulation of gene expression	250	2001	7.9e-64	1.9e-60
GO:0009889	P	regulation of biosynthetic process	240	1881	1.2e-62	9.2e-60
GO:0045449	P	regulation of transcription	234	1802	2.9e-62	1.6e-59
GO:0019222	P	regulation of metabolic process	258	2210	1.1e-60	3.1e-58
GO:0051171	P	regulation of nitrogen compound metabolic process	237	1888	1.2e-60	3.1e-58
GO:0065007	P	biological regulation	331	4188	4.7e-43	7.8e-41
GO:0050794	P	regulation of cellular process	283	3375	1.7e-40	2.7e-38
GO:0009791	P	post-embryonic development	113	705	4.8e-37	7e-35
GO:0048731	P	system development	122	839	3e-36	3.9e-34
GO:0032502	P	developmental process	202	2304	1.2e-30	1.2e-28
GO:0006807	P	nitrogen compound metabolic process	279	3826	4.1e-30	4.2e-28
GO:0034645	P	cellular macromolecule biosynthetic process	255	3661	1.3e-24	1.1e-22
GO:0009908	P	flower development	66	377	7e-24	5.6e-22
GO:0051252	P	regulation of RNA metabolic process	110	996	1e-23	8e-22
GO:0032774	P	RNA biosynthetic process	112	1040	2.5e-23	1.8e-21
GO:0009058	P	biosynthetic process	313	5118	7.6e-22	5.1e-20
GO:0003006	P	reproductive developmental process	102	978	2.1e-20	1.4e-18
GO:0000003	P	reproduction	104	1186	5.6e-16	3.2e-14
GO:0007389	P	pattern specification process	33	150	4.6e-15	2.5e-13
GO:0048440	P	carpel development	24	71	9.6e-15	5.1e-13
GO:0016070	P	RNA metabolic process	124	1657	4.4e-14	2.3e-12
GO:0009887	P	organ morphogenesis	36	241	7.3e-12	3.7e-10
GO:0048367	P	shoot development	44	355	1.1e-11	5.1e-10
GO:0009888	P	tissue development	42	359	1.6e-10	7.2e-09
GO:0010033	P	response to organic substance	97	1342	1.7e-10	7.8e-09
GO:0030154	P	cell differentiation	41	355	3.7e-10	1.6e-08
GO:0010073	P	meristem maintenance	17	68	3.7e-09	1.5e-07
GO:0048869	P	cellular developmental process	49	520	4e-09	1.6e-07
GO:0010876	P	lipid localization	11	24	1.4e-08	5.1e-07
GO:0048864	P	stem cell development	12	31	1.4e-08	5.1e-07
GO:0048863	P	stem cell differentiation	12	32	1.8e-08	6.6e-07
GO:0048645	P	organ formation	13	44	4.8e-08	1.7e-06
GO:0048507	P	meristem development	23	158	6.6e-08	2.3e-06
GO:0065001	P	specification of axis polarity	10	22	6.7e-08	2.3e-06
GO:0009719	P	response to endogenous stimulus	74	1068	1.3e-07	4.2e-06
GO:0009943	P	adaxial/abaxial axis specification	10	24	1.3e-07	4.2e-06
GO:0048481	P	ovule development	13	52	2.5e-07	7.9e-06
GO:0048443	P	stamen development	12	44	3.3e-07	1e-05
GO:0048366	P	leaf development	27	233	3.4e-07	1e-05
GO:0009798	P	axis specification	13	54	3.6e-07	1.1e-05
GO:0009955	P	adaxial/abaxial pattern formation	10	28	4.1e-07	1.2e-05
GO:0035195	P	gene silencing by miRNA	15	76	4.4e-07	1.3e-05
GO:0010022	P	meristem determinacy	7	9	4.6e-07	1.3e-05
GO:0010200	P	response to chitin	21	151	4.8e-07	1.3e-05
GO:0042221	P	response to chemical stimulus	118	2085	8.6e-07	2.3e-05
GO:0016441	P	posttranscriptional gene silencing	16	109	5.8e-06	0.00015
GO:0042445	P	hormone metabolic process	16	109	5.8e-06	0.00015
GO:0010076	P	maintenance of floral meristem identity	6	9	6e-06	0.00015
GO:0010087	P	phloem or xylem histogenesis	10	40	6.1e-06	0.00015
GO:0031047	P	gene silencing by RNA	16	110	6.4e-06	0.00016
GO:0048825	P	cotyledon development	9	31	6.4e-06	0.00016
GO:0009743	P	response to carbohydrate stimulus	24	240	1.5e-05	0.00035
GO:0045165	P	cell fate commitment	10	45	1.5e-05	0.00035
GO:0009725	P	response to hormone stimulus	62	982	2e-05	0.00047
GO:0048441	P	petal development	7	22	4.3e-05	0.00097
GO:0048444	P	floral organ morphogenesis	8	31	4.3e-05	0.00097
GO:0048468	P	cell development	20	197	6e-05	0.0013
GO:0010016	P	shoot morphogenesis	20	198	6.4e-05	0.0014
GO:0010817	P	regulation of hormone levels	18	168	7.4e-05	0.0016
GO:0050896	P	response to stimulus	189	4057	7.8e-05	0.0017
GO:0048653	P	anther development	7	25	8.4e-05	0.0017
GO:0001708	P	cell fate specification	8	36	0.00011	0.0022
GO:0009965	P	leaf morphogenesis	16	146	0.00014	0.0029
GO:0010223	P	secondary shoot formation	5	12	0.0002	0.0039
GO:0010346	P	shoot formation	5	12	0.0002	0.0039
GO:0010154	P	fruit development	37	557	0.00037	0.007
GO:0009733	P	response to auxin stimulus	27	360	0.00041	0.0076
GO:0010051	P	xylem and phloem pattern formation	8	48	0.00059	0.011
GO:0009850	P	auxin metabolic process	8	50	0.00075	0.014
GO:0009699	P	phenylpropanoid biosynthetic process	14	141	0.00089	0.016
GO:0009851	P	auxin biosynthetic process	6	28	0.00092	0.016
GO:0009739	P	response to gibberellin stimulus	15	159	0.00096	0.017
GO:0009629	P	response to gravity	8	55	0.0013	0.023
GO:0006725	P	cellular aromatic compound metabolic process	27	399	0.0017	0.029
GO:0040029	P	regulation of gene expression, epigenetic	16	189	0.0019	0.032
GO:0009753	P	response to jasmonic acid stimulus	17	215	0.0027	0.045
GO:0048364	P	root development	19	255	0.0029	0.048
GO analysis of SWN unique targets
GO term	Ontology	Description	Number in input	Number in Reference	p-value	FDR
GO:0010876	P	lipid localization	12	24	1e-14	8.2e-12
GO:0019915	P	lipid storage	7	24	8.5e-08	3.3e-05
GO:0042545	P	cell wall modification	9	123	4.1e-05	0.011
GO:0009791	P	post-embryonic development	22	705	0.00013	0.025

## Sheet: plant development
flower development	shoot development	cell differentiation	fruit development	seed development	root development	meristem maintenance	epidermis development	gene silencing by miRNA
AT5G66870	AT5G66870	AT3G20840	AT2G03150	AT2G03150	AT3G20840	AT2G22540	AT3G13540	AT1G01183
AT2G22540	AT3G12400	AT2G22540	AT3G61140	AT3G61140	AT5G66700	AT5G04275	AT1G79840	AT1G48742
AT3G02000	AT5G06650	AT3G12400	AT2G45190	AT4G21020	AT1G79840	AT1G69180	AT3G12400	AT2G25095
AT2G45190	AT2G23760	AT2G45190	AT1G53700	AT1G53700	AT4G31920	AT3G57130	AT4G21750	AT2G39175
AT1G13260	AT1G53700	AT1G04450	AT2G35700	AT2G35700	AT5G12330	AT4G24540	AT5G06650	AT2G46685
AT3G57130	AT2G28610	AT5G06650	AT3G62670	AT3G62670	AT4G00730	AT5G11530	AT1G05230	AT3G22886
AT3G51060	AT1G01030	AT5G08070	AT5G60910	AT3G54350	AT2G42430	AT4G28190	AT4G04890	AT3G61897
AT2G44810	AT4G36870	AT4G24540	AT3G54350	AT3G13540	AT5G03150	AT2G22540	AT3G58070	AT4G00885
AT5G15800	AT4G36380	AT5G17020	AT3G13540	AT4G36630	AT5G18560	AT5G61850		AT4G23713
AT1G01030	AT2G46870	AT1G69120	AT4G00180	AT4G00260	AT2G14210	AT5G03150		AT4G31877
AT3G23130	AT2G39175	AT3G13540	AT2G39175	AT1G48130	AT1G13290	AT2G27990		AT5G04275
AT2G28610	AT5G59510	AT4G00180	AT4G36630	AT5G59340	AT1G53700	AT2G17950		AT5G26147
AT3G02310	AT5G60970	AT3G49780	AT4G00260	AT3G26790	AT1G70560	AT1G70560		AT5G41663
AT1G30330	AT3G17185	AT5G60970	AT1G48130	AT1G12980	AT1G79580	AT2G03710		AT5G45307
AT5G35770	AT3G61970	AT1G24260	AT5G02030	AT4G28520	AT1G51190	AT1G23380		AT4G00885
AT5G60910	AT1G13290	AT1G79580	AT4G21020	AT5G23260	AT3G58190	AT5G02030
AT5G42630	AT1G64585	AT1G08465	AT3G26790	AT1G52690	AT2G46990	AT1G69120
AT1G69120	AT4G01500	AT3G02150	AT1G12980	AT2G46770	AT1G13260	AT5G10510
AT5G10510	AT3G02150	AT5G02030	AT4G28520	AT2G18340	AT5G10510	AT1G63030
AT3G22886	AT5G02030	AT5G16560	AT5G23260	AT3G17520	AT5G18560	AT4G22950
AT1G32240	AT5G59340	AT5G59340	AT1G52690	AT1G12260		AT1G62360
AT4G36260	AT1G12980	AT1G62360	AT2G46770	AT2G32370		AT5G03790
AT3G58780	AT2G30130	AT1G79840	AT2G18340	AT4G04890		AT5G10510
AT2G39175	AT3G53232	AT4G00120	AT3G17520	AT2G40220
AT3G13890	AT1G05230	AT4G08150	AT1G12260	AT1G24590
AT1G69180	AT3G13540	AT1G05230	AT2G32370	AT1G28300
AT1G23420	AT5G11530	AT2G17950	AT4G04890	AT4G21750
AT3G61970	AT2G32370	AT1G51190	AT2G40220	AT4G00310
AT1G65620	AT5G03790	AT3G57670	AT1G24590	AT5G45980
AT5G67060	AT4G04890	AT4G04890	AT1G28300	AT1G70560
AT1G24260	AT3G58070	AT3G58070	AT4G21750	AT5G03800
AT4G01500	AT2G23380	AT4G18960	AT4G00310	AT5G53950
AT1G62360	AT4G32810	AT5G61850	AT5G59340	AT3G13540
AT4G18960	AT1G24590	AT2G27990	AT5G45980	AT2G46590
AT5G10140	AT4G31920	AT4G21750	AT1G70560	AT3G47620
AT2G42830	AT5G08070	AT2G03710	AT5G03800	AT5G57390
AT5G02030	AT3G13960	AT1G70560	AT5G53950	AT3G61850
AT5G16560	AT2G27990	AT3G10000	AT1G02065	AT1G03790
AT4G28190	AT4G21750	AT5G52460	AT5G40260	AT3G24650
AT3G50330	AT5G45980	AT1G68480	AT2G35070
AT2G41370	AT1G70560	AT2G47040	AT3G13530
AT1G67260	AT5G53950		AT2G44810
AT5G40350	AT1G68480		AT5G17020
AT5G23260	AT1G13260		AT3G56700
AT4G09960	AT1G55580		AT5G41410
AT2G46770			AT3G51060
AT3G27810			AT5G15800
AT4G36380			AT3G02310
AT5G18560			AT5G42630
AT5G11530			AT1G32240
AT5G09750			AT4G36260
AT2G45660			AT1G69180
AT2G46870			AT1G23420
AT1G75520			AT5G67060
AT3G18715			AT1G24260
AT5G61850			AT1G62360
AT5G24860			AT4G18960
AT5G41410			AT5G16560
AT4G24540			AT3G50330
AT2G03710			AT3G22886
AT5G03680			AT4G09960
AT1G70560			AT5G09750
AT2G20570			AT3G58780
AT5G04275			AT2G03710
AT1G68480			AT2G42830
AT1G13400			AT1G68480
AT2G22540			AT1G13400
			AT1G32240
			AT5G41410
			AT1G24260
			AT3G50330
			AT3G02000
			AT3G23130
			AT1G68480
			AT1G75520
			AT1G02065

## Sheet: stress regulation
defense response	response to bacterium	response to auxin stimulus	response to carbohydrate stimulus	response to chitin	response to gibberellin stimulus	regulation of hormone levels	response to ethylene stimulus	cytokinin metabolic process	response to jasmonic acid stimulus
AT1G08860	AT1G18570	AT1G18570	AT1G62300	AT1G62300	AT1G18570	AT1G28300	AT1G70560	AT5G19040	AT1G07640
AT1G14930	AT1G18570	AT1G24590	AT1G75490	AT1G75490	AT1G74660	AT1G44350	AT1G74660	AT1G75450	AT1G18570
AT1G14940	AT1G54040	AT1G30330	AT1G80840	AT1G80840	AT3G13890	AT1G53700	AT1G15360	AT1G68460	AT1G18710
AT1G14950	AT1G54040	AT1G52830	AT2G18060	AT2G18060	AT3G47620	AT1G62360	AT5G57090	AT1G62360	AT1G54040
AT1G14960	AT1G80840	AT1G72430	AT2G31230	AT2G31230	AT3G51060	AT1G68460	AT3G46060	AT3G23630	AT2G24210
AT1G18570	AT1G80840	AT1G74660	AT2G33710	AT2G33710	AT3G58070	AT1G70560	AT1G28360		AT3G09940
AT1G45145	AT2G22330	AT2G23170	AT2G35000	AT2G35000	AT4G35390	AT1G75450	AT5G19880		AT3G15500
AT1G51270	AT2G22330	AT2G39175	AT2G35930	AT2G35930	AT4G36260	AT2G22330	AT1G03800		AT3G23050
AT1G52900	AT3G56400	AT2G46990	AT2G39175	AT3G23230	AT5G06650	AT2G45400	AT1G64060		AT3G23250
AT1G53350	AT3G56400	AT3G15540	AT2G40220	AT3G23250	AT5G24860	AT3G23630	AT1G18570		AT3G27810
AT1G54040	AT4G37990	AT3G23030	AT3G23230	AT3G46080	AT5G52830	AT4G13260	AT3G23230		AT3G56400
AT1G57830	AT4G39950	AT3G23050	AT3G23250	AT3G46090	AT5G61420	AT4G32810	AT3G23250		AT5G10280
AT1G64060	AT4G39950	AT3G23250	AT3G46080	AT3G52450	AT5G61850	AT4G36380	AT2G31230		AT5G13220
AT1G65390	AT5G01900	AT3G24650	AT3G46090	AT3G56400	AT5G66350	AT4G37650	AT1G80580		AT5G24770
AT1G65850	AT5G01900	AT3G26790	AT3G52450	AT3G56770	AT5G62470	AT4G39950	AT5G62470		AT5G40350
AT1G71390	AT5G52830	AT3G43120	AT3G56400	AT4G23550		AT5G19040			AT5G61420
AT1G80840	AT5G52830	AT3G51200	AT3G56770	AT5G03680		AT5G25620			AT5G62470
AT2G03030	AT5G60600	AT4G14560	AT4G23550	AT5G22890		AT5G57090
AT2G22330		AT4G32810	AT5G03680	AT5G56960
AT2G32140		AT4G34760	AT5G22890	AT5G62020
AT2G35000		AT4G34800	AT5G56860	AT5G49520
AT2G35930		AT4G37390	AT5G56960
AT2G39200		AT5G12330	AT5G62020
AT3G04220		AT5G20820	AT5G49520
AT3G28740		AT5G57090
AT3G52450		AT5G61420
AT3G55230		AT5G66700
AT3G56400		AT5G62470
AT4G11190
AT4G12480
AT4G14370
AT4G23680
AT4G37990
AT4G39950
AT5G24770
AT5G39580
AT5G52830
AT5G60600
AT5G64120
AT5G01900
