# Supplementary material for: Genome‐wide occupancy of histone H3K27 methyltransferases CURLY LEAF and SWINGER in Arabidopsis seedlings
Source: Plant Direct. 2019 Jan 31;3(1):e00100. doi: 10.1002/pld3.100 (PMC6508855; doi:10.1002/pld3.100)
Supplement: Supplementary file 7 [file PLD3-3-e00100-s007.xlsx]

## Sheet: sheet1
WT_H3K27me3 (WT_K27), FDR < 0.05							clf-29_H3K27me3 (clf_K27), FDR < 0.05							swn-4_H3K27me3 (swn_K27), FDR < 0.05
Chromosome	Peak_start	Peak_end	length	summit	-log10(p value)		Chromosome	Peak_start	Peak_end	length	summit	-log10(p value)		Chromosome	Peak_start	Peak_end	length	summit	-log10(p value)
chr1	9125	13942	4818	3019	1972.75		chr1	9568	14151	4584	2557	1350.74		chr1	8884	14223	5340	3197	2805.37
chr1	38538	41984	3447	2460	350.78		chr1	78470	81159	2690	701	414.14		chr1	17707	20047	2341	1343	226.85
chr1	42262	44999	2738	1492	314.93		chr1	82624	85594	2971	1837	57.28		chr1	38356	45267	6912	5355	2615.83
chr1	78255	81483	3229	899	528.28		chr1	102567	106811	4245	2372	108.75		chr1	78088	82018	3931	1022	1151.8
chr1	82690	85407	2718	1634	730.97		chr1	137925	140099	2175	1148	687.14		chr1	138270	139992	1723	903	434.71
chr1	102388	106433	4046	2598	694.59		chr1	152473	154364	1892	1046	130.38		chr1	152656	154483	1828	752	295.08
chr1	112958	114206	1249	597	66.69		chr1	208333	212651	4319	1016	1567.55		chr1	208233	212512	4280	1220	1160.06
chr1	138001	139928	1928	989	434.01		chr1	244274	246129	1856	993	253.66		chr1	244110	247799	3690	1051	571.8
chr1	152511	154413	1903	921	249.48		chr1	357441	359521	2081	1043	467.85		chr1	357388	359387	2000	871	389.11
chr1	166622	168495	1874	1087	211.43		chr1	364524	368237	3714	1491	725.28		chr1	364543	368086	3544	1653	259.08
chr1	208191	212768	4578	1189	1144.06		chr1	369586	372874	3289	1050	816.85		chr1	369603	372759	3157	1018	1193.88
chr1	243907	247277	3371	1402	261.4		chr1	414458	422797	8340	1039	3100		chr1	414518	422959	8442	1165	2981.9
chr1	256542	258152	1611	774	185.93		chr1	459587	461453	1867	860	351.78		chr1	459435	461606	2172	1083	474.55
chr1	357441	359458	2018	1170	666.5		chr1	463447	468371	4925	873	299.03		chr1	463527	468349	4823	3522	3100
chr1	364597	368253	3657	1496	1760.15		chr1	479674	483841	4168	1533	3100		chr1	472157	473518	1362	737	165.45
chr1	369649	372707	3059	929	1319.29		chr1	486470	487868	1399	686	81.44		chr1	478917	483813	4897	2161	2896.94
chr1	414581	422937	8357	946	3100		chr1	502316	503841	1526	819	97		chr1	486460	487902	1443	725	98.15
chr1	459549	461508	1960	913	575.91		chr1	545054	549513	4460	1035	1562.7		chr1	489160	490778	1619	1023	77.05
chr1	463473	468208	4736	2701	2145.12		chr1	556881	559008	2128	1006	1249.57		chr1	497455	498759	1305	789	163.06
chr1	472040	473559	1520	875	194.99		chr1	581980	584269	2290	768	451.77		chr1	501700	510574	8875	1794	1734.57
chr1	478980	483879	4900	3494	2446.68		chr1	604755	607179	2425	1427	923.55		chr1	544968	552055	7088	3484	3100
chr1	489452	490937	1486	878	72.23		chr1	610381	612801	2421	1014	894.13		chr1	557080	559155	2076	712	599.79
chr1	497499	498918	1420	750	108.2		chr1	664732	666628	1897	1004	232.06		chr1	582019	584174	2156	906	418.6
chr1	501818	504391	2574	1727	363.39		chr1	677003	678879	1877	602	388.17		chr1	604911	606917	2007	1298	787
chr1	506090	507617	1528	872	102.66		chr1	697150	700967	3818	1146	1267.72		chr1	610311	612848	2538	1107	431.49
chr1	545015	551963	6949	844	3100		chr1	746905	749496	2592	1777	941.16		chr1	616906	621475	4570	4014	826.64
chr1	556985	559038	2054	814	612.46		chr1	771527	773204	1678	994	261.81		chr1	662864	666909	4046	2833	642.76
chr1	582024	584121	2098	642	358.91		chr1	857201	860123	2923	1845	332.67		chr1	677071	678760	1690	526	242.01
chr1	604928	606931	2004	1213	548.56		chr1	871190	873550	2361	963	1751.33		chr1	696870	701082	4213	2813	2120.66
chr1	610266	612690	2425	1167	893.74		chr1	922200	930172	7973	4112	3100		chr1	747779	749479	1701	916	251.61
chr1	617927	621570	3644	2961	977.96		chr1	952107	953374	1268	649	65.08		chr1	771413	773324	1912	1094	377.31
chr1	664699	666810	2112	1025	275.67		chr1	953624	958504	4881	1280	426.48		chr1	855306	860171	4866	3760	1967.77
chr1	677156	678799	1644	487	255.29		chr1	966686	970867	4182	1646	2024		chr1	871502	873274	1773	911	683.14
chr1	697032	701066	4035	1263	926.63		chr1	970997	973120	2124	683	188.14		chr1	922043	930223	8181	4240	3100
chr1	747829	749458	1630	806	315.19		chr1	973374	974832	1459	719	107.86		chr1	966425	975468	9044	3133	3100
chr1	771653	773337	1685	924	107.38		chr1	985224	991330	6107	1938	371.53		chr1	976928	978112	1185	477	76.05
chr1	855415	860095	4681	3547	1870.5		chr1	1021919	1024120	2202	1153	343.42		chr1	985048	991020	5973	1920	1616.45
chr1	871354	873378	2025	904	917.57		chr1	1081481	1084870	3390	2637	69.2		chr1	1022129	1024170	2042	1010	272.6
chr1	921954	930079	8126	4296	3100		chr1	1101614	1103441	1828	1124	224.72		chr1	1081721	1084693	2973	2415	277.67
chr1	951801	956587	4787	3122	1344.12		chr1	1103994	1106174	2181	1053	159.22		chr1	1100780	1103549	2770	1732	491.24
chr1	956717	960871	4155	991	465.53		chr1	1119529	1125304	5776	2436	1796.61		chr1	1104342	1105890	1549	788	91.42
chr1	966607	974882	8276	1446	3100		chr1	1135703	1139979	4277	1361	1757.91		chr1	1119494	1123214	3721	2463	1208.04
chr1	985261	991254	5994	1844	1640.42		chr1	1143933	1145355	1423	609	86.46		chr1	1123253	1125544	2292	895	392.36
chr1	1022075	1024082	2008	1324	189.96		chr1	1174504	1176802	2299	894	1223.35		chr1	1134990	1140167	5178	2588	2590.74
chr1	1081540	1084828	3289	2552	998.98		chr1	1206718	1211237	4520	1122	924.41		chr1	1159056	1160548	1493	737	93.48
chr1	1104056	1106008	1953	1044	142.53		chr1	1221505	1224857	3353	2690	595.63		chr1	1174571	1176808	2238	824	922.2
chr1	1119588	1123043	3456	2416	1312.31		chr1	1237245	1239277	2033	767	220.84		chr1	1206589	1211254	4666	1056	2854.52
chr1	1123254	1125456	2203	1660	289.62		chr1	1244100	1246530	2431	1031	1452.81		chr1	1221288	1224890	3603	2932	698.82
chr1	1135611	1140022	4412	1954	1645.04		chr1	1270257	1273011	2755	1862	707.15		chr1	1237182	1239227	2046	1229	152.91
chr1	1160914	1162493	1580	784	76.19		chr1	1274114	1275594	1481	735	83.6		chr1	1244164	1246465	2302	1140	672.76
chr1	1174706	1176842	2137	632	716.84		chr1	1287105	1289277	2173	1512	351.23		chr1	1270737	1276004	5268	1333	1180.1
chr1	1206663	1211232	4570	933	2894.46		chr1	1458605	1461838	3234	819	640.79		chr1	1276411	1278126	1716	601	83.93
chr1	1221630	1224853	3224	2510	371.54		chr1	1515688	1520292	4605	1058	1369.37		chr1	1286710	1289245	2536	1797	874.27
chr1	1237590	1239422	1833	1203	141.99		chr1	1521004	1522549	1546	843	110.82		chr1	1458685	1461166	2482	648	1003.45
chr1	1244269	1246478	2210	1152	726.21		chr1	1525625	1527288	1664	1262	84.35		chr1	1479650	1482496	2847	1621	240.52
chr1	1270431	1273712	3282	1866	406.02		chr1	1529603	1530922	1320	626	59.93		chr1	1515354	1520305	4952	1600	1992.6
chr1	1286842	1289278	2437	1751	472.42		chr1	1534960	1538077	3118	1465	1350.37		chr1	1521046	1522481	1436	640	81.69
chr1	1299388	1303155	3768	1503	102.34		chr1	1538325	1544495	6171	3894	1612.39		chr1	1525832	1527198	1367	961	86.24
chr1	1458678	1461134	2457	965	997.4		chr1	1550277	1552937	2661	745	835.93		chr1	1527863	1531129	3267	2355	312.14
chr1	1515231	1520446	5216	1744	1408.69		chr1	1570830	1572809	1980	1383	158.06		chr1	1534621	1544930	10310	5655	3100
chr1	1521028	1522798	1771	994	145.78		chr1	1583972	1585540	1569	926	148.74		chr1	1548781	1553663	4883	3130	2083.55
chr1	1525692	1527363	1672	929	134.86		chr1	1589628	1592863	3236	931	928.25		chr1	1570673	1572878	2206	1292	568.23
chr1	1529476	1531202	1727	817	163.27		chr1	1600025	1601363	1339	666	50.79		chr1	1572979	1576160	3182	840	661.29
chr1	1534673	1544675	10003	1957	3100		chr1	1628846	1630604	1759	733	198.31		chr1	1583893	1585343	1451	1115	96.87
chr1	1549290	1553364	4075	2842	1544.11		chr1	1643125	1644851	1727	616	95.23		chr1	1588367	1593048	4682	2195	1387.46
chr1	1570891	1572795	1905	1150	198.31		chr1	1689765	1692674	2910	1178	597.24		chr1	1628979	1630611	1633	1123	138.65
chr1	1573130	1575734	2605	1113	114.28		chr1	1693730	1696627	2898	1359	2443.5		chr1	1663845	1669099	5255	1860	448.89
chr1	1583895	1585538	1644	772	123.67		chr1	1740520	1743766	3247	1401	1578.77		chr1	1689848	1696656	6809	5309	1753.67
chr1	1589596	1592863	3268	692	1354.5		chr1	1840818	1842569	1752	972	156.8		chr1	1719663	1721034	1372	739	79.73
chr1	1628886	1630557	1672	691	83.19		chr1	1842739	1844619	1881	1083	224.16		chr1	1739970	1744290	4321	1936	3168.72
chr1	1664241	1669151	4911	1521	1139.27		chr1	1847363	1850365	3003	2071	297.23		chr1	1838436	1852324	13889	5486	3100
chr1	1689889	1692704	2816	1918	957.52		chr1	1861004	1864385	3382	1445	1172.37		chr1	1860880	1864730	3851	2706	1250.68
chr1	1692714	1696626	3913	2519	1320.61		chr1	1919569	1922277	2709	1154	2054.44		chr1	1905518	1906731	1214	620	63.38
chr1	1740384	1743692	3309	1536	3157.24		chr1	1929937	1932888	2952	1202	3096.67		chr1	1919717	1922078	2362	1055	1112.24
chr1	1838871	1840189	1319	661	51.98		chr1	1933474	1937855	4382	2172	2693.75		chr1	1929988	1932926	2939	1872	1690.76
chr1	1840826	1851933	11108	2997	2423.85		chr1	1938491	1941491	3001	1779	2639.62		chr1	1933567	1941298	7732	6674	3100
chr1	1861698	1864487	2790	1306	1114.1		chr1	1997395	2000820	3426	2380	707.05		chr1	1996972	2000888	3917	2814	973.49
chr1	1919742	1921981	2240	1082	1230.61		chr1	2025141	2027520	2380	797	76.37		chr1	2142694	2144276	1583	876	117.24
chr1	1929999	1932887	2889	1900	2058.96		chr1	2142678	2144346	1669	773	63.63		chr1	2144319	2150598	6280	4490	3100
chr1	1933268	1938388	5121	3394	2013.81		chr1	2145569	2150658	5090	3061	2836.23		chr1	2201508	2203600	2093	902	636.61
chr1	1938504	1941455	2952	1797	1556.89		chr1	2201639	2203441	1803	1042	397.58		chr1	2235970	2237426	1457	576	68.04
chr1	1997058	2000813	3756	2669	497.1		chr1	2280753	2283291	2539	1504	1752.71		chr1	2280826	2283176	2351	1540	1306.79
chr1	2025235	2027225	1991	714	105.21		chr1	2290097	2291355	1259	756	62.65		chr1	2352302	2359288	6987	3181	3100
chr1	2091191	2093133	1943	996	200.3		chr1	2352765	2359185	6421	2173	3100		chr1	2367008	2368877	1870	949	282.16
chr1	2142769	2144172	1404	768	99.3		chr1	2367000	2369024	2025	1220	554.3		chr1	2375708	2376859	1152	422	58.38
chr1	2144905	2150589	5685	4000	2060.14		chr1	2390385	2393327	2943	890	92.38		chr1	2390518	2394638	4121	1220	184.98
chr1	2201587	2203457	1871	1127	162.37		chr1	2474971	2476591	1621	753	430.52		chr1	2475070	2476436	1367	550	69.42
chr1	2280678	2283294	2617	1868	1907.64		chr1	2511593	2512681	1089	655	56.19		chr1	2516628	2519086	2459	1139	415.79
chr1	2352430	2359261	6832	2568	3100		chr1	2516790	2518919	2130	863	324.37		chr1	2519101	2520757	1657	995	112.2
chr1	2367009	2368866	1858	983	673.3		chr1	2519141	2520946	1806	953	184.65		chr1	2521063	2532381	11319	3102	3100
chr1	2390429	2393015	2587	848	522.89		chr1	2522663	2532482	9820	6095	427.16		chr1	2553518	2560838	7321	3085	2525.86
chr1	2427155	2429639	2485	821	200.62		chr1	2548286	2550829	2544	788	363.38		chr1	2609898	2614754	4857	1047	3100
chr1	2474989	2476448	1460	768	166.37		chr1	2553387	2560917	7531	3478	1240.07		chr1	2622593	2628238	5646	3181	2999.03
chr1	2516662	2518798	2137	1455	194.76		chr1	2562601	2564101	1501	741	94.7		chr1	2628571	2630376	1806	1128	214.18
chr1	2519131	2520691	1561	1100	94.57		chr1	2610002	2614763	4762	2921	1586.39		chr1	2658158	2662148	3991	2540	2266.09
chr1	2521188	2532343	11156	7511	3100		chr1	2622770	2627439	4670	952	410.79		chr1	2662316	2667207	4892	1062	906.96
chr1	2548407	2550448	2042	736	183.33		chr1	2658249	2661495	3247	2469	645.62		chr1	2674895	2680915	6021	3520	3100
chr1	2553273	2560943	7671	3537	1492.37		chr1	2662411	2664371	1961	979	432.84		chr1	2716474	2717726	1253	481	50.78
chr1	2562619	2563880	1262	797	105.3		chr1	2675408	2680745	5338	3028	1299.8		chr1	2760030	2762682	2653	1551	729.12
chr1	2609972	2614678	4707	1013	2700.51		chr1	2759883	2762602	2720	789	897.23		chr1	2841184	2844680	3497	1000	844.14
chr1	2622711	2628131	5421	621	1661.65		chr1	2863843	2865381	1539	661	122.75		chr1	2862876	2865897	3022	1857	210.2
chr1	2658260	2661766	3507	2431	1231.72		chr1	2887702	2891280	3579	1469	1977.27		chr1	2887712	2891198	3487	1512	1341.14
chr1	2662323	2665777	3455	977	511.37		chr1	2905742	2910495	4754	3039	2219.78		chr1	2904751	2910913	6163	2377	3100
chr1	2675288	2680862	5575	2863	2669.84		chr1	2930581	2931871	1291	564	63.47		chr1	2932139	2935672	3534	2009	1557.2
chr1	2759830	2762394	2565	1536	541.24		chr1	2932162	2935821	3660	2039	1284.81		chr1	2983622	2986362	2741	1806	526.8
chr1	2841412	2844574	3163	782	469.74		chr1	2984416	2986488	2073	1165	305.4		chr1	3019387	3024172	4786	2783	2061.07
chr1	2887947	2891187	3241	1403	1964.05		chr1	3019412	3021412	2001	671	332.55		chr1	3027950	3030594	2645	1306	1241.04
chr1	2904960	2910741	5782	3836	3100		chr1	3021471	3022747	1277	553	97.83		chr1	3059364	3064114	4751	3695	481.32
chr1	2932272	2935556	3285	1970	1291.32		chr1	3028421	3030275	1855	837	295.51		chr1	3066477	3070338	3862	1280	409.54
chr1	2984320	2986429	2110	1274	349.82		chr1	3059596	3063683	4088	854	133.15		chr1	3079464	3085515	6052	3100	3100
chr1	3019279	3023599	4321	945	1266.03		chr1	3079636	3081269	1634	965	152.05		chr1	3088422	3093341	4920	3135	3060.35
chr1	3027986	3030573	2588	1243	561.98		chr1	3081437	3083734	2298	1083	663.65		chr1	3131251	3133690	2440	555	266.35
chr1	3059481	3064029	4549	3085	1546.9		chr1	3089661	3092959	3299	1974	1151.44		chr1	3169805	3172119	2315	922	727.14
chr1	3066973	3070281	3309	702	228.94		chr1	3168911	3172060	3150	1725	754.61		chr1	3184156	3187071	2916	1026	617.81
chr1	3079518	3084466	4949	3001	1961.42		chr1	3184184	3186623	2440	1010	484.69		chr1	3216430	3218068	1639	980	130.97
chr1	3088552	3093284	4733	3066	2161.86		chr1	3216037	3217873	1837	1301	405.78		chr1	3227894	3236879	8986	6739	3100
chr1	3131331	3133922	2592	2084	195.34		chr1	3227818	3231556	3739	2212	735.98		chr1	3243855	3245454	1600	674	152.62
chr1	3168992	3171963	2972	1820	549.34		chr1	3231604	3236620	5017	3561	2377.79		chr1	3308131	3309746	1616	806	125.33
chr1	3184261	3186733	2473	909	364.97		chr1	3243695	3245502	1808	830	81.43		chr1	3353759	3355396	1638	718	429.02
chr1	3216353	3218081	1729	1033	61.18		chr1	3283753	3285116	1364	606	75.28		chr1	3359606	3363620	4015	3041	235.15
chr1	3228016	3236529	8514	6732	3100		chr1	3353678	3355415	1738	880	651.5		chr1	3400241	3404901	4661	1865	422.17
chr1	3243817	3245351	1535	800	160.25		chr1	3359478	3363797	4320	3130	591.73		chr1	3446866	3453166	6301	3072	3100
chr1	3353736	3355298	1563	799	355.36		chr1	3402693	3406164	3472	1127	306.6		chr1	3482632	3484294	1663	687	85.07
chr1	3359571	3361565	1995	863	252.04		chr1	3414462	3416469	2008	762	116.08		chr1	3493702	3500917	7216	746	3100
chr1	3361735	3363572	1838	836	451.01		chr1	3446726	3452884	6159	3080	1709.81		chr1	3509417	3512355	2939	1994	187.14
chr1	3400201	3406098	5898	3725	628.27		chr1	3479727	3481047	1321	472	73.07		chr1	3530263	3531834	1572	999	92.93
chr1	3414749	3416303	1555	486	67.63		chr1	3482465	3484569	2105	879	447.04		chr1	3542653	3545881	3229	996	188.31
chr1	3446950	3452976	6027	2906	3096.41		chr1	3493616	3496016	2401	870	1179.81		chr1	3572293	3575384	3092	1513	586.53
chr1	3493653	3495973	2321	925	831.17		chr1	3498685	3499999	1315	617	68.44		chr1	3623903	3627560	3658	2738	303.79
chr1	3496325	3500522	4198	2969	900.77		chr1	3509393	3512062	2670	1164	271.88		chr1	3693951	3702387	8437	3536	3100
chr1	3509309	3512418	3110	2050	604.1		chr1	3530411	3531864	1454	766	84.71		chr1	3730371	3732021	1651	966	132.09
chr1	3539824	3541117	1294	690	74.15		chr1	3542939	3544363	1425	818	67.29		chr1	3749914	3752502	2589	1391	264.78
chr1	3542926	3544319	1394	786	77.97		chr1	3624112	3627708	3597	2652	1135.95		chr1	3757982	3760711	2730	1299	387.45
chr1	3573500	3574974	1475	944	134.56		chr1	3694144	3699358	5215	1935	3200.03		chr1	3761323	3765848	4526	2578	2049.44
chr1	3623918	3627517	3600	2719	591.86		chr1	3700439	3702235	1797	816	202.95		chr1	3768344	3770214	1871	1159	418.83
chr1	3694004	3702219	8216	3605	3100		chr1	3730231	3731924	1694	1058	168.2		chr1	3827114	3831519	4406	3018	2150.21
chr1	3730267	3731716	1450	720	103.14		chr1	3758525	3761508	2984	1580	171.49		chr1	3851714	3862360	10647	9504	3100
chr1	3761648	3765117	3470	1900	2404.64		chr1	3762494	3765200	2707	1577	3100		chr1	3867215	3868733	1519	793	110.28
chr1	3768358	3770259	1902	964	375.73		chr1	3768207	3770231	2025	760	417.67		chr1	3871763	3874159	2397	1746	207.65
chr1	3827428	3831565	4138	2692	1621.19		chr1	3827294	3831492	4199	2807	3100		chr1	3881623	3883204	1582	819	100.03
chr1	3852240	3862471	10232	8060	3100		chr1	3856722	3857892	1171	702	55.89		chr1	3884033	3886038	2006	618	285.56
chr1	3866959	3868855	1897	1172	131.13		chr1	3858887	3862477	3591	2148	3100		chr1	3888145	3890970	2826	1203	1193.32
chr1	3871661	3874066	2406	775	278.43		chr1	3866940	3868874	1935	563	173.05		chr1	3901444	3905407	3964	969	1577.13
chr1	3881601	3883268	1668	893	106.47		chr1	3871798	3874161	2364	1695	381.14		chr1	3905865	3909818	3954	2805	1743.09
chr1	3884012	3885633	1622	593	84.79		chr1	3881718	3883185	1468	750	59.36		chr1	3929935	3932211	2277	1454	488.87
chr1	3888227	3890914	2688	1152	1403.42		chr1	3883971	3885714	1744	998	269.77		chr1	3932380	3934999	2620	1694	368.84
chr1	3901440	3905297	3858	1064	1185.42		chr1	3888073	3890982	2910	1197	1100.76		chr1	3988680	3990173	1494	1157	63.41
chr1	3906443	3909859	3417	2145	1585.84		chr1	3901429	3904185	2757	1050	1126.02		chr1	4021573	4027337	5765	2968	3100
chr1	3929919	3932194	2276	1408	413.78		chr1	3906709	3909723	3015	1806	1450.19		chr1	4044947	4046895	1949	704	89.16
chr1	3932710	3934717	2008	953	134.42		chr1	3930019	3932284	2266	1274	405.49		chr1	4054343	4057938	3596	2500	682.52
chr1	3964129	3967352	3224	2314	396.97		chr1	3963926	3967468	3543	2578	67.33		chr1	4064240	4069925	5686	855	1384.97
chr1	3973306	3977194	3889	2940	334.94		chr1	3973292	3974945	1654	813	58.93		chr1	4076991	4080613	3623	2445	1114.01
chr1	4021528	4027217	5690	3395	2778.51		chr1	3988424	3990569	2146	725	174.02		chr1	4083040	4085450	2411	719	295.59
chr1	4055653	4057827	2175	1128	400.54		chr1	4021678	4027069	5392	2963	3100		chr1	4091314	4096912	5599	4380	237.08
chr1	4064299	4067005	2707	846	1234.01		chr1	4055915	4057781	1867	1096	219.68		chr1	4097268	4101235	3968	985	717.88
chr1	4067385	4069701	2317	1722	114.32		chr1	4064289	4067158	2870	1917	1131.79		chr1	4118058	4119665	1608	908	55.53
chr1	4071365	4072878	1514	755	90.1		chr1	4077055	4080683	3629	2726	1271.2		chr1	4125648	4135878	10231	5280	3100
chr1	4077114	4080603	3490	756	268.85		chr1	4083795	4085478	1684	719	207.53		chr1	4136273	4140185	3913	1651	313.18
chr1	4083771	4085403	1633	696	88.18		chr1	4094831	4096550	1720	865	128.66		chr1	4161714	4171501	9788	3757	3100
chr1	4093571	4096729	3159	2161	74.21		chr1	4125647	4127678	2032	751	68.41		chr1	4208778	4211566	2789	703	201.54
chr1	4097431	4100029	2599	1646	204.83		chr1	4128452	4132441	3990	2404	1512.77		chr1	4212006	4214188	2183	707	118.83
chr1	4118065	4119468	1404	825	62.25		chr1	4132924	4134380	1457	821	108.2		chr1	4259505	4262697	3193	1625	1198.55
chr1	4125727	4134603	8877	5234	2784.43		chr1	4136833	4140241	3409	975	302.25		chr1	4272273	4274556	2284	1373	435.14
chr1	4136751	4140265	3515	1150	388.5		chr1	4162627	4166988	4362	2972	1508.6		chr1	4275897	4281498	5602	4584	1099.98
chr1	4161826	4167290	5465	3786	3168.33		chr1	4168042	4170504	2463	1564	674.78		chr1	4286337	4289391	3055	1634	363.91
chr1	4167880	4171309	3430	1776	1465.07		chr1	4260286	4262645	2360	981	829.61		chr1	4297072	4302890	5819	1966	3100
chr1	4209021	4210775	1755	372	51.93		chr1	4275951	4278736	2786	1575	804.5		chr1	4308043	4311682	3640	2191	1333.74
chr1	4259853	4262589	2737	1478	1218.77		chr1	4278958	4281509	2552	1346	373.63		chr1	4312453	4315707	3255	1580	783.15
chr1	4272358	4274540	2183	1137	133.01		chr1	4291016	4292162	1147	544	61.76		chr1	4338477	4339935	1459	960	70.38
chr1	4275982	4281368	5387	4450	2314.29		chr1	4297405	4300636	3232	1799	600.12		chr1	4340535	4343982	3448	912	484.18
chr1	4297148	4302828	5681	2023	2294.41		chr1	4300703	4302192	1490	1006	90.82		chr1	4365254	4367594	2341	1338	968.55
chr1	4308166	4311619	3454	1870	855.71		chr1	4308994	4311678	2685	1181	280.25		chr1	4419414	4423442	4029	2748	3100
chr1	4313198	4315421	2224	804	192.95		chr1	4365349	4367635	2287	699	1674.82		chr1	4425838	4432226	6389	4141	945.31
chr1	4316820	4318082	1263	638	56.97		chr1	4419326	4423522	4197	3487	2071.66		chr1	4456334	4457493	1160	631	52.18
chr1	4340539	4343299	2761	853	184.52		chr1	4427711	4431785	4075	2242	443.69		chr1	4473556	4477597	4042	1313	567.19
chr1	4365398	4367610	2213	1427	1293.14		chr1	4474060	4475956	1897	868	165.15		chr1	4504112	4508793	4682	1396	1645.18
chr1	4419238	4423589	4352	2828	3207.49		chr1	4475969	4477698	1730	923	168.04		chr1	4548572	4561133	12562	2080	3100
chr1	4426200	4432106	5907	3784	2451.29		chr1	4504444	4506207	1764	655	85.18		chr1	4587318	4589021	1704	694	186.19
chr1	4474030	4477733	3704	823	551.31		chr1	4507014	4508766	1753	1072	124.07		chr1	4596029	4601614	5586	2724	1510.67
chr1	4504100	4508866	4767	1430	850.68		chr1	4548991	4554063	5073	2332	3100		chr1	4604312	4607878	3567	1156	1100.52
chr1	4548555	4554423	5869	2038	3100		chr1	4556494	4559169	2676	911	810.77		chr1	4647068	4648930	1863	800	323.77
chr1	4554425	4560755	6331	2960	2142.87		chr1	4587430	4588980	1551	636	253.13		chr1	4649320	4653522	4203	1872	901.22
chr1	4587320	4588934	1615	692	168.72		chr1	4597433	4601244	3812	1779	93.62		chr1	4657504	4659947	2444	1350	442.29
chr1	4596174	4601419	5246	2627	911.96		chr1	4604235	4607952	3718	1191	999.47		chr1	4660386	4669703	9318	4183	2424.64
chr1	4604276	4607914	3639	1217	833.27		chr1	4647064	4649065	2002	1005	580.97		chr1	4685872	4693071	7200	4857	3100
chr1	4647236	4648857	1622	861	107.39		chr1	4650114	4651964	1851	892	358.89		chr1	4696844	4698258	1415	809	102.75
chr1	4649999	4651942	1944	1131	483.05		chr1	4663877	4666527	2651	2013	201.05		chr1	4699275	4708035	8761	4859	1283
chr1	4657732	4659617	1886	1115	119.62		chr1	4667562	4669679	2118	907	314.91		chr1	4741768	4743077	1310	731	56.96
chr1	4660445	4662456	2012	703	66.6		chr1	4687578	4692996	5419	1062	834.97		chr1	4807466	4811647	4182	3307	1108.06
chr1	4662589	4666623	4035	2375	484.37		chr1	4701172	4705986	4815	3300	1151.12		chr1	4827941	4835801	7861	3443	3100
chr1	4667552	4669680	2129	1347	59.84		chr1	4741820	4743227	1408	868	80.13		chr1	4858088	4860596	2509	1280	477.55
chr1	4686117	4693049	6933	4431	3224.61		chr1	4807575	4811832	4258	3050	1423.37		chr1	4864656	4869879	5224	2471	1654.1
chr1	4699418	4707020	7603	5008	3100		chr1	4829971	4835743	5773	1784	1637.56		chr1	4900529	4903629	3101	1773	473.78
chr1	4741775	4743101	1327	776	80.68		chr1	4858449	4860128	1680	926	181.97		chr1	4904980	4906661	1682	437	70.14
chr1	4807641	4811640	4000	3104	906.67		chr1	4864743	4869402	4660	2265	940.78		chr1	4973890	4975723	1834	902	314.31
chr1	4828148	4835967	7820	3522	3100		chr1	4901738	4903168	1431	699	88.15		chr1	4976558	4980954	4397	2594	3100
chr1	4858224	4860347	2124	1064	274.75		chr1	4974027	4975492	1466	1123	80.27		chr1	4989289	4997690	8402	2959	3100
chr1	4864574	4869908	5335	2601	1186.8		chr1	4977380	4980937	3558	1977	3226.07		chr1	5000724	5002190	1467	523	82.82
chr1	4900736	4903815	3080	1565	244.66		chr1	4989328	4997705	8378	1363	3100		chr1	5004709	5006152	1444	467	67.14
chr1	4973966	4975779	1814	1147	112.59		chr1	5058419	5060273	1855	456	190.35		chr1	5018553	5021921	3369	748	373.33
chr1	4976947	4980899	3953	2774	2969.26		chr1	5072890	5075086	2197	1592	109.59		chr1	5058343	5060473	2131	515	231.67
chr1	4989353	4997787	8435	2712	3100		chr1	5083335	5086245	2911	1644	418.59		chr1	5072589	5074960	2372	737	255.09
chr1	5020329	5021226	898	190	52.65		chr1	5125000	5126252	1253	686	89.34		chr1	5083124	5086626	3503	2061	1349.39
chr1	5058263	5060374	2112	675	100.32		chr1	5132226	5135233	3008	993	418.74		chr1	5092528	5094188	1661	960	157.19
chr1	5072702	5074713	2012	605	99.62		chr1	5151848	5160992	9145	8119	3100		chr1	5128150	5129918	1769	900	170.81
chr1	5083246	5086607	3362	1694	892.43		chr1	5190843	5192616	1774	915	169.81		chr1	5130100	5131484	1385	603	83.51
chr1	5092678	5094039	1362	919	75.56		chr1	5271839	5275618	3780	1179	974.06		chr1	5132145	5135509	3365	676	865.61
chr1	5128395	5129788	1394	510	66.82		chr1	5280008	5281978	1971	908	710.09		chr1	5151811	5161094	9284	6175	3100
chr1	5132306	5135460	3155	885	546.48		chr1	5282668	5286827	4160	1608	552.73		chr1	5190653	5192753	2101	1228	301.23
chr1	5151829	5161023	9195	7646	3100		chr1	5342189	5344141	1953	1024	341.58		chr1	5272038	5275266	3229	1070	493
chr1	5190571	5192579	2009	1225	123.63		chr1	5365641	5370082	4442	1996	1272.4		chr1	5280024	5281926	1903	1075	626.2
chr1	5271912	5275425	3514	1365	1344.01		chr1	5370395	5371991	1597	704	122.24		chr1	5282414	5286786	4373	1936	1175.52
chr1	5280023	5282072	2050	988	281.22		chr1	5373292	5375808	2517	528	222.23		chr1	5291845	5293480	1636	838	141.44
chr1	5282634	5286743	4110	1635	1587.32		chr1	5376560	5377920	1361	612	72.95		chr1	5342223	5344028	1806	1011	206.88
chr1	5291951	5293415	1465	498	74.88		chr1	5378662	5380681	2020	1547	170.58		chr1	5346687	5348026	1340	780	63.16
chr1	5342251	5344082	1832	1002	311.36		chr1	5392753	5395927	3175	1389	1080.87		chr1	5349939	5355634	5696	3099	1415.7
chr1	5350271	5354723	4453	2564	608.15		chr1	5571289	5574114	2826	1015	114.34		chr1	5365576	5370168	4593	1946	1384.93
chr1	5366635	5370140	3506	1145	1097.9		chr1	5600907	5612056	11150	8499	3100		chr1	5370187	5379863	9677	5076	3009.35
chr1	5370274	5372821	2548	571	310.47		chr1	5632060	5634834	2775	1457	177.31		chr1	5392847	5395865	3019	1315	1689.65
chr1	5372973	5380189	7217	1158	1584.12		chr1	5650908	5654635	3728	738	406.89		chr1	5600880	5612155	11276	8825	3100
chr1	5392762	5395838	3077	1024	1777.69		chr1	5782358	5786448	4091	3220	338.84		chr1	5631754	5635103	3350	2608	991.98
chr1	5450986	5452792	1807	841	96.57		chr1	5789720	5794962	5243	2776	2574.78		chr1	5650864	5654108	3245	781	847.56
chr1	5601449	5611799	10351	8207	3100		chr1	5795407	5798427	3021	830	689.76		chr1	5782608	5786259	3652	718	323.43
chr1	5631907	5634657	2751	1552	258.91		chr1	5816950	5819659	2710	849	495.22		chr1	5789594	5798945	9352	6750	3100
chr1	5650929	5653762	2834	714	200.73		chr1	5834351	5836613	2263	766	291.14		chr1	5806464	5808116	1653	861	162.29
chr1	5782425	5786287	3863	843	911.31		chr1	5874792	5876831	2040	691	265.12		chr1	5808363	5819499	11137	9195	2251.57
chr1	5789388	5798477	9090	3121	3100		chr1	5926565	5929639	3075	1867	960.77		chr1	5834267	5836720	2454	792	466.58
chr1	5806409	5807910	1502	915	95.45		chr1	5932315	5933716	1402	774	108.12		chr1	5874240	5876777	2538	1253	524.78
chr1	5809272	5812025	2754	2057	230.88		chr1	5939918	5941775	1858	742	556.82		chr1	5876881	5879689	2809	1778	594.9
chr1	5812314	5819476	7163	5469	684.04		chr1	6088986	6092392	3407	846	776.34		chr1	5926546	5929584	3039	1828	652.79
chr1	5834348	5836515	2168	777	170.08		chr1	6116723	6119316	2594	787	507.01		chr1	5932359	5933641	1283	910	70.16
chr1	5874517	5876790	2274	1054	480.96		chr1	6120105	6123058	2954	1743	2154.7		chr1	5939988	5941518	1531	668	90.44
chr1	5877223	5879315	2093	1380	239.47		chr1	6129537	6130945	1409	628	103.76		chr1	6088777	6092477	3701	2671	1458.09
chr1	5926503	5929347	2845	1745	685.46		chr1	6176243	6179548	3306	2033	1480.94		chr1	6116639	6123014	6376	950	3230.05
chr1	5940043	5941529	1487	616	132.28		chr1	6227768	6230716	2949	2223	990.89		chr1	6128342	6130839	2498	654	149.62
chr1	6089041	6092299	3259	903	746.49		chr1	6230865	6233200	2336	1274	169.54		chr1	6174547	6183447	8901	2631	3100
chr1	6116684	6120064	3381	819	1072.04		chr1	6239986	6243354	3369	742	967.15		chr1	6227615	6234065	6451	2315	1613.11
chr1	6120259	6123162	2904	1104	1331.88		chr1	6269959	6273065	3107	2335	262.95		chr1	6239918	6244223	4306	768	1549.03
chr1	6128223	6130988	2766	2026	161.11		chr1	6296752	6298449	1698	968	347.13		chr1	6269463	6274020	4558	2677	2146.29
chr1	6174651	6183194	8544	3499	3100		chr1	6302838	6304298	1461	858	107.53		chr1	6294451	6298566	4116	3149	700.48
chr1	6227785	6230655	2871	2092	497.9		chr1	6389285	6393740	4456	1476	1369.19		chr1	6331061	6333138	2078	716	204.13
chr1	6231012	6233316	2305	1568	153.58		chr1	6393861	6395465	1605	738	99.52		chr1	6389346	6395857	6512	3248	2607.23
chr1	6240004	6244204	4201	1017	1251.03		chr1	6449941	6453238	3298	2725	1008.06		chr1	6448876	6453283	4408	3760	465.51
chr1	6269383	6274030	4648	2448	2466.89		chr1	6470076	6474519	4444	1228	1925.03		chr1	6469916	6474593	4678	866	3100
chr1	6294392	6295825	1434	725	54.18		chr1	6476413	6477549	1137	696	52.53		chr1	6475853	6480306	4454	1205	1066.82
chr1	6295992	6298446	2455	1666	466.55		chr1	6484492	6487140	2649	1637	221.79		chr1	6484548	6487719	3172	1518	550.34
chr1	6389587	6395792	6206	3067	1052.57		chr1	6495236	6497120	1885	911	339.33		chr1	6495018	6497058	2041	1307	435.72
chr1	6450076	6453296	3221	2555	609.8		chr1	6497373	6499690	2318	1113	1219.21		chr1	6497302	6499520	2219	1070	756.02
chr1	6469832	6474610	4779	1346	2562.8		chr1	6509072	6511795	2724	1651	682.61		chr1	6506534	6511896	5363	4349	2612.37
chr1	6475937	6480223	4287	890	741.66		chr1	6571544	6573328	1785	1170	181.79		chr1	6552667	6555736	3070	987	369.32
chr1	6484471	6487435	2965	1530	702.34		chr1	6581433	6584053	2621	1673	1203.41		chr1	6571889	6573412	1524	800	118.93
chr1	6495128	6496897	1770	1015	279.85		chr1	6614076	6615730	1655	875	156.04		chr1	6581389	6583969	2581	1906	1076.1
chr1	6497298	6499405	2108	1141	577.61		chr1	6618508	6620745	2238	857	187.98		chr1	6614327	6615716	1390	784	71.34
chr1	6508402	6511744	3343	2216	1777		chr1	6637022	6639174	2153	994	228.26		chr1	6618611	6620904	2294	739	170.71
chr1	6552715	6555903	3189	2342	290.13		chr1	6642923	6645745	2823	1350	379.79		chr1	6623372	6624903	1532	659	65.98
chr1	6571928	6574002	2075	715	120.36		chr1	6650334	6654518	4185	2307	3100		chr1	6634740	6636445	1706	273	72.15
chr1	6581497	6584003	2507	1651	968.03		chr1	6701092	6703670	2579	1334	219.9		chr1	6636580	6639986	3407	1311	922.51
chr1	6623767	6624929	1163	359	50.42		chr1	6718768	6720904	2137	1174	431.04		chr1	6642816	6645674	2859	1539	1135.94
chr1	6636865	6639835	2971	1202	319.17		chr1	6738340	6740381	2042	1211	218.96		chr1	6650266	6654985	4720	2282	3100
chr1	6642895	6645560	2666	1496	945.52		chr1	6754819	6756223	1405	674	125.7		chr1	6701834	6703523	1690	847	60.26
chr1	6650286	6654827	4542	2253	2917.89		chr1	6769316	6770993	1678	1039	105.88		chr1	6718162	6720796	2635	1769	394
chr1	6701474	6703422	1949	994	198.33		chr1	6771647	6773276	1630	951	119.75		chr1	6754524	6758127	3604	863	556.47
chr1	6718759	6720681	1923	1191	308.09		chr1	6781120	6782973	1854	770	647.02		chr1	6763455	6765165	1711	1237	150.98
chr1	6738413	6740276	1864	689	110.3		chr1	6783376	6785786	2411	1072	198.69		chr1	6769102	6773242	4141	3199	630.1
chr1	6754591	6757762	3172	814	326.77		chr1	6788661	6792447	3787	2690	781.98		chr1	6781076	6786793	5718	3725	475.74
chr1	6769279	6771228	1950	862	191.48		chr1	6836952	6840967	4016	1540	3100		chr1	6787169	6795924	8756	4252	3100
chr1	6771336	6773340	2005	984	327.98		chr1	6842714	6846421	3708	2142	2638.93		chr1	6803822	6805362	1541	927	72.83
chr1	6781018	6786735	5718	3585	1178.24		chr1	6851752	6853284	1533	602	71.13		chr1	6834991	6846417	11427	4267	3100
chr1	6788433	6793524	5092	2902	1744.02		chr1	6880169	6882629	2461	1720	265.52		chr1	6850835	6853543	2709	1930	371.09
chr1	6794056	6795672	1617	1116	57.24		chr1	6883312	6884764	1453	870	93.57		chr1	6853834	6856076	2243	1579	307.99
chr1	6803479	6805388	1910	910	118.99		chr1	6884949	6886070	1122	733	77		chr1	6868376	6870561	2186	1165	489.65
chr1	6835259	6846416	11158	3271	3100		chr1	6904400	6910945	6546	3308	3100		chr1	6877014	6882643	5630	2004	1740.95
chr1	6848729	6850346	1618	1082	80.88		chr1	6911223	6912488	1266	697	56.59		chr1	6883169	6886494	3326	926	554.63
chr1	6851527	6853343	1817	1110	168.32		chr1	6916607	6918499	1893	893	364.61		chr1	6904392	6911034	6643	3131	3100
chr1	6877323	6879724	2402	1380	290.63		chr1	6921265	6923043	1779	741	78.1		chr1	6911203	6913080	1878	782	217.23
chr1	6879921	6882604	2684	1724	357.07		chr1	6957589	6961713	4125	770	98.86		chr1	6916799	6918265	1467	412	132.67
chr1	6883182	6886018	2837	680	232.7		chr1	6961718	6965460	3743	2711	1473.98		chr1	6920831	6923312	2482	1630	458.17
chr1	6904574	6910899	6326	2982	3100		chr1	6996207	6998107	1901	751	181.5		chr1	6927496	6929461	1966	588	114.47
chr1	6911244	6912810	1567	677	203.59		chr1	7014156	7015968	1813	1132	205.22		chr1	6957690	6965335	7646	853	462.35
chr1	6916692	6918414	1723	725	194.96		chr1	7054163	7060038	5876	3950	3100		chr1	6977268	6986284	9017	2339	1235.92
chr1	6921117	6923177	2061	1357	81.07		chr1	7109552	7112678	3127	2396	351.55		chr1	6996069	6998238	2170	915	322.33
chr1	6957650	6960507	2858	965	663.86		chr1	7161362	7163844	2483	1323	1296.34		chr1	7014074	7015918	1845	1353	127.38
chr1	6960545	6965262	4718	3939	1162.52		chr1	7172123	7173955	1833	1012	141.99		chr1	7033498	7034859	1362	716	50.51
chr1	6996258	6998083	1826	899	150.72		chr1	7197178	7199043	1866	1093	290.28		chr1	7053801	7062224	8424	4539	3100
chr1	7014222	7015875	1654	938	124.73		chr1	7200348	7202014	1667	1294	101.72		chr1	7109824	7112500	2677	1607	245.49
chr1	7054065	7060294	6230	4240	3100		chr1	7223475	7225476	2002	1341	235.06		chr1	7150554	7154193	3640	919	719.96
chr1	7101597	7103239	1643	928	88.68		chr1	7225605	7232346	6742	5736	2215.67		chr1	7161285	7163786	2502	1166	1033.49
chr1	7109623	7112492	2870	608	120.1		chr1	7271950	7275723	3774	1132	1561.91		chr1	7172591	7174015	1425	698	74.96
chr1	7150762	7152256	1495	635	117.57		chr1	7295141	7296664	1524	655	171.1		chr1	7197040	7198980	1941	792	265.09
chr1	7161309	7163668	2360	1190	758.55		chr1	7329848	7334478	4631	1856	2954.23		chr1	7201028	7202980	1953	819	234.66
chr1	7197189	7198985	1797	689	282.41		chr1	7448471	7455620	7150	2912	3100		chr1	7223231	7232350	9120	8075	3100
chr1	7201036	7202519	1484	491	66.93		chr1	7460826	7465821	4996	4228	431.72		chr1	7267955	7270401	2447	926	356.7
chr1	7223370	7232246	8877	7957	3100		chr1	7472603	7475950	3348	1936	722.52		chr1	7272004	7276900	4897	1446	814.23
chr1	7272153	7276743	4591	1341	1342.9		chr1	7479441	7483739	4299	2047	1075.96		chr1	7329732	7335634	5903	1089	1746.17
chr1	7295277	7296686	1410	786	74.32		chr1	7515816	7518634	2819	1732	390.61		chr1	7389242	7397038	7797	1896	996.39
chr1	7329814	7335483	5670	1099	3100		chr1	7521702	7528433	6732	2624	3100		chr1	7448400	7458712	10313	5319	2640.72
chr1	7389338	7391940	2603	1281	464.97		chr1	7536734	7538246	1513	737	246.22		chr1	7459737	7465987	6251	5138	352.02
chr1	7394140	7397045	2906	2236	285.79		chr1	7548852	7551073	2222	1314	113.19		chr1	7471242	7475975	4734	2712	1940.99
chr1	7401697	7405812	4116	2932	216.54		chr1	7668465	7674964	6500	4253	3100		chr1	7478913	7483841	4929	1204	2003.57
chr1	7448483	7456822	8340	5521	3100		chr1	7683496	7687409	3914	1948	1674.36		chr1	7515264	7518786	3523	1632	1501.47
chr1	7456866	7458725	1860	1117	82.99		chr1	7687786	7689294	1509	788	108.84		chr1	7521563	7528611	7049	2640	3100
chr1	7460937	7463377	2441	728	152.54		chr1	7696211	7697766	1556	701	129.52		chr1	7536595	7538147	1553	883	393.62
chr1	7464239	7465907	1669	765	178.21		chr1	7714441	7717819	3379	919	567.29		chr1	7545135	7547636	2502	1593	221.79
chr1	7468711	7469939	1229	762	61.96		chr1	7730450	7734230	3781	989	793.38		chr1	7549170	7550935	1766	812	89.71
chr1	7471516	7476006	4491	2472	436.45		chr1	7739768	7743988	4221	2063	2035.34		chr1	7551071	7554463	3393	2340	1094.15
chr1	7478928	7483733	4806	1842	1084.95		chr1	7748874	7751153	2280	863	581.77		chr1	7668411	7677593	9183	5714	3100
chr1	7515355	7518636	3282	1547	1176.03		chr1	7751881	7753635	1755	974	129.99		chr1	7683660	7690388	6729	1834	3100
chr1	7521698	7528553	6856	2680	2537.44		chr1	7793418	7794871	1454	711	93.41		chr1	7696171	7697956	1786	1032	234.58
chr1	7536618	7538264	1647	866	337.87		chr1	7795033	7796984	1952	874	177.18		chr1	7714509	7717823	3315	812	574.51
chr1	7545200	7547524	2325	1278	324.21		chr1	7801170	7803196	2027	1051	496.17		chr1	7723996	7727073	3078	1598	152.07
chr1	7548938	7550993	2056	1018	405.8		chr1	7840870	7842371	1502	663	97.79		chr1	7727333	7734455	7123	4312	1504.06
chr1	7551281	7554357	3077	2171	497.26		chr1	7855672	7857954	2283	1512	580.7		chr1	7739585	7745252	5668	1923	3100
chr1	7668698	7676038	7341	4282	3100		chr1	7890529	7893882	3354	1409	64.58		chr1	7746999	7754042	7044	3057	3100
chr1	7683655	7690006	6352	1938	2981.13		chr1	7915568	7917694	2127	1079	215		chr1	7760840	7763823	2984	889	64.75
chr1	7696159	7697789	1631	678	181.4		chr1	7922514	7924362	1849	751	239.37		chr1	7784926	7787400	2475	1493	193.38
chr1	7714532	7717828	3297	788	549.54		chr1	7939045	7941075	2031	1200	369.19		chr1	7792951	7797400	4450	3214	1258.71
chr1	7723225	7727131	3907	2475	311.26		chr1	7976492	7978959	2468	1848	156.56		chr1	7801062	7809554	8493	1047	1046.85
chr1	7727609	7730050	2442	603	251.16		chr1	8024543	8026485	1943	1202	483.41		chr1	7816503	7819072	2570	1575	734.28
chr1	7730558	7734242	3685	896	337.09		chr1	8054959	8058385	3427	771	148.18		chr1	7840915	7844264	3350	703	825.25
chr1	7739849	7745235	5387	1603	3100		chr1	8103343	8105069	1727	865	174.32		chr1	7855493	7857878	2386	1536	409.92
chr1	7747572	7753824	6253	2158	3052.54		chr1	8105153	8108464	3312	757	808.39		chr1	7890353	7894256	3904	1588	787.62
chr1	7792978	7797563	4586	3241	856.89		chr1	8138537	8140851	2315	1289	726.49		chr1	7922464	7924834	2371	1330	383.55
chr1	7801144	7804799	3656	1017	679.13		chr1	8161489	8164251	2763	684	382.06		chr1	7938745	7942101	3357	1514	724.4
chr1	7804808	7809547	4740	3003	451.17		chr1	8173550	8175460	1911	816	125.44		chr1	7942546	7943999	1454	789	68.43
chr1	7816875	7819179	2305	1481	432.03		chr1	8198324	8202194	3871	2325	2050.9		chr1	7976626	7978895	2270	1733	125.85
chr1	7840885	7843741	2857	613	185.24		chr1	8208413	8211988	3576	1854	1799.49		chr1	8024473	8026487	2015	1194	561.45
chr1	7846227	7847735	1509	854	88.43		chr1	8225178	8231635	6458	3872	503.11		chr1	8043675	8045024	1350	717	104.35
chr1	7855744	7857887	2144	1389	256.16		chr1	8233641	8235378	1738	948	51.68		chr1	8054118	8058180	4063	1585	745.98
chr1	7890303	7896284	5982	1662	1317.77		chr1	8251967	8256175	4209	998	861.23		chr1	8103461	8105104	1644	689	188.97
chr1	7900313	7902907	2595	1788	150.17		chr1	8264583	8267703	3121	1335	130.33		chr1	8105203	8109041	3839	720	1225.62
chr1	7915772	7917636	1865	889	179.79		chr1	8272798	8276167	3370	1597	841.83		chr1	8136342	8137991	1650	657	269.33
chr1	7922468	7924695	2228	1557	192.64		chr1	8284617	8287143	2527	1818	213.59		chr1	8138381	8140873	2493	1405	1398.24
chr1	7938755	7941052	2298	1477	462.65		chr1	8292191	8294529	2339	1666	377.08		chr1	8161531	8164277	2747	1082	440.66
chr1	7976447	7978834	2388	1336	199.27		chr1	8298962	8305271	6310	3394	3015.84		chr1	8173613	8175937	2325	1611	396.28
chr1	8024613	8026403	1791	1050	288.28		chr1	8316786	8320901	4116	1429	332		chr1	8198398	8202486	4089	2118	3100
chr1	8054670	8057752	3083	1873	491.69		chr1	8342917	8345167	2251	1411	682.06		chr1	8204327	8207233	2907	874	147.68
chr1	8103456	8104969	1514	709	87.91		chr1	8354598	8359159	4562	2344	577.65		chr1	8207680	8212357	4678	2445	2228.13
chr1	8105197	8108873	3677	884	674.81		chr1	8359879	8364415	4537	1440	451.19		chr1	8224883	8231659	6777	4164	2026.85
chr1	8138431	8140865	2435	1470	1174.26		chr1	8368460	8374522	6063	1795	1077.76		chr1	8232713	8235201	2489	707	359.4
chr1	8161664	8164297	2634	1278	310.06		chr1	8375119	8376631	1513	774	127.44		chr1	8251997	8256596	4600	1235	1514.04
chr1	8173623	8175936	2314	695	343.51		chr1	8381061	8382657	1597	1007	152.35		chr1	8272258	8277210	4953	2094	653.38
chr1	8198203	8202240	4038	2403	2724.94		chr1	8388172	8389526	1355	433	76.56		chr1	8283750	8287812	4063	2678	962.65
chr1	8204581	8205758	1178	714	53.68		chr1	8395141	8396814	1674	910	172.3		chr1	8292025	8294754	2730	890	995.06
chr1	8207762	8211795	4034	2286	1604.46		chr1	8404514	8406788	2275	1148	611.49		chr1	8298417	8307053	8637	5402	3100
chr1	8224838	8231531	6694	4190	3085.92		chr1	8416632	8418775	2144	1181	794.6		chr1	8314838	8321325	6488	2904	3171.35
chr1	8233709	8235334	1626	859	103.49		chr1	8450707	8452073	1367	723	54.6		chr1	8341236	8342384	1149	698	56.15
chr1	8252318	8256436	4119	898	694.58		chr1	8480433	8482016	1584	1082	111.87		chr1	8342692	8345156	2465	1391	543.19
chr1	8264838	8267892	3055	978	78.43		chr1	8487458	8488879	1422	605	75.38		chr1	8352455	8378390	25936	20153	3100
chr1	8272500	8276706	4207	1813	1183.13		chr1	8500203	8501573	1371	627	68.89		chr1	8381209	8382809	1601	741	87.21
chr1	8284405	8287682	3278	2093	464.87		chr1	8515123	8517490	2368	650	263.37		chr1	8387679	8389993	2315	827	256.27
chr1	8292071	8294750	2680	1964	668.55		chr1	8517648	8520278	2631	1130	964.18		chr1	8390324	8394195	3872	2437	1234.1
chr1	8298395	8306971	8577	3907	3100		chr1	8527223	8529258	2036	863	430.84		chr1	8394673	8397887	3215	2201	1091.37
chr1	8314636	8321312	6677	3015	3071.41		chr1	8593066	8596828	3763	1809	2206.7		chr1	8401935	8406733	4799	3670	1568.48
chr1	8342900	8345317	2418	1146	289.78		chr1	8650370	8653369	3000	2119	301.43		chr1	8416777	8418584	1808	1059	229.37
chr1	8348521	8350199	1679	1031	204.81		chr1	8673492	8681331	7840	3593	3100		chr1	8449853	8452576	2724	1358	544.72
chr1	8352823	8378389	25567	18913	3100		chr1	8688088	8689807	1720	852	83.86		chr1	8475026	8476593	1568	615	117.69
chr1	8381239	8382808	1570	924	111.1		chr1	8712260	8719430	7171	2834	2842.67		chr1	8487528	8489703	2176	1652	83.61
chr1	8387880	8393821	5942	1240	992.52		chr1	8723245	8725058	1814	1018	427.91		chr1	8493478	8502056	8579	5657	3100
chr1	8394905	8397811	2907	1178	482.39		chr1	8736044	8737697	1654	741	55.98		chr1	8509295	8510536	1242	788	52.09
chr1	8401835	8406771	4937	3688	1590.23		chr1	8756583	8758570	1988	599	183.45		chr1	8513037	8520216	7180	3575	2233.63
chr1	8416746	8418665	1920	806	329.74		chr1	8841387	8842610	1224	659	56.81		chr1	8542377	8544195	1819	926	167.93
chr1	8449985	8452354	2370	567	113.23		chr1	8844638	8846771	2134	1161	121		chr1	8544506	8546117	1612	645	113.42
chr1	8480584	8481952	1369	720	85.94		chr1	8848797	8852218	3422	2307	2180.39		chr1	8591919	8598388	6470	2917	3100
chr1	8487697	8488747	1051	432	50.68		chr1	8856449	8858732	2284	1221	298.01		chr1	8598761	8600275	1515	671	224.53
chr1	8494379	8501974	7596	5007	1083.31		chr1	8870934	8873100	2167	735	542.2		chr1	8650096	8653689	3594	2549	820.88
chr1	8509162	8510466	1305	522	63.7		chr1	8873597	8877009	3413	1274	488.93		chr1	8673457	8681783	8327	3517	2883.21
chr1	8514972	8520297	5326	912	1649.66		chr1	8881041	8882285	1245	784	59.26		chr1	8698220	8701360	3141	1079	818.58
chr1	8527232	8529138	1907	797	630.09		chr1	8884926	8886971	2046	718	308.5		chr1	8712111	8719509	7399	3004	2405.92
chr1	8542807	8543956	1150	447	51.67		chr1	8913318	8915926	2609	1644	1379.34		chr1	8723148	8725112	1965	1126	344.97
chr1	8591824	8598234	6411	2950	3100		chr1	8918486	8920056	1571	756	181.62		chr1	8736285	8738988	2704	740	228.41
chr1	8598839	8600179	1341	576	66.1		chr1	8922201	8923619	1419	760	87.06		chr1	8756514	8758476	1963	689	209.93
chr1	8650282	8653822	3541	2185	639.74		chr1	8938126	8940578	2453	1232	1011.31		chr1	8841524	8848472	6949	4270	403.53
chr1	8673543	8681642	8100	3572	3100		chr1	8988506	8990901	2396	761	679.07		chr1	8848708	8853429	4722	2455	3100
chr1	8688041	8689823	1783	879	399.65		chr1	9015488	9017747	2260	988	201.42		chr1	8856117	8859027	2911	1602	1024.23
chr1	8698486	8701363	2878	713	452.44		chr1	9062885	9064787	1903	1139	230.68		chr1	8861950	8863392	1443	1041	86.99
chr1	8712152	8719485	7334	3057	3100		chr1	9080294	9085837	5544	2628	2309.11		chr1	8869800	8877771	7972	6399	3100
chr1	8723257	8725102	1846	981	343.21		chr1	9099872	9107718	7847	5458	2627.61		chr1	8879868	8882723	2856	1779	909.6
chr1	8735794	8740267	4474	1146	321.68		chr1	9116486	9119354	2869	1490	798.39		chr1	8884437	8888592	4156	1541	1450.23
chr1	8756599	8758173	1575	589	122.42		chr1	9126730	9129041	2312	1275	112.89		chr1	8913098	8915967	2870	1930	1414.43
chr1	8843419	8847257	3839	1922	1409.6		chr1	9129559	9132535	2977	1800	219.81		chr1	8918712	8920171	1460	499	144.48
chr1	8848690	8852670	3981	1332	3050.63		chr1	9141369	9143505	2137	1399	450.58		chr1	8938308	8940467	2160	1110	350.45
chr1	8856371	8859019	2649	1399	423.79		chr1	9159863	9163439	3577	2390	3218.75		chr1	8988568	8990978	2411	983	611.29
chr1	8870846	8877644	6799	1144	2007.38		chr1	9190991	9192976	1986	812	972.12		chr1	9015472	9017635	2164	1202	179.05
chr1	8879954	8882628	2675	1710	741.82		chr1	9225511	9228091	2581	930	1281.31		chr1	9062912	9064524	1613	749	159.72
chr1	8884599	8888541	3943	1524	789.47		chr1	9233802	9235378	1577	817	125.74		chr1	9078290	9086237	7948	6109	3100
chr1	8913482	8915998	2517	867	1360.7		chr1	9269101	9273060	3960	1987	2942.5		chr1	9099641	9107757	8117	5807	3100
chr1	8918510	8919994	1485	690	85.07		chr1	9275808	9278378	2571	931	600.66		chr1	9116197	9119258	3062	1762	780.56
chr1	8938251	8940651	2401	935	518.75		chr1	9278745	9279699	955	381	50.19		chr1	9126719	9129535	2817	1270	441.43
chr1	8965314	8967210	1897	1209	50.59		chr1	9280486	9283157	2672	1479	562.53		chr1	9129575	9132671	3097	1659	848.95
chr1	8988699	8990810	2112	765	194.68		chr1	9292389	9295309	2921	1101	344.52		chr1	9133092	9135138	2047	1104	117.61
chr1	9015582	9017761	2180	911	303.59		chr1	9307599	9314348	6750	5521	2526.16		chr1	9138362	9140919	2558	1413	481.05
chr1	9062949	9064540	1592	938	60.52		chr1	9350907	9353667	2761	1479	479.4		chr1	9141254	9143652	2399	1499	522.72
chr1	9077234	9086158	8925	7488	3100		chr1	9360499	9362182	1684	1037	268.73		chr1	9159449	9163334	3886	2854	2506.63
chr1	9099772	9107671	7900	6513	3100		chr1	9379238	9380847	1610	974	107.64		chr1	9191103	9192841	1739	769	341.53
chr1	9116309	9119221	2913	1655	530.5		chr1	9381702	9384257	2556	623	138.21		chr1	9225458	9239937	14480	952	3100
chr1	9126725	9129088	2364	1248	539.8		chr1	9386785	9390413	3629	2680	566.82		chr1	9253613	9255525	1913	1184	220.79
chr1	9129590	9132517	2928	1680	1668.07		chr1	9452753	9454320	1568	623	69.81		chr1	9263131	9273326	10196	7965	3100
chr1	9133070	9135167	2098	1258	299.25		chr1	9463158	9465239	2082	436	172.47		chr1	9275285	9280160	4876	2059	2472.64
chr1	9138618	9140767	2150	752	668.15		chr1	9537285	9539971	2687	1543	410		chr1	9280314	9284817	4504	1790	2565.89
chr1	9141203	9143623	2421	1541	782.83		chr1	9546082	9547583	1502	747	129.46		chr1	9291448	9295430	3983	1747	1093.59
chr1	9159596	9163457	3862	3051	2574.79		chr1	9566242	9568069	1828	1080	187.31		chr1	9307795	9314455	6661	5696	3100
chr1	9191061	9192786	1726	818	408.62		chr1	9568192	9572586	4395	3299	3100		chr1	9346696	9348887	2192	825	175.56
chr1	9225598	9229921	4324	919	1302.56		chr1	9589276	9591614	2339	1622	388		chr1	9351250	9353624	2375	1330	232.75
chr1	9230397	9236445	6049	4251	661.68		chr1	9606095	9610970	4876	3779	1857.76		chr1	9360640	9363837	3198	1940	444.68
chr1	9236543	9239471	2929	1137	316.82		chr1	9618419	9626373	7955	2678	3100		chr1	9363960	9365486	1527	564	77.17
chr1	9263772	9273242	9471	8030	3100		chr1	9627135	9629526	2392	1034	1053.39		chr1	9379048	9380976	1929	718	228.61
chr1	9275261	9280137	4877	2059	1229.4		chr1	9652180	9656578	4399	3653	1167.22		chr1	9381377	9384717	3341	2382	864.05
chr1	9280433	9284725	4293	1666	1065.81		chr1	9703898	9707709	3812	1423	1385.79		chr1	9386062	9391076	5015	3422	2083.15
chr1	9291057	9295395	4339	2490	557.38		chr1	9740244	9741570	1327	640	51.73		chr1	9452778	9454172	1395	642	99.87
chr1	9308270	9314418	6149	5217	3100		chr1	9753063	9754571	1509	779	71.49		chr1	9462774	9467695	4922	1054	844.35
chr1	9351072	9353319	2248	596	135.39		chr1	9784462	9795487	11026	5743	3100		chr1	9537395	9539792	2398	913	413.09
chr1	9360589	9363658	3070	859	266.6		chr1	9838839	9840688	1850	943	288.32		chr1	9568178	9572359	4182	3155	2424.45
chr1	9379181	9380892	1712	637	103.6		chr1	9840772	9842892	2121	1059	148.13		chr1	9586837	9589578	2742	1626	344.51
chr1	9381584	9384496	2913	678	298.36		chr1	9882393	9883981	1589	931	198.42		chr1	9605977	9610982	5006	3908	2114.11
chr1	9386391	9390739	4349	3123	1424.77		chr1	9898232	9900760	2529	1487	844.21		chr1	9616692	9631110	14419	5098	3100
chr1	9463076	9466419	3344	1090	346.12		chr1	9910328	9914288	3961	2559	760.88		chr1	9651273	9657252	5980	1595	3100
chr1	9537538	9539887	2350	1113	603.59		chr1	9960663	9962420	1758	750	213.73		chr1	9703979	9708607	4629	1573	1306.15
chr1	9566441	9567940	1500	998	92.21		chr1	9966720	9968618	1899	1245	246.18		chr1	9770551	9774474	3924	1385	326.25
chr1	9568128	9572457	4330	3368	3218.75		chr1	9972128	9973999	1872	1078	438.07		chr1	9783814	9795932	12119	6590	3100
chr1	9587771	9589210	1440	658	57.17		chr1	9992624	9994832	2209	1546	162.93		chr1	9817800	9825295	7496	3446	3068.38
chr1	9589407	9591546	2140	1283	154.78		chr1	10009162	10012147	2986	1217	290.01		chr1	9837351	9843065	5715	2590	1221.82
chr1	9606095	9611000	4906	3711	2283.92		chr1	10018070	10021652	3583	1761	3100		chr1	9881878	9884201	2324	1491	436.72
chr1	9616796	9626473	9678	3063	3100		chr1	10047696	10049810	2115	1034	196.76		chr1	9894614	9917892	23279	5046	3100
chr1	9626797	9629470	2674	1310	764.84		chr1	10067368	10071123	3756	2428	954.71		chr1	9918473	9919807	1335	802	88.26
chr1	9651691	9657221	5531	3307	2243.16		chr1	10081346	10085454	4109	1371	1896.96		chr1	9960788	9962656	1869	593	145.32
chr1	9704192	9708628	4437	2029	1011.83		chr1	10111866	10114903	3038	1155	841.15		chr1	9966779	9968596	1818	1117	209.64
chr1	9753160	9754420	1261	524	82		chr1	10117546	10118868	1323	847	70.05		chr1	9972072	9974057	1986	824	474.1
chr1	9756496	9757984	1489	777	58.73		chr1	10156894	10159185	2292	1416	682.23		chr1	9992217	9996124	3908	1077	1515.31
chr1	9769540	9772489	2950	2500	117.65		chr1	10161990	10164952	2963	1388	828		chr1	10002146	10015840	13695	2129	3100
chr1	9772524	9774415	1892	1178	164.23		chr1	10166804	10173696	6893	2688	2387.73		chr1	10018170	10023949	5780	1270	724.69
chr1	9783938	9795781	11844	6529	3100		chr1	10178742	10180174	1433	846	86.8		chr1	10047211	10050146	2936	1491	1206.1
chr1	9818141	9825192	7052	2599	767.28		chr1	10186398	10189117	2720	1946	283.82		chr1	10057946	10060708	2763	1338	658.94
chr1	9838876	9843014	4139	3117	986.23		chr1	10198267	10199959	1693	656	124.78		chr1	10065466	10066838	1373	651	54.64
chr1	9882179	9884187	2009	1080	351.07		chr1	10202062	10204027	1966	891	105.29		chr1	10067084	10070891	3808	2764	765.95
chr1	9896211	9917782	21572	3358	3100		chr1	10234465	10238124	3660	2721	622.64		chr1	10081399	10086157	4759	3220	3023.34
chr1	9928020	9930770	2751	615	169.21		chr1	10372906	10374308	1403	680	67.28		chr1	10111800	10120678	8879	1325	3100
chr1	9951128	9953190	2063	1103	72.75		chr1	10453771	10456251	2481	1665	763.86		chr1	10137960	10143260	5301	977	830.8
chr1	9960736	9962223	1488	673	74.45		chr1	10456732	10459469	2738	1961	431.18		chr1	10156902	10159234	2333	1428	763.15
chr1	9966919	9968470	1552	757	192.3		chr1	10516675	10518958	2284	1036	966.35		chr1	10160468	10174093	13626	9050	3100
chr1	9972100	9973981	1882	708	479.38		chr1	10548463	10553065	4603	1961	677.17		chr1	10178823	10180159	1337	790	156.7
chr1	9992075	9995311	3237	1735	586.98		chr1	10565530	10567456	1927	1324	148.02		chr1	10196100	10200359	4260	3000	628.33
chr1	10002514	10007212	4699	1777	762.17		chr1	10575934	10579148	3215	1203	1623.48		chr1	10200912	10204449	3538	2049	653.15
chr1	10009500	10012424	2925	1913	596.01		chr1	10600561	10603310	2750	1760	844.04		chr1	10205703	10207402	1700	648	196.27
chr1	10018108	10023876	5769	965	380.43		chr1	10605871	10609620	3750	724	488.1		chr1	10230665	10232172	1508	845	85.31
chr1	10047236	10050092	2857	2066	627.35		chr1	10609904	10615728	5825	3676	3100		chr1	10234172	10239422	5251	3051	1623.53
chr1	10058341	10060269	1929	1322	73.45		chr1	10617169	10618579	1411	490	63.68		chr1	10243695	10246054	2360	1564	219.09
chr1	10067131	10070786	3656	2504	781.04		chr1	10618615	10620133	1519	609	92.23		chr1	10329111	10330530	1420	803	131.41
chr1	10081314	10085893	4580	3163	2447.2		chr1	10646556	10649274	2719	882	407.12		chr1	10368269	10369683	1415	744	73.63
chr1	10111944	10116575	4632	2025	1869.87		chr1	10683184	10685115	1932	1238	493.64		chr1	10370677	10371931	1255	621	98.44
chr1	10117213	10119684	2472	1672	340.65		chr1	10692965	10695628	2664	1106	658.33		chr1	10375559	10377791	2233	686	131.88
chr1	10138103	10139994	1892	809	273.24		chr1	10706159	10707502	1344	629	67.19		chr1	10450687	10456465	5779	4015	3100
chr1	10141814	10143210	1397	721	93.44		chr1	10709481	10712405	2925	1907	3079.8		chr1	10456478	10459456	2979	2116	291.13
chr1	10156814	10159170	2357	815	637.04		chr1	10793109	10795096	1988	1173	433.67		chr1	10516560	10519672	3113	1129	1673.77
chr1	10161951	10165666	3716	1369	1809.75		chr1	10866101	10867060	960	281	57.78		chr1	10521623	10524966	3344	1034	229.34
chr1	10165794	10173804	8011	3730	3100		chr1	10867614	10871649	4036	1071	2676.97		chr1	10535627	10537126	1500	1035	82.99
chr1	10178887	10180258	1372	741	97.49		chr1	10892134	10893902	1769	831	268.88		chr1	10539078	10541256	2179	1099	157.95
chr1	10183033	10184845	1813	918	83.78		chr1	10917638	10920316	2679	932	399.66		chr1	10548101	10553447	5347	1317	2145.39
chr1	10185984	10190013	4030	2244	1136		chr1	10932128	10937034	4907	929	454.77		chr1	10554602	10558617	4016	1486	1318.48
chr1	10198265	10200000	1736	775	130.07		chr1	10942699	10944255	1557	819	122.8		chr1	10561838	10573302	11465	9928	1341.66
chr1	10201245	10204003	2759	1788	675.33		chr1	10973772	10976272	2501	981	604.51		chr1	10574778	10579862	5085	2560	2753.12
chr1	10205734	10207232	1499	777	150.81		chr1	11008172	11013002	4831	3888	624.24		chr1	10592316	10594007	1692	971	115.65
chr1	10234407	10239254	4848	2711	1516.96		chr1	11013136	11016345	3210	761	829.47		chr1	10596230	10609863	13634	6112	3100
chr1	10451132	10456333	5202	3922	1906.54		chr1	11021676	11023740	2065	1083	381.8		chr1	10610104	10620083	9980	1186	3100
chr1	10456701	10459515	2815	1770	884.62		chr1	11023826	11027297	3472	633	422.52		chr1	10646011	10650001	3991	1390	788.6
chr1	10516674	10519688	3015	1099	709.26		chr1	11030774	11032533	1760	1075	145.24		chr1	10683099	10685169	2071	734	1088.02
chr1	10539015	10541132	2118	1350	58.25		chr1	11035527	11037649	2123	1045	622.78		chr1	10692861	10695951	3091	1298	1622.81
chr1	10548179	10553286	5108	2270	865.6		chr1	11052051	11054961	2911	2159	435.24		chr1	10703799	10707925	4127	2138	2240.3
chr1	10554904	10558223	3320	702	124.96		chr1	11071220	11072826	1607	815	157.39		chr1	10709531	10712408	2878	1891	2421.93
chr1	10562080	10568291	6212	4128	1171.4		chr1	11075076	11080769	5694	2556	2972.07		chr1	10793232	10795047	1816	1087	341.9
chr1	10569322	10573130	3809	2327	1154.39		chr1	11081356	11084682	3327	815	1006.48		chr1	10865489	10876685	11197	5364	3100
chr1	10575702	10579828	4127	2387	1781.11		chr1	11093941	11095329	1389	629	50.18		chr1	10891206	10900246	9041	4355	2022.22
chr1	10596516	10597957	1442	1105	67.4		chr1	11176277	11177782	1506	788	112.48		chr1	10900361	10904084	3724	806	185.34
chr1	10598169	10609898	11730	4133	3100		chr1	11197798	11204778	6981	5180	2898.57		chr1	10915388	10922377	6990	3201	219.8
chr1	10609930	10619849	9920	1263	3100		chr1	11224306	11226456	2151	964	662.3		chr1	10923622	10930041	6420	2663	593.65
chr1	10646549	10649344	2796	827	301.78		chr1	11276933	11280250	3318	817	431.36		chr1	10931263	10937189	5927	1671	1285.72
chr1	10683067	10685169	2103	1285	334.61		chr1	11280970	11282917	1948	529	209.45		chr1	10942577	10944249	1673	773	168.91
chr1	10692990	10695750	2761	1057	848.84		chr1	11316139	11319717	3579	946	1372.31		chr1	10969918	10972144	2227	1312	409.74
chr1	10704340	10707793	3454	2340	527.59		chr1	11336811	11340537	3727	2240	1064.27		chr1	10972223	10979638	7416	2526	1478.44
chr1	10709559	10712447	2889	1884	2097.12		chr1	11343433	11348725	5293	965	578.12		chr1	11003024	11019474	16451	12767	3100
chr1	10793266	10794976	1711	938	93.67		chr1	11349155	11351676	2522	1159	458.81		chr1	11019880	11037857	17978	2857	3100
chr1	10865672	10873730	8059	5138	3100		chr1	11354139	11357697	3559	2319	897.96		chr1	11051163	11055022	3860	1075	1098.17
chr1	10874869	10876621	1753	665	61.8		chr1	11450650	11452118	1469	798	79.76		chr1	11067717	11084840	17124	9956	3100
chr1	10892176	10900045	7870	3424	1695.9		chr1	11483915	11486043	2129	1526	385.63		chr1	11093756	11096732	2977	870	525.2
chr1	10900326	10904055	3730	1048	1169.95		chr1	11487557	11489458	1902	853	523.99		chr1	11117059	11119567	2509	2078	227.19
chr1	10916969	10920974	4006	2422	805.2		chr1	11527139	11528818	1680	816	977.97		chr1	11127699	11133597	5899	2993	1510.99
chr1	10921132	10922335	1204	659	51.06		chr1	11546296	11548940	2645	1453	594.16		chr1	11137298	11139240	1943	659	129.75
chr1	10924369	10929582	5214	1938	1066.72		chr1	11562260	11565606	3347	2297	1843.07		chr1	11165123	11170729	5607	1731	1302.92
chr1	10931333	10937204	5872	1723	1578.92		chr1	11578917	11581237	2321	1290	88.45		chr1	11175294	11178078	2785	1931	399.05
chr1	10942648	10944095	1448	747	94.35		chr1	11621260	11622609	1350	638	83		chr1	11197634	11205164	7531	5260	3100
chr1	10970269	10972022	1754	1002	60.87		chr1	11625613	11631015	5403	4176	2299.19		chr1	11224117	11226484	2368	1225	498.79
chr1	10973870	10976285	2416	854	858.04		chr1	11642142	11643504	1363	568	314.49		chr1	11228567	11230417	1851	989	75.94
chr1	11003596	11019580	15985	11956	3100		chr1	11666837	11668760	1924	715	265.23		chr1	11276771	11283792	7022	4716	3030.41
chr1	11020099	11028784	8686	2989	3100		chr1	11701638	11703924	2287	928	438.82		chr1	11316209	11320284	4076	945	1789.84
chr1	11028890	11037747	8858	7422	3100		chr1	11717658	11720331	2674	1820	849.8		chr1	11333906	11348796	14891	5149	3100
chr1	11051458	11054967	3510	2763	854.65		chr1	11774176	11775497	1322	730	385.5		chr1	11349173	11352533	3361	1389	1008.48
chr1	11065784	11067173	1390	750	75.85		chr1	11802005	11803358	1354	575	66.2		chr1	11354090	11359511	5422	2321	2271.67
chr1	11069294	11072797	3504	2761	264.63		chr1	11810522	11812704	2183	829	607.53		chr1	11378059	11390488	12430	5183	3100
chr1	11073864	11084664	10801	6004	3100		chr1	11832605	11834342	1738	632	152.66		chr1	11441543	11444998	3456	2048	536.42
chr1	11093764	11095889	2126	1007	355.47		chr1	11864652	11868005	3354	1900	1965.94		chr1	11450200	11452342	2143	1534	121.6
chr1	11128654	11133684	5031	1134	874.95		chr1	11868272	11870921	2650	706	329.57		chr1	11482895	11486103	3209	2412	1004.93
chr1	11165411	11170582	5172	1501	978.78		chr1	11871489	11872862	1374	763	73.87		chr1	11486471	11491159	4689	2138	1825.2
chr1	11175366	11177979	2614	1821	265.51		chr1	11952297	11955806	3510	1432	814.83		chr1	11492352	11493851	1500	778	112.11
chr1	11197652	11204894	7243	5880	2095.46		chr1	11962307	11964265	1959	741	349.69		chr1	11494737	11503221	8485	4398	2399.92
chr1	11224503	11226338	1836	776	314.97		chr1	11986617	11988157	1541	753	119.17		chr1	11527132	11528795	1664	782	410.07
chr1	11228585	11230345	1761	924	131.86		chr1	11988183	11990407	2225	1374	272.65		chr1	11546486	11549074	2589	1310	534.77
chr1	11276772	11280699	3928	1362	1372.99		chr1	11992770	11996789	4020	1871	1367.26		chr1	11562171	11565642	3472	2635	2207.95
chr1	11280767	11283471	2705	640	772.23		chr1	11997151	11999927	2777	743	304.77		chr1	11571604	11573497	1894	1001	252.43
chr1	11316187	11320174	3988	848	1918.41		chr1	12071585	12074158	2574	1831	960.81		chr1	11573720	11578104	4385	836	629.39
chr1	11334413	11348754	14342	4608	3100		chr1	12155377	12157172	1796	1047	311.26		chr1	11578148	11585652	7505	2491	2947.89
chr1	11349209	11352088	2880	1201	1614.3		chr1	12158950	12162862	3913	1782	990.14		chr1	11621249	11635887	14639	8528	3100
chr1	11353960	11359292	5333	2385	1352.2		chr1	12188465	12190385	1921	661	79.96		chr1	11636676	11639255	2580	1822	257.47
chr1	11378114	11380251	2138	1355	224.12		chr1	12201298	12203781	2484	1405	1059.51		chr1	11641890	11644136	2247	800	387.42
chr1	11380366	11384155	3790	1869	1279.6		chr1	12226120	12229289	3170	1955	2351.28		chr1	11645793	11647828	2036	651	252.28
chr1	11450337	11452255	1919	680	116.74		chr1	12229798	12239262	9465	8310	1651.14		chr1	11666575	11668872	2298	1451	351.89
chr1	11483188	11486121	2934	2041	537.63		chr1	12248508	12250352	1845	619	92.88		chr1	11700909	11707228	6320	1516	3073.23
chr1	11486416	11490524	4109	2094	834.98		chr1	12277684	12279759	2076	1331	135.58		chr1	11717641	11720521	2881	1428	912.89
chr1	11495215	11503144	7930	3507	1361.48		chr1	12304094	12305122	1029	757	73.75		chr1	11723164	11733108	9945	2867	3100
chr1	11513824	11517410	3587	1245	132.68		chr1	12307704	12309779	2076	726	129.64		chr1	11762687	11764479	1793	876	148.43
chr1	11527105	11528673	1569	769	455.28		chr1	12310715	12312815	2101	933	228.32		chr1	11774275	11775599	1325	666	83.89
chr1	11546464	11548695	2232	1255	534.69		chr1	12321644	12322995	1352	688	88.57		chr1	11801841	11803735	1895	830	235.99
chr1	11562170	11565714	3545	2580	1842.4		chr1	12325427	12327833	2407	1282	466.97		chr1	11810475	11814750	4276	1225	2728.92
chr1	11572053	11573334	1282	598	67.59		chr1	12330595	12332694	2100	618	125.96		chr1	11832753	11834472	1720	488	195.62
chr1	11573728	11575998	2271	786	250.94		chr1	12345919	12348912	2994	732	502.87		chr1	11860736	11862211	1476	852	95.91
chr1	11576765	11578083	1319	830	60.06		chr1	12371423	12373543	2121	1046	234.97		chr1	11862880	11864273	1394	728	87.96
chr1	11578190	11585695	7506	1776	2309.26		chr1	12392816	12396266	3451	853	559.23		chr1	11864319	11873172	8854	2211	3100
chr1	11621262	11635508	14247	8519	3100		chr1	12414399	12415728	1330	536	74.57		chr1	11901985	11904053	2069	737	174.86
chr1	11642083	11643881	1799	601	280.93		chr1	12433702	12435369	1668	754	173.54		chr1	11952228	11955526	3299	1286	792.88
chr1	11645945	11647569	1625	663	98.8		chr1	12478622	12481739	3118	1279	706.22		chr1	11961160	11964005	2846	1761	443.95
chr1	11666664	11668734	2071	1287	233.59		chr1	12527223	12529944	2722	963	1164.95		chr1	11984097	11991161	7065	3233	2852.15
chr1	11701460	11707095	5636	4219	1686.05		chr1	12594462	12598398	3937	1017	666.45		chr1	11991653	12004409	12757	7406	3100
chr1	11717899	11720296	2398	1365	450.56		chr1	12607257	12609307	2051	719	278.44		chr1	12026961	12028338	1378	918	67.95
chr1	11723938	11732484	8547	1952	1450.36		chr1	12615258	12618187	2930	1551	512.72		chr1	12041181	12042536	1356	787	97.04
chr1	11774002	11775488	1487	908	275.63		chr1	12636630	12642906	6277	2645	2727.58		chr1	12071260	12074180	2921	1834	749.58
chr1	11802070	11803548	1479	630	127.02		chr1	12656991	12659219	2229	1143	70.36		chr1	12080475	12082815	2341	1151	265.55
chr1	11810359	11814154	3796	1056	2329.45		chr1	12694260	12697721	3462	749	339.06		chr1	12129312	12138220	8909	6606	1850.87
chr1	11832713	11834408	1696	1030	115.62		chr1	12703984	12711098	7115	2291	3100		chr1	12155704	12156926	1223	739	67.59
chr1	11864392	11873055	8664	1156	3233.06		chr1	12763330	12765132	1803	949	268.22		chr1	12158982	12167651	8670	6466	3100
chr1	11902099	11904297	2199	769	172.59		chr1	12896516	12897758	1243	529	60.53		chr1	12188557	12190235	1679	993	130.38
chr1	11952072	11955599	3528	1583	900.74		chr1	12935704	12938017	2314	456	139.87		chr1	12201415	12203817	2403	1301	719.39
chr1	11962372	11964168	1797	939	274.93		chr1	12964645	12967010	2366	1189	245.05		chr1	12217795	12239140	21346	20345	3100
chr1	11984477	11990956	6480	4981	1301.13		chr1	12990900	12992600	1701	695	126.91		chr1	12247447	12251153	3707	1933	2240.63
chr1	11991806	12001435	9630	7357	3100		chr1	13034548	13036679	2132	1166	621.29		chr1	12257540	12260018	2479	1775	170.58
chr1	12002102	12003957	1856	678	121.14		chr1	13111987	13114569	2583	695	311.27		chr1	12267532	12272323	4792	1400	1645.95
chr1	12071688	12074120	2433	1439	839.36		chr1	13163220	13164618	1399	618	69.25		chr1	12275412	12288906	13495	2657	3100
chr1	12129404	12130710	1307	669	61.59		chr1	13213794	13215509	1716	909	186.15		chr1	12300697	12310474	9778	4975	3100
chr1	12133208	12137119	3912	2680	477.58		chr1	13253370	13256090	2721	1578	384.41		chr1	12310533	12315697	5165	3090	1645.28
chr1	12155622	12157114	1493	768	213.6		chr1	13257709	13259238	1530	647	90.58		chr1	12317298	12325101	7804	1612	2788.32
chr1	12158900	12167576	8677	1900	3100		chr1	13280704	13283711	3008	1917	101.48		chr1	12325215	12328377	3163	911	979.81
chr1	12188563	12190341	1779	727	201.43		chr1	13315113	13316980	1868	662	158.63		chr1	12340073	12342423	2351	770	113.98
chr1	12201420	12203837	2418	1413	1133.29		chr1	13317321	13322744	5424	4200	1405.67		chr1	12342460	12345749	3290	1719	197.53
chr1	12218100	12239083	20984	20018	3100		chr1	13363289	13365419	2131	1413	136.71		chr1	12345937	12348979	3043	823	692.18
chr1	12247541	12251080	3540	1603	1600.2		chr1	13366242	13370929	4688	1340	2350.16		chr1	12371469	12374328	2860	1971	472.18
chr1	12251598	12253157	1560	910	74.56		chr1	13470590	13472889	2300	822	233.22		chr1	12385123	12385889	767	572	52.02
chr1	12258180	12260210	2031	1643	116.2		chr1	14169607	14173210	3604	1794	3100		chr1	12386490	12387715	1226	884	54.03
chr1	12267868	12272207	4340	1285	1205.08		chr1	14658932	14661251	2320	587	79.54		chr1	12387935	12392188	4254	2753	409.96
chr1	12275504	12282868	7365	3552	1964.3		chr1	14720641	14722581	1941	718	109.77		chr1	12392700	12396339	3640	1045	800.71
chr1	12282904	12288900	5997	960	1147.42		chr1	15981264	15983784	2521	1038	160.77		chr1	12433636	12435999	2364	1392	351.44
chr1	12300829	12306323	5495	4124	1520.12		chr1	16131275	16132842	1568	620	207.31		chr1	12478483	12481943	3461	2465	1116.37
chr1	12307415	12310433	3019	2031	945.18		chr1	16149684	16155180	5497	1871	2642.57		chr1	12517273	12518563	1291	829	61.07
chr1	12310603	12315675	5073	2947	916.94		chr1	16231189	16235297	4109	1860	2023.25		chr1	12527111	12529909	2799	1187	543.19
chr1	12317727	12325181	7455	3019	1554.82		chr1	16439301	16441419	2119	773	85.2		chr1	12590549	12604123	13575	5060	3100
chr1	12325307	12328206	2900	1177	623.34		chr1	16577316	16580214	2899	1911	429.36		chr1	12607147	12618717	11571	9411	2342.22
chr1	12330478	12332887	2410	640	83.81		chr1	16643148	16645342	2195	1362	170.27		chr1	12621182	12625027	3846	1117	2346.54
chr1	12345945	12348754	2810	708	528.72		chr1	16738560	16741697	3138	831	982.22		chr1	12638470	12642775	4306	979	1068.41
chr1	12371450	12374516	3067	1199	396.25		chr1	16753698	16756424	2727	1051	2241.41		chr1	12642978	12644249	1272	614	58.37
chr1	12388231	12391912	3682	2404	221.93		chr1	16809520	16815269	5750	1972	2901.57		chr1	12644689	12645963	1275	580	57.99
chr1	12392938	12396242	3305	739	508.66		chr1	16815877	16818881	3005	2223	217.85		chr1	12657312	12663915	6604	1131	757.84
chr1	12433538	12435675	2138	938	334.95		chr1	16820480	16822225	1746	1017	303.84		chr1	12694170	12698390	4221	1919	1355.3
chr1	12478495	12481801	3307	2138	476.72		chr1	16822689	16824097	1409	658	130.09		chr1	12702170	12711400	9231	3328	3100
chr1	12527064	12529823	2760	1343	831.51		chr1	16829237	16835508	6272	1937	1747.67		chr1	12762820	12766097	3278	1335	656.17
chr1	12594304	12601383	7080	1063	2171.52		chr1	16914262	16919436	5175	2475	1147.71		chr1	12851698	12855631	3934	2605	177.51
chr1	12601861	12603697	1837	1148	203.72		chr1	16919698	16921538	1841	1096	147.04		chr1	12870995	12873045	2051	907	395.87
chr1	12606999	12611585	4587	1513	579.6		chr1	16933355	16934823	1469	706	100.03		chr1	12877691	12882248	4558	716	220.31
chr1	12612740	12614800	2061	320	173.01		chr1	16964834	16966219	1386	604	203.59		chr1	12882283	12887233	4951	2241	655.1
chr1	12615214	12618749	3536	1100	608.52		chr1	16968165	16969385	1221	658	54.65		chr1	12896390	12897729	1340	691	112.1
chr1	12621374	12625023	3650	2722	1185.71		chr1	16989672	16993046	3375	1761	1361.93		chr1	12931520	12942024	10505	6136	2686.22
chr1	12636811	12642807	5997	2473	1332.24		chr1	16993554	16996168	2615	1854	255.14		chr1	12947516	12950556	3041	1269	560.7
chr1	12657218	12659222	2005	932	435.32		chr1	17050044	17052682	2639	1172	533.68		chr1	12953778	12960528	6751	2758	1375.75
chr1	12660018	12664005	3988	1073	81.42		chr1	17123024	17125413	2390	1151	467.53		chr1	12961601	12967621	6021	4208	2980.04
chr1	12694137	12698179	4043	2237	718.22		chr1	17126399	17129002	2604	1807	260.95		chr1	12987837	12993541	5705	3978	1393.76
chr1	12702677	12711267	8591	3707	3100		chr1	17206094	17207306	1213	586	58.22		chr1	13033168	13038710	5543	2487	3100
chr1	12762861	12765954	3094	1316	739.05		chr1	17223424	17226554	3131	1642	355.02		chr1	13043431	13046312	2882	1889	682.66
chr1	12871155	12873126	1972	1342	126.66		chr1	17236268	17239274	3007	1667	2246.69		chr1	13061301	13063441	2141	1463	106.75
chr1	12884438	12886973	2536	1642	218.63		chr1	17247421	17252662	5242	3996	1134.95		chr1	13111641	13115084	3444	1050	805.91
chr1	12896255	12897830	1576	845	50.19		chr1	17339788	17341657	1870	985	79.74		chr1	13159446	13161277	1832	1344	94.66
chr1	12916647	12918285	1639	927	63.33		chr1	17346813	17348951	2139	1651	78.82		chr1	13166634	13171539	4906	2360	425.68
chr1	12919246	12920889	1644	784	139.44		chr1	17357134	17360982	3849	2373	1615.1		chr1	13213864	13215275	1412	834	67.21
chr1	12932649	12938481	5833	4533	1126.26		chr1	17367562	17369662	2101	1078	126.92		chr1	13252872	13255978	3107	1288	467.98
chr1	12938968	12941636	2669	1115	198.14		chr1	17378037	17380364	2328	868	468		chr1	13256320	13260358	4039	826	518.64
chr1	12947708	12949687	1980	1000	251.72		chr1	17388562	17393368	4807	1842	904.98		chr1	13280315	13284697	4383	1348	2500.8
chr1	12954017	12958856	4840	2548	745.44		chr1	17398900	17400618	1719	670	123.53		chr1	13314098	13322761	8664	5829	3100
chr1	12961883	12967623	5741	4044	1871.77		chr1	17420426	17421893	1468	746	106.35		chr1	13340856	13342567	1712	1005	137.49
chr1	12988186	12993283	5098	857	932.19		chr1	17422002	17423525	1524	803	112.57		chr1	13358275	13365542	7268	6270	2594.74
chr1	13033383	13038594	5212	2430	1568.94		chr1	17437315	17438852	1538	562	278.79		chr1	13366264	13371023	4760	1386	2960.49
chr1	13044270	13046164	1895	1160	111.97		chr1	17449812	17451227	1416	687	55.07		chr1	13455222	13458516	3295	1933	525.19
chr1	13061256	13063550	2295	896	127.88		chr1	17454819	17456846	2028	970	503.94		chr1	13458998	13465602	6605	5576	1149.08
chr1	13111555	13114742	3188	1207	523.79		chr1	17464080	17465808	1729	859	610.25		chr1	13470622	13474065	3444	826	403.45
chr1	13167944	13170733	2790	1422	237.68		chr1	17486940	17488399	1460	550	81.03		chr1	13474333	13476133	1801	402	72.93
chr1	13213836	13215511	1676	950	64.76		chr1	17490551	17500020	9470	1304	3233.06		chr1	14169476	14173657	4182	1734	3100
chr1	13253011	13255898	2888	1365	370.29		chr1	17563457	17565921	2465	1404	2275.36		chr1	15092916	15140649	47734	43527	2811.75
chr1	13256376	13260204	3829	852	306.71		chr1	17594485	17596135	1651	884	138.66		chr1	15203052	15206140	3089	1398	70.9
chr1	13280397	13284094	3698	2524	1225.63		chr1	17599622	17602843	3222	1027	653.4		chr1	15923546	15924991	1446	783	97.67
chr1	13314273	13322859	8587	7311	2704.49		chr1	17603309	17604822	1514	668	111.12		chr1	15980825	15983320	2496	1588	247.31
chr1	13339072	13340691	1620	958	66.58		chr1	17626905	17631800	4896	3141	1186.98		chr1	16130751	16134774	4024	1165	1468.31
chr1	13340930	13342265	1336	688	147.9		chr1	17641454	17643534	2081	1085	381.62		chr1	16149581	16158312	8732	1816	3100
chr1	13360192	13365440	5249	4386	944.64		chr1	17660388	17662263	1876	778	141.74		chr1	16231028	16236549	5522	799	3100
chr1	13366152	13371063	4912	1313	1471.59		chr1	17691585	17694513	2929	2002	348.76		chr1	16269558	16271342	1785	1218	93.02
chr1	13455216	13458226	3011	1953	276.65		chr1	17697103	17701428	4326	1756	1334.36		chr1	16438762	16442202	3441	1344	566.32
chr1	13470544	13473499	2956	780	563.24		chr1	17703409	17706922	3514	1876	274.55		chr1	16443407	16444831	1425	780	72.27
chr1	13602927	13605411	2485	738	278.91		chr1	17762040	17763627	1588	839	111.21		chr1	16445649	16447697	2049	1051	274.91
chr1	14169566	14173440	3875	1836	3100		chr1	17779863	17782274	2412	1005	3100		chr1	16575339	16576876	1538	774	139.61
chr1	15981111	15982959	1849	1248	111.83		chr1	17794581	17795931	1351	628	74.35		chr1	16577124	16580540	3417	2014	208.06
chr1	16131131	16134650	3520	733	704.28		chr1	17832269	17834393	2125	1176	296.64		chr1	16643385	16645139	1755	845	109.15
chr1	16149592	16158107	8516	2068	3100		chr1	17892662	17894795	2134	1397	458.39		chr1	16737840	16741606	3767	1903	383.96
chr1	16231097	16236742	5646	830	3100		chr1	17962411	17965182	2772	1684	600.39		chr1	16753172	16756327	3156	1549	1886.97
chr1	16435963	16437682	1720	1036	100.35		chr1	17995483	17997149	1667	747	152.56		chr1	16759695	16763083	3389	2442	495.59
chr1	16438894	16441881	2988	906	439.02		chr1	18008508	18010290	1783	756	123.28		chr1	16807599	16819917	12319	4329	3100
chr1	16445932	16447308	1377	811	62.73		chr1	18021140	18022979	1840	920	174.14		chr1	16820304	16824512	4209	1117	1718.46
chr1	16575406	16576874	1469	734	100.03		chr1	18025717	18028529	2813	1279	2775.36		chr1	16828266	16835902	7637	2693	3100
chr1	16577312	16580461	3150	1895	860.33		chr1	18048275	18053419	5145	3280	2693		chr1	16864712	16869497	4786	1683	436.56
chr1	16643361	16645131	1771	898	173.94		chr1	18056398	18057966	1569	650	203.11		chr1	16887804	16889537	1734	608	153.42
chr1	16738673	16741600	2928	1279	878.29		chr1	18090876	18093480	2605	1159	158.1		chr1	16890417	16892220	1804	746	203.44
chr1	16753475	16756323	2849	1264	2182.51		chr1	18119361	18122809	3449	2346	983.07		chr1	16914029	16922551	8523	2659	3100
chr1	16759952	16763006	3055	2256	1086.87		chr1	18128077	18130925	2849	724	304.06		chr1	16930445	16932364	1920	1311	149.25
chr1	16792106	16793426	1321	590	50.05		chr1	18135824	18138093	2270	1284	898.2		chr1	16933455	16934928	1474	727	131.34
chr1	16807542	16819407	11866	6471	1325.5		chr1	18188594	18194025	5432	3428	170.52		chr1	16964908	16966235	1328	655	98.61
chr1	16820404	16824301	3898	946	1054.88		chr1	18221284	18228566	7283	5253	128.14		chr1	16967879	16969635	1757	831	210.12
chr1	16828442	16836794	8353	1478	3100		chr1	18229204	18234284	5081	3719	881.59		chr1	16989026	16996390	7365	2545	2159.71
chr1	16837243	16838359	1117	757	60.46		chr1	18237724	18238836	1113	412	84.68		chr1	17049235	17052624	3390	1588	356.62
chr1	16913922	16922204	8283	2746	2470.53		chr1	18245992	18252164	6173	4400	2150.66		chr1	17074207	17076583	2377	1188	453.04
chr1	16933438	16934853	1416	745	77.61		chr1	18305031	18307043	2013	965	629.2		chr1	17092705	17095401	2697	929	252.6
chr1	16964882	16966209	1328	648	77.67		chr1	18310011	18312066	2056	1024	514.26		chr1	17120772	17125629	4858	3602	1474.32
chr1	16967986	16969677	1692	689	141.35		chr1	18345409	18349699	4291	3017	1811.54		chr1	17125662	17129268	3607	1443	1331.18
chr1	16989651	16996137	6487	2039	1636.3		chr1	18425132	18426868	1737	1098	84.91		chr1	17205922	17213412	7491	711	1139
chr1	17014587	17015872	1286	724	50.24		chr1	18437993	18439630	1638	704	79.62		chr1	17219764	17226789	7026	5866	952.9
chr1	17049280	17052549	3270	2020	1161.68		chr1	18458301	18460156	1856	1142	288.81		chr1	17230319	17233348	3030	1283	908.13
chr1	17074224	17076500	2277	1277	264.66		chr1	18484219	18487192	2974	998	952.6		chr1	17235531	17241273	5743	2247	3141.02
chr1	17094061	17095274	1214	626	53.4		chr1	18498031	18499747	1717	758	160.12		chr1	17244007	17246208	2202	1841	258.67
chr1	17120988	17122240	1253	577	53.45		chr1	18545449	18547662	2214	826	466.47		chr1	17247250	17252589	5340	4121	309.91
chr1	17122728	17125619	2892	1380	714.22		chr1	18555220	18558110	2891	1578	1609.73		chr1	17268774	17273342	4569	1627	520.68
chr1	17125899	17129162	3264	1250	745.43		chr1	18566271	18567855	1585	536	272.61		chr1	17339613	17342735	3123	1038	128.7
chr1	17205994	17208198	2205	701	133.22		chr1	18633871	18636867	2997	2261	421.5		chr1	17344720	17350393	5674	867	1219.46
chr1	17210134	17212254	2121	558	84.75		chr1	18699716	18701155	1440	454	75.6		chr1	17356952	17361242	4291	1946	2919.06
chr1	17223508	17226487	2980	2097	357.96		chr1	18762528	18765082	2555	1608	1763.24		chr1	17367172	17372384	5213	1401	2691.71
chr1	17230293	17233437	3145	1298	472.54		chr1	18778929	18781339	2411	970	538.47		chr1	17377496	17394982	17487	1554	3100
chr1	17235892	17241183	5292	1411	1873.51		chr1	18788533	18790380	1848	879	707.39		chr1	17398908	17400608	1701	909	120.58
chr1	17247278	17252663	5386	3966	703.65		chr1	18854526	18856977	2452	1306	775.6		chr1	17417652	17424408	6757	5909	2153.89
chr1	17269407	17272242	2836	826	777.18		chr1	18860164	18862084	1921	858	369.96		chr1	17437086	17438739	1654	755	272.56
chr1	17339724	17342538	2815	912	320.98		chr1	18888788	18891583	2796	1013	743.65		chr1	17449731	17451198	1468	612	91.14
chr1	17344954	17346487	1534	554	166.13		chr1	18900577	18905735	5159	2439	1443.68		chr1	17454700	17456590	1891	1129	227.27
chr1	17346536	17350475	3940	1790	945.25		chr1	18909041	18910727	1687	859	267.92		chr1	17464229	17465734	1506	831	116.82
chr1	17357010	17361366	4357	2445	2418.62		chr1	18912629	18914058	1430	877	79.76		chr1	17486650	17509448	22799	18767	3177.63
chr1	17367397	17372305	4909	1138	1962.67		chr1	18922059	18923818	1760	688	158.69		chr1	17549714	17551698	1985	1172	282.64
chr1	17377516	17380871	3356	1229	1777.46		chr1	18948147	18949628	1482	670	123.16		chr1	17563453	17566047	2595	1500	2167.04
chr1	17381451	17394441	12991	8799	3100		chr1	18971120	18980525	9406	5478	3100		chr1	17590002	17607280	17279	10580	3100
chr1	17399039	17400256	1218	698	60.18		chr1	18989418	18993723	4306	2386	1309.74		chr1	17626548	17632040	5493	3400	1226.2
chr1	17417845	17420280	2436	1125	440.12		chr1	18995730	18997247	1518	725	116.77		chr1	17641449	17643840	2392	1159	395.11
chr1	17420318	17421855	1538	707	160.76		chr1	19014311	19016552	2242	854	371.28		chr1	17660201	17662031	1831	650	197.61
chr1	17421955	17424282	2328	745	468		chr1	19040730	19043567	2838	988	993.36		chr1	17689508	17702545	13038	4066	3100
chr1	17437163	17438667	1505	608	79.89		chr1	19080457	19083355	2899	716	304.42		chr1	17703074	17707142	4069	2337	727.97
chr1	17449756	17451308	1553	798	110.97		chr1	19086159	19097146	10988	1287	3100		chr1	17729605	17731516	1912	1242	391.32
chr1	17455072	17456638	1567	764	161.02		chr1	19265743	19267331	1589	892	133.43		chr1	17762356	17763705	1350	508	69.05
chr1	17464206	17465747	1542	763	222.1		chr1	19269572	19271168	1597	946	92.08		chr1	17779887	17782083	2197	978	2133.26
chr1	17486771	17509389	22619	18717	3100		chr1	19271930	19274419	2490	856	248.53		chr1	17794620	17796013	1394	831	126.11
chr1	17549906	17551448	1543	1124	53.75		chr1	19279272	19281157	1886	669	186.18		chr1	17817735	17821298	3564	1360	916.57
chr1	17563331	17565989	2659	1107	1807.91		chr1	19281611	19283524	1914	1205	322.64		chr1	17830600	17834808	4209	2517	960.33
chr1	17589490	17605858	16369	11211	3100		chr1	19320373	19322327	1955	926	425.15		chr1	17856701	17858475	1775	771	166.13
chr1	17605911	17607154	1244	630	52.1		chr1	19350293	19351994	1702	789	139.29		chr1	17892736	17894815	2080	1395	377.41
chr1	17626723	17632071	5349	1402	97.59		chr1	19353892	19356421	2530	1778	291.57		chr1	17930072	17934013	3942	1587	552.39
chr1	17641563	17643521	1959	1207	186.7		chr1	19365007	19367660	2654	1386	160.73		chr1	17934758	17936560	1803	1020	98.73
chr1	17660151	17662274	2124	790	223.43		chr1	19383172	19385315	2144	839	161.43		chr1	17943233	17944646	1414	826	65.85
chr1	17690313	17694695	4383	1977	1986.62		chr1	19386281	19388624	2344	993	307.47		chr1	17962188	17965717	3530	1942	908.33
chr1	17694745	17702380	7636	4149	1316		chr1	19395520	19398300	2781	822	1276.99		chr1	17995725	17996996	1272	385	86.25
chr1	17703408	17706978	3571	1785	187.3		chr1	19399923	19403435	3513	1704	1893.07		chr1	18008476	18012370	3895	745	489.2
chr1	17729980	17731464	1485	957	100.49		chr1	19405913	19409472	3560	1991	443.53		chr1	18020737	18024271	3535	1140	1006.51
chr1	17761958	17763601	1644	852	76.23		chr1	19445554	19451071	5518	1648	1301.26		chr1	18025788	18028537	2750	1339	2231.89
chr1	17779837	17782224	2388	1372	1805.65		chr1	19514684	19519385	4702	614	404.53		chr1	18031680	18034433	2754	1331	304.7
chr1	17794492	17795937	1446	908	155.9		chr1	19539288	19540816	1529	777	105.54		chr1	18047891	18059444	11554	2095	3100
chr1	17818102	17820178	2077	949	506.9		chr1	19549095	19551482	2388	1325	160.99		chr1	18075427	18077633	2207	1015	231.47
chr1	17832348	17834729	2382	942	433.35		chr1	19553454	19555693	2240	1575	145.49		chr1	18090846	18094114	3269	1958	1153.12
chr1	17856817	17858196	1380	720	73.04		chr1	19555802	19559721	3920	2882	1622.94		chr1	18118815	18122862	4048	2927	771.15
chr1	17892807	17894821	2015	1285	192.07		chr1	19617817	19622826	5010	2492	1044.37		chr1	18127855	18131330	3476	946	801.71
chr1	17930914	17932543	1630	744	139.2		chr1	19624526	19625994	1469	796	77.02		chr1	18135578	18138177	2600	1367	841.64
chr1	17932611	17934063	1453	675	90.7		chr1	19627840	19632804	4965	1142	1199.34		chr1	18165942	18174460	8519	5962	3100
chr1	17935468	17936919	1452	771	71.3		chr1	19672234	19674138	1905	1005	247.78		chr1	18187574	18195328	7755	4500	3100
chr1	17943248	17944513	1266	778	50.24		chr1	19696952	19698421	1470	551	82.39		chr1	18203208	18205281	2074	1098	138.92
chr1	17962401	17965620	3220	1601	737.1		chr1	19701658	19703590	1933	1050	978.67		chr1	18205733	18206940	1208	781	58.87
chr1	17995708	17997198	1491	772	108.73		chr1	19742272	19743647	1376	733	68.22		chr1	18220021	18229598	9578	6287	2552.92
chr1	18008521	18011518	2998	723	159.06		chr1	19749379	19751296	1918	655	156.11		chr1	18230423	18234385	3963	2751	2098.17
chr1	18021041	18024084	3044	1082	476.21		chr1	19751938	19753635	1698	905	123.94		chr1	18237322	18243660	6339	834	3100
chr1	18025832	18028508	2677	1069	1341.35		chr1	19780786	19782680	1895	934	184.64		chr1	18245556	18249094	3539	1695	1443.46
chr1	18031644	18033615	1972	1526	111.2		chr1	19794536	19796048	1513	764	144.47		chr1	18249242	18251988	2747	1108	1812.72
chr1	18047915	18054645	6731	3657	3103.73		chr1	19796198	19797447	1250	577	66.55		chr1	18275053	18276501	1449	736	97.19
chr1	18054653	18056138	1486	737	142.81		chr1	19811685	19813771	2087	1110	1572.98		chr1	18288680	18293359	4680	2603	508.64
chr1	18056318	18058099	1782	656	311.34		chr1	19825958	19830131	4174	1502	588.21		chr1	18293483	18295699	2217	399	106.55
chr1	18075483	18076976	1494	944	71.01		chr1	19893911	19896226	2316	1575	372.65		chr1	18296186	18297996	1811	704	123.76
chr1	18090917	18094027	3111	1178	862.9		chr1	19898725	19901484	2760	1527	936.36		chr1	18305037	18307049	2013	1062	586.55
chr1	18119043	18122748	3706	2634	857.14		chr1	19906821	19912538	5718	1292	3100		chr1	18307307	18309136	1830	1071	228.14
chr1	18127983	18131061	3079	779	383.32		chr1	20008204	20009878	1675	961	292.99		chr1	18309859	18313696	3838	1174	1459.43
chr1	18135572	18137982	2411	1314	706.61		chr1	20010248	20012717	2470	1499	140.07		chr1	18345019	18351027	6009	3509	2968.77
chr1	18166348	18172668	6321	5520	1980.39		chr1	20014992	20017712	2721	786	264.01		chr1	18424122	18426921	2800	1946	394.51
chr1	18187628	18194969	7342	4840	3100		chr1	20020388	20022596	2209	1247	178.22		chr1	18437994	18439766	1773	758	153.7
chr1	18205578	18206950	1373	929	66.92		chr1	20022891	20025851	2961	669	139.41		chr1	18458403	18460270	1868	1056	335.55
chr1	18220085	18229636	9552	6104	3100		chr1	20034565	20036366	1802	1101	119.15		chr1	18484344	18488232	3889	771	603.76
chr1	18230530	18234186	3657	2359	1372.75		chr1	20039262	20044088	4827	3659	1503.39		chr1	18497991	18499539	1549	660	137.52
chr1	18237397	18242358	4962	865	1566.89		chr1	20047627	20050210	2584	1696	447.04		chr1	18545341	18548022	2682	1020	1737.18
chr1	18245771	18248683	2913	1498	541.3		chr1	20079747	20081570	1824	670	149.32		chr1	18554513	18558055	3543	2049	1473.52
chr1	18249295	18251888	2594	1051	2101.04		chr1	20092809	20094320	1512	771	81.83		chr1	18566311	18567958	1648	583	441.29
chr1	18274913	18276348	1436	521	90.31		chr1	20097918	20100781	2864	1762	1495.95		chr1	18602311	18605053	2743	1810	282.62
chr1	18290364	18292584	2221	785	246.91		chr1	20110823	20112937	2115	687	144.45		chr1	18633516	18636835	3320	1478	751.14
chr1	18305031	18306970	1940	883	926.62		chr1	20123593	20124768	1176	740	50.22		chr1	18645839	18647062	1224	813	51.3
chr1	18310045	18313196	3152	864	775.19		chr1	20151615	20153253	1639	822	161.57		chr1	18699693	18701238	1546	573	77.27
chr1	18345156	18350357	5202	3377	1658.22		chr1	20161342	20163352	2011	1078	175.62		chr1	18762773	18765009	2237	1245	977.33
chr1	18425220	18427042	1823	958	322.99		chr1	20169817	20172757	2941	1461	350.46		chr1	18778615	18781524	2910	1634	948.74
chr1	18438056	18439522	1467	734	127.42		chr1	20235299	20237329	2031	701	471.64		chr1	18788464	18790382	1919	986	537.55
chr1	18458248	18460223	1976	1217	119.77		chr1	20237457	20239730	2274	996	620.06		chr1	18854099	18862394	8296	1542	3100
chr1	18484307	18487679	3373	859	704.92		chr1	20270196	20272697	2502	1229	574.75		chr1	18873652	18875731	2080	768	232.87
chr1	18498107	18499637	1531	559	90.44		chr1	20278628	20283521	4894	1883	3100		chr1	18886557	18895413	8857	3149	3100
chr1	18545476	18548036	2561	806	1013.8		chr1	20346461	20349388	2928	1178	406.1		chr1	18900387	18924422	24036	9690	3100
chr1	18554654	18557980	3327	1940	1202.09		chr1	20369441	20371132	1692	914	141.11		chr1	18946344	18947695	1352	559	97.71
chr1	18565970	18568020	2051	1050	567.58		chr1	20386141	20388150	2010	1093	313.76		chr1	18948025	18949646	1622	1082	214.25
chr1	18634025	18636813	2789	758	395.99		chr1	20408037	20409274	1238	404	60.17		chr1	18956552	18960144	3593	2327	150.2
chr1	18762622	18765000	2379	1427	751.9		chr1	20409446	20411910	2465	951	257.34		chr1	18970428	18983726	13299	5588	3100
chr1	18778799	18781641	2843	1590	889.48		chr1	20456779	20461718	4940	1109	3007.72		chr1	18988476	19018436	29961	23861	3100
chr1	18788662	18790409	1748	799	336.41		chr1	20462191	20465138	2948	1792	1150.52		chr1	19040003	19044144	4142	1624	1264.4
chr1	18814198	18815394	1197	775	53.66		chr1	20481019	20484075	3057	1213	577.78		chr1	19072563	19074005	1443	972	123.66
chr1	18854456	18862372	7917	1569	2448.84		chr1	20493503	20495886	2384	1119	346.29		chr1	19080175	19085135	4961	3211	1794.75
chr1	18886969	18895225	8257	2813	3100		chr1	20504317	20507643	3327	1191	905.53		chr1	19085768	19097721	11954	8464	3100
chr1	18900375	18921514	21140	13029	3100		chr1	20516513	20520597	4085	2140	1610.18		chr1	19219182	19220537	1356	712	73.65
chr1	18921567	18924421	2855	1126	351.96		chr1	20520747	20522613	1867	698	271.33		chr1	19221916	19224010	2095	632	132.59
chr1	18948080	18949852	1773	999	300.97		chr1	20526927	20528294	1368	641	92.04		chr1	19226774	19231768	4995	2067	1528.1
chr1	18956504	18959761	3258	1296	245.65		chr1	20530403	20534780	4378	1098	729.19		chr1	19231824	19235262	3439	787	721.89
chr1	18970465	18982920	12456	6200	3100		chr1	20559768	20563204	3437	1079	845.03		chr1	19236294	19257365	21072	8200	3100
chr1	18988347	18997789	9443	3309	3100		chr1	20600451	20603994	3544	906	877.69		chr1	19257613	19259443	1831	215	79.14
chr1	18998814	19018189	19376	13542	3100		chr1	20604431	20607287	2857	1523	1250.85		chr1	19262729	19276229	13501	3765	3100
chr1	19040608	19043698	3091	1102	1031.7		chr1	20613652	20616778	3127	1384	823.69		chr1	19279029	19292168	13140	3673	3100
chr1	19080407	19085061	4655	797	591.24		chr1	20676740	20679063	2324	1311	336.78		chr1	19292531	19295750	3220	1240	917.17
chr1	19086155	19097797	11643	2449	3100		chr1	20680795	20683535	2741	2027	686.71		chr1	19314404	19315853	1450	687	99.84
chr1	19223155	19224503	1349	823	69.19		chr1	20688470	20691175	2706	1590	371.84		chr1	19320224	19322686	2463	1043	1091.62
chr1	19226738	19231449	4712	3258	924.64		chr1	20691391	20694591	3201	2101	1473.42		chr1	19350106	19369086	18981	13569	3100
chr1	19231908	19235101	3194	1075	81.73		chr1	20696920	20700329	3410	1951	2226.55		chr1	19372141	19375388	3248	1562	1314.73
chr1	19235996	19251417	15422	9605	2428.41		chr1	20700785	20704190	3406	1994	3100		chr1	19381235	19386122	4888	3824	1717.97
chr1	19251653	19257165	5513	4057	1264.42		chr1	20754588	20760445	5858	4498	116.11		chr1	19386148	19392339	6192	1051	3100
chr1	19257351	19259950	2600	989	164.49		chr1	20763432	20769247	5816	1556	3100		chr1	19394746	19399290	4545	2002	3100
chr1	19262478	19276631	14154	4044	3100		chr1	20773568	20775591	2024	864	340.13		chr1	19399412	19409684	10273	8440	1281.67
chr1	19279181	19292150	12970	3320	3100		chr1	20796578	20799175	2598	1444	1913.51		chr1	19413634	19415188	1555	808	107.42
chr1	19292602	19295587	2986	1067	331.32		chr1	20821174	20823854	2681	1961	1737.5		chr1	19429966	19431607	1642	719	153.96
chr1	19320247	19322433	2187	1161	373.96		chr1	20827942	20830545	2604	1012	199.66		chr1	19434282	19435626	1345	704	75.21
chr1	19350051	19353533	3483	1467	707.1		chr1	20870353	20872886	2534	877	1319.95		chr1	19436255	19441117	4863	872	800.45
chr1	19353603	19368975	15373	2742	3100		chr1	20914889	20916971	2083	1193	278.68		chr1	19444103	19453466	9364	2323	3100
chr1	19372174	19375315	3142	1580	767.4		chr1	20916996	20918659	1664	743	314.17		chr1	19513654	19521796	8143	4181	1875.59
chr1	19382631	19385970	3340	1347	957.05		chr1	20956947	20962767	5821	1527	3100		chr1	19536479	19541054	4576	2265	1446.4
chr1	19386252	19392232	5981	727	1910.51		chr1	20982732	20984375	1644	780	188.52		chr1	19546949	19559841	12893	11611	3100
chr1	19394865	19399295	4431	1865	2983.54		chr1	20993168	20994855	1688	963	138.54		chr1	19617438	19634193	16756	2972	3100
chr1	19399796	19409408	9613	7979	2481.34		chr1	21015464	21016953	1490	694	131.71		chr1	19664003	19667201	3199	1243	604.79
chr1	19436220	19440987	4768	940	522.99		chr1	21019140	21023507	4368	729	692.91		chr1	19671551	19676480	4930	1816	566.58
chr1	19444343	19452388	8046	2700	2622.73		chr1	21056108	21057442	1335	461	58.07		chr1	19695718	19699033	3316	1882	1206.99
chr1	19514481	19519440	4960	1956	1049.25		chr1	21061080	21063130	2051	764	315.61		chr1	19699348	19701227	1880	1093	301.63
chr1	19519460	19521483	2024	1327	131.7		chr1	21069836	21072474	2639	1576	1313.96		chr1	19701469	19703701	2233	1325	1193.64
chr1	19536984	19541074	4091	3148	378.24		chr1	21098547	21101009	2463	1601	215.5		chr1	19740771	19744648	3878	1188	1296.44
chr1	19546999	19559860	12862	11853	3100		chr1	21101416	21102372	957	752	55.39		chr1	19748428	19756643	8216	1690	2899
chr1	19617623	19624005	6383	2791	3100		chr1	21107440	21109771	2332	1455	186.37		chr1	19780983	19782453	1471	704	120.32
chr1	19624031	19633720	9690	5133	3100		chr1	21111605	21114251	2647	1717	241.78		chr1	19794489	19799201	4713	2756	1600.77
chr1	19664098	19666283	2186	1110	322.37		chr1	21117757	21119619	1863	1055	185.12		chr1	19803522	19804622	1101	435	57.24
chr1	19671703	19674207	2505	1557	573.07		chr1	21136447	21138521	2075	956	796.79		chr1	19806141	19808305	2165	488	214.93
chr1	19695823	19698723	2901	1719	275.15		chr1	21150112	21152078	1967	785	187.58		chr1	19811736	19813806	2071	1115	759.74
chr1	19699628	19701034	1407	832	72.28		chr1	21154824	21156579	1756	894	245.93		chr1	19825742	19830887	5146	1772	3100
chr1	19701615	19703680	2066	958	622.58		chr1	21156659	21157827	1169	379	66.94		chr1	19893866	19896242	2377	913	1029.54
chr1	19740933	19744523	3591	2003	937.56		chr1	21181370	21185060	3691	2344	320.69		chr1	19898751	19901328	2578	980	784.79
chr1	19749278	19756454	7177	4442	1966.72		chr1	21187066	21189109	2044	625	100.62		chr1	19906886	19912702	5817	883	3100
chr1	19780971	19782625	1655	664	209.7		chr1	21189719	21191950	2232	1504	162.16		chr1	19928583	19932014	3432	2263	292.56
chr1	19794580	19799185	4606	674	555.31		chr1	21218668	21220798	2131	1420	135.85		chr1	20003856	20013226	9371	7860	3100
chr1	19806186	19807878	1693	729	117.76		chr1	21233334	21235922	2589	671	136.28		chr1	20014174	20025986	11813	9443	3100
chr1	19811773	19813798	2026	1213	684.65		chr1	21318654	21324517	5864	1365	769.43		chr1	20034065	20036522	2458	1597	420.47
chr1	19825880	19830328	4449	1380	1219.35		chr1	21324660	21326973	2314	1533	347.69		chr1	20038833	20043988	5156	2272	3100
chr1	19893752	19896240	2489	1091	736.51		chr1	21358871	21360361	1491	947	103.26		chr1	20047021	20050147	3127	1973	348.33
chr1	19898736	19901317	2582	1647	568.9		chr1	21366763	21369848	3086	1175	875.64		chr1	20090103	20094455	4353	3486	1265.19
chr1	19906875	19912674	5800	1067	3100		chr1	21383635	21386874	3240	2175	1739.53		chr1	20097902	20100849	2948	1623	1557.3
chr1	19980076	19981431	1356	770	85		chr1	21408451	21413726	5276	3695	1527.63		chr1	20110813	20113943	3131	613	400.77
chr1	20003905	20010036	6132	5191	1637.1		chr1	21418295	21421326	3032	2328	1143.42		chr1	20123303	20126125	2823	745	331.03
chr1	20010362	20012866	2505	1414	939.67		chr1	21425985	21427484	1500	732	136.62		chr1	20140158	20141415	1258	444	79.52
chr1	20014497	20018263	3767	2201	1091.52		chr1	21472612	21474581	1970	843	197.6		chr1	20143555	20164180	20626	11055	3100
chr1	20018435	20026090	7656	5176	1595.9		chr1	21486321	21488410	2090	1086	983.96		chr1	20169799	20177381	7583	1775	764.82
chr1	20034112	20036465	2354	1579	239.84		chr1	21509010	21511548	2539	1639	218.21		chr1	20230589	20237236	6648	2670	2121.53
chr1	20039091	20043987	4897	3700	367.5		chr1	21605176	21607012	1837	779	155		chr1	20237348	20239688	2341	1092	695.04
chr1	20047356	20050092	2737	1637	840.65		chr1	21612580	21614644	2065	1345	217.62		chr1	20270173	20273285	3113	1152	907.78
chr1	20080069	20081506	1438	732	115.94		chr1	21618703	21620065	1363	760	59.6		chr1	20278247	20283443	5197	2242	3100
chr1	20089945	20094262	4318	1913	1019.18		chr1	21629131	21630756	1626	744	136.61		chr1	20336366	20337995	1630	573	92.91
chr1	20098017	20100937	2921	1597	1767.35		chr1	21639829	21642086	2258	1375	498.74		chr1	20344035	20349308	5274	3658	934.74
chr1	20110781	20112243	1463	653	91		chr1	21642479	21644186	1708	943	245.69		chr1	20366131	20372774	6644	3982	1816.25
chr1	20112270	20113546	1277	512	58.52		chr1	21646618	21649614	2997	2392	205.09		chr1	20385864	20389184	3321	1504	1003.45
chr1	20123408	20126338	2931	605	174.75		chr1	21659645	21661175	1531	666	120.92		chr1	20407987	20411898	3912	2139	743.34
chr1	20143634	20147047	3414	1954	266.39		chr1	21701815	21704877	3063	1830	225.2		chr1	20456407	20465745	9339	3609	3100
chr1	20148464	20157452	8989	6206	2200.44		chr1	21718190	21719761	1572	1003	107.7		chr1	20477815	20489420	11606	4490	2408.67
chr1	20158178	20163975	5798	3891	1620.88		chr1	21720846	21722919	2074	764	468.37		chr1	20489638	20491447	1810	1000	50.01
chr1	20169775	20177025	7251	1544	1696.13		chr1	21854356	21857071	2716	2177	381.57		chr1	20491568	20497778	6211	3071	3100
chr1	20231540	20234312	2773	1892	161.98		chr1	21869091	21870459	1369	618	66.51		chr1	20503815	20509729	5915	1762	1989.3
chr1	20234615	20237281	2667	1473	583.31		chr1	21914605	21915854	1250	599	63.86		chr1	20516826	20523110	6285	2005	2583.92
chr1	20237340	20239595	2256	1144	284.75		chr1	21931308	21934104	2797	1684	697.24		chr1	20523857	20525830	1974	1180	265.07
chr1	20270194	20272951	2758	715	534.76		chr1	21950040	21951516	1477	678	137.62		chr1	20530248	20534772	4525	1226	2220.71
chr1	20278378	20283369	4992	2096	2538.47		chr1	21968022	21970208	2187	1268	494.19		chr1	20545434	20547321	1888	721	148.43
chr1	20344211	20349404	5194	3881	545.75		chr1	21971034	21975948	4915	1091	1298.72		chr1	20559774	20565617	5844	770	1359.19
chr1	20365959	20373548	7590	4355	1797.31		chr1	21993642	21995456	1815	1357	91.03		chr1	20600444	20604040	3597	822	1878.44
chr1	20385949	20389127	3179	1158	437.2		chr1	21996507	22003458	6952	2705	1388.2		chr1	20604100	20607149	3050	1170	2038.68
chr1	20408363	20411887	3525	1565	599.78		chr1	22004510	22006086	1577	604	73.19		chr1	20613467	20617058	3592	1501	1167.34
chr1	20456556	20465540	8985	1333	3100		chr1	22008322	22009988	1667	750	181.06		chr1	20676686	20678834	2149	1302	340.54
chr1	20481080	20485544	4465	987	903.02		chr1	22068652	22071077	2426	877	151.89		chr1	20680498	20683528	3031	1626	1280.84
chr1	20485569	20488517	2949	2055	148.12		chr1	22075272	22076588	1317	704	71.82		chr1	20686737	20704233	17497	16017	3100
chr1	20491892	20497241	5350	2660	1507.64		chr1	22077774	22080576	2803	1339	417.28		chr1	20754212	20761079	6868	5421	3100
chr1	20503581	20508628	5048	1947	2126.94		chr1	22117419	22120468	3050	2282	613.28		chr1	20761908	20769373	7466	3197	3100
chr1	20516805	20522997	6193	2080	1034.69		chr1	22122199	22124253	2055	1463	132.93		chr1	20771600	20777961	6362	2864	1781.06
chr1	20530191	20534811	4621	1382	1646.45		chr1	22130229	22132280	2052	1266	319.59		chr1	20793584	20801923	8340	4464	2760.68
chr1	20545760	20547079	1320	621	73.21		chr1	22149217	22152185	2969	1569	1758.03		chr1	20821137	20823958	2822	1494	1058.07
chr1	20559782	20563219	3438	971	397.14		chr1	22155520	22156637	1118	467	57.62		chr1	20826776	20830354	3579	2462	692.27
chr1	20600508	20604138	3631	918	1268.84		chr1	22168048	22171011	2964	864	1216.69		chr1	20870347	20872919	2573	862	972.93
chr1	20604201	20607068	2868	1836	1596.52		chr1	22173608	22175549	1942	729	272.96		chr1	20914007	20916902	2896	1614	377.69
chr1	20613563	20616815	3253	1528	943.97		chr1	22195554	22197632	2079	1383	674.77		chr1	20954337	20956217	1881	569	73.11
chr1	20676718	20678819	2102	1180	327.53		chr1	22214633	22218459	3827	2611	3141.6		chr1	20957043	20962675	5633	2644	3100
chr1	20680508	20683638	3131	1811	1396.43		chr1	22228804	22231257	2454	1772	233.93		chr1	21015330	21016842	1513	775	150.44
chr1	20688273	20694607	6335	4891	2612.4		chr1	22234274	22236240	1967	977	445.42		chr1	21019052	21023529	4478	817	1217.16
chr1	20696852	20704144	7293	5949	3100		chr1	22238851	22240911	2061	1295	244.66		chr1	21039659	21041157	1499	594	83.81
chr1	20754188	20761058	6871	5424	3100		chr1	22241229	22247259	6031	3854	506.48		chr1	21053043	21057997	4955	3532	1919.95
chr1	20762295	20769277	6983	2545	3100		chr1	22253750	22255890	2141	667	198.61		chr1	21060813	21063335	2523	1222	807.61
chr1	20771753	20773156	1404	587	64.57		chr1	22258377	22260753	2377	987	916.26		chr1	21067710	21072444	4735	3758	1880.72
chr1	20773467	20776839	3373	1060	496.51		chr1	22279450	22280969	1520	854	113.25		chr1	21098177	21103317	5141	1983	2649.01
chr1	20793601	20796028	2428	481	160.58		chr1	22283515	22285649	2135	1015	506.82		chr1	21105618	21116715	11098	7531	3100
chr1	20796134	20799169	3036	1958	1074.26		chr1	22311287	22313884	2598	1039	2702.51		chr1	21118012	21121035	3024	1921	235.23
chr1	20799347	20801910	2564	847	370.67		chr1	22372079	22373849	1771	892	184.69		chr1	21133668	21138281	4614	3597	1202.62
chr1	20821119	20823931	2813	1831	1095.31		chr1	22392054	22393320	1267	412	64.23		chr1	21149804	21154589	4786	1585	1373.62
chr1	20827007	20830710	3704	2006	498.35		chr1	22394731	22396667	1937	993	193.62		chr1	21154723	21158830	4108	991	1581.75
chr1	20853768	20855849	2082	614	142.84		chr1	22417727	22419652	1926	1476	123.45		chr1	21186005	21191834	5830	2528	1101.37
chr1	20870330	20872721	2392	864	815.38		chr1	22451867	22454341	2475	962	744.56		chr1	21207114	21208690	1577	617	78.99
chr1	20914296	20918638	4343	3600	524.51		chr1	22500681	22502924	2244	1518	182.58		chr1	21218466	21227691	9226	7511	3100
chr1	20956971	20962780	5810	1550	2665.51		chr1	22513385	22514934	1550	751	188.04		chr1	21229590	21230924	1335	505	79.49
chr1	20982860	20984270	1411	707	75		chr1	22516041	22519563	3523	1753	2013.32		chr1	21231227	21236724	5498	4323	1082.46
chr1	20993337	20994759	1423	635	92.45		chr1	22521803	22532257	10455	2214	3100		chr1	21250323	21251855	1533	779	72.78
chr1	21019044	21023470	4427	3460	564.98		chr1	22599468	22602625	3158	2363	270.27		chr1	21259523	21261321	1799	1052	76.92
chr1	21053115	21057970	4856	3996	634.15		chr1	22617213	22618297	1085	302	54.07		chr1	21311460	21316327	4868	1555	375.33
chr1	21061007	21063190	2184	949	539.82		chr1	22618779	22620214	1436	769	99.29		chr1	21318482	21327324	8843	1501	3100
chr1	21069083	21072306	3224	2268	1007.05		chr1	22622402	22625153	2752	697	906.13		chr1	21351030	21353866	2837	2076	314.84
chr1	21098088	21103093	5006	1403	1955.28		chr1	22702130	22704228	2099	824	1763.61		chr1	21358071	21362344	4274	1528	746.02
chr1	21105947	21116781	10835	7501	3005.4		chr1	22713189	22716030	2842	736	324.23		chr1	21366087	21370099	4013	1674	2727.24
chr1	21117729	21119494	1766	1025	206.35		chr1	22723171	22726619	3449	2680	309.43		chr1	21381668	21386825	5158	3938	1442.87
chr1	21119669	21120719	1051	333	59.13		chr1	22741139	22745326	4188	696	544.29		chr1	21406545	21414145	7601	5628	3100
chr1	21135044	21138323	3280	2541	506.82		chr1	22750035	22756852	6818	5425	2068.83		chr1	21417725	21424526	6802	3000	3100
chr1	21149960	21158193	8234	5954	1691.43		chr1	22763891	22765842	1952	781	684.12		chr1	21426096	21427603	1508	690	167.12
chr1	21174653	21176011	1359	591	87.48		chr1	22773018	22775183	2166	867	242.64		chr1	21444847	21449919	5073	1417	776.21
chr1	21186039	21191774	5736	1758	897.52		chr1	22788874	22790920	2047	1084	247.85		chr1	21472510	21474989	2480	1790	278
chr1	21207086	21208619	1534	733	83.92		chr1	22803303	22806788	3486	2528	1452.84		chr1	21485771	21488484	2714	1704	1236.93
chr1	21218435	21221068	2634	1720	327.41		chr1	22838918	22841675	2758	1470	864.95		chr1	21508591	21511751	3161	1161	1001.83
chr1	21223007	21227551	4545	1289	1120.34		chr1	22846824	22850010	3187	1527	2076.32		chr1	21528244	21529657	1414	1034	57.96
chr1	21232588	21236907	4320	2873	395.04		chr1	22980513	22981754	1242	575	62.27		chr1	21542163	21544045	1883	747	142.88
chr1	21250378	21251909	1532	886	86.65		chr1	22985463	22990804	5342	2877	1782.76		chr1	21564055	21565423	1369	791	74.57
chr1	21314107	21315962	1856	1187	52.35		chr1	23000186	23001468	1283	512	81.54		chr1	21604029	21608734	4706	1944	1073.42
chr1	21318723	21327301	8579	5072	3100		chr1	23002727	23006108	3382	2038	1299.38		chr1	21611908	21614491	2584	1967	298.46
chr1	21351979	21353765	1787	837	171.8		chr1	23016478	23019780	3303	2374	878.33		chr1	21618354	21620296	1943	742	345.36
chr1	21358674	21361495	2822	1056	359.9		chr1	23051983	23055087	3105	2440	134.09		chr1	21627941	21652443	24503	1939	3100
chr1	21366092	21369986	3895	1684	1917.26		chr1	23058344	23065194	6851	3040	3100		chr1	21653081	21655470	2390	963	241.35
chr1	21382295	21386710	4416	2247	1592.56		chr1	23065433	23069163	3731	1143	2078.26		chr1	21656491	21662139	5649	3869	761.76
chr1	21406812	21408215	1404	809	64.54		chr1	23070389	23071762	1374	651	71.15		chr1	21669884	21671998	2115	1607	147.52
chr1	21408243	21414193	5951	3913	3100		chr1	23091772	23093708	1937	1218	130.71		chr1	21692901	21694503	1603	844	91.21
chr1	21417868	21423992	6125	2657	3100		chr1	23102541	23105238	2698	1756	867.52		chr1	21696474	21699789	3316	2322	277.66
chr1	21426081	21427609	1529	719	124.28		chr1	23111590	23112572	983	580	57.26		chr1	21699974	21705258	5285	4203	2590.48
chr1	21445078	21448399	3322	1145	379.69		chr1	23112586	23117904	5319	2523	215.31		chr1	21717812	21720256	2445	1267	483.15
chr1	21472296	21475817	3522	1670	519.05		chr1	23131096	23134259	3164	1431	1129.97		chr1	21720757	21723198	2442	1358	785.22
chr1	21485868	21488425	2558	1482	1071.56		chr1	23157256	23159098	1843	1090	133.91		chr1	21852347	21857076	4730	4103	909.87
chr1	21508586	21511771	3186	1079	771.02		chr1	23186595	23187910	1316	664	63.01		chr1	21867043	21874088	7046	2399	1741.61
chr1	21604432	21608534	4103	1534	825.09		chr1	23215511	23219753	4243	1401	1622.32		chr1	21912705	21914056	1352	464	77
chr1	21611833	21614642	2810	2074	225.32		chr1	23222468	23225596	3129	1692	336.21		chr1	21914508	21915650	1143	775	56.94
chr1	21618401	21620238	1838	1113	322.01		chr1	23237274	23238876	1603	606	62.91		chr1	21929541	21936616	7076	2730	3100
chr1	21628238	21633547	5310	1610	1350.27		chr1	23268755	23270487	1733	605	61.13		chr1	21942398	21970671	28274	26931	3100
chr1	21636168	21638710	2543	1497	234.39		chr1	23310401	23311377	977	198	55.33		chr1	21970820	21976228	5409	1142	3100
chr1	21639271	21642268	2998	1898	661.09		chr1	23331331	23335410	4080	2707	2142.83		chr1	21993840	21995804	1965	1231	170.78
chr1	21642310	21645931	3622	1007	592.7		chr1	23336763	23341243	4481	743	828.94		chr1	21996361	22010287	13927	5597	3100
chr1	21646638	21652137	5500	2117	597.76		chr1	23370967	23374451	3485	1030	1330.71		chr1	22068456	22071364	2909	1064	876.06
chr1	21653145	21655458	2314	882	412.4		chr1	23385031	23387814	2784	1915	727.41		chr1	22074721	22080780	6060	2279	3100
chr1	21659280	21661059	1780	1122	208.58		chr1	23403399	23404962	1564	936	321.5		chr1	22117229	22126859	9631	6604	3100
chr1	21670106	21671684	1579	862	80.21		chr1	23431487	23434811	3325	539	803.86		chr1	22127268	22142056	14789	4187	3100
chr1	21692867	21694486	1620	624	80.28		chr1	23436554	23441407	4854	3073	2465.36		chr1	22149275	22152314	3040	1987	2173.31
chr1	21697095	21699399	2305	1504	197.96		chr1	23474185	23476933	2749	1563	566.53		chr1	22159740	22162371	2632	1672	337.74
chr1	21700062	21705073	5012	2548	1146.58		chr1	23530626	23534575	3950	2228	1207.87		chr1	22168023	22171157	3135	907	1006.34
chr1	21717881	21720132	2252	887	342.83		chr1	23572359	23574860	2502	1226	1011.88		chr1	22171466	22173184	1719	1272	124.1
chr1	21720809	21723093	2285	1138	389.37		chr1	23579807	23581132	1326	554	64.31		chr1	22173570	22175661	2092	1053	443.22
chr1	21852308	21857092	4785	2982	816.92		chr1	23581433	23583145	1713	579	157.44		chr1	22195597	22197620	2024	1180	583.13
chr1	21868273	21873957	5685	1244	740.54		chr1	23623215	23624531	1317	606	57.57		chr1	22214481	22218504	4024	3037	1875.85
chr1	21914634	21915938	1305	619	59.29		chr1	23676866	23679406	2541	1363	734.82		chr1	22228429	22238116	9688	6836	3100
chr1	21929609	21936493	6885	3646	3211.22		chr1	23719466	23723345	3880	2119	1308.76		chr1	22238192	22248340	10149	7057	3100
chr1	21942499	21946430	3932	2532	711.18		chr1	23725972	23729372	3401	1157	448.17		chr1	22249231	22261935	12705	5150	3100
chr1	21946778	21948325	1548	727	78.15		chr1	23745728	23749756	4029	1809	1155.25		chr1	22271980	22274613	2634	1215	373.51
chr1	21949896	21962230	12335	8322	2490.34		chr1	23752345	23755054	2710	1695	581.6		chr1	22280747	22282387	1641	618	91.32
chr1	21962638	21967394	4757	2204	375.22		chr1	23755187	23757286	2100	1403	407.91		chr1	22283489	22285623	2135	1045	331.5
chr1	21967592	21970481	2890	1809	812.91		chr1	23766807	23771501	4695	3544	359.04		chr1	22311461	22313866	2406	827	1461.23
chr1	21970914	21976176	5263	936	2493.57		chr1	23779315	23781649	2335	746	402.27		chr1	22319210	22320522	1313	721	63.41
chr1	21993460	21995558	2099	1346	60.53		chr1	23813496	23815240	1745	724	105.55		chr1	22371972	22378311	6340	729	2468.37
chr1	21996433	22004072	7640	4788	3100		chr1	23835637	23838724	3088	1947	447.85		chr1	22391409	22393949	2541	1453	255.98
chr1	22004246	22010330	6085	4818	1679.09		chr1	23844296	23847521	3226	885	2991.08		chr1	22417711	22420831	3121	1574	724.85
chr1	22068637	22071247	2611	941	636.67		chr1	23857155	23859164	2010	898	497.67		chr1	22451640	22460041	8402	1305	3100
chr1	22074836	22080704	5869	4132	1944.34		chr1	23859176	23860734	1559	774	109.39		chr1	22488409	22489978	1570	1193	60.51
chr1	22117342	22126773	9432	6165	3100		chr1	23877577	23879572	1996	1177	271.77		chr1	22491233	22493741	2509	853	96.54
chr1	22129531	22141976	12446	11744	2811.15		chr1	23948353	23952003	3651	2660	520.42		chr1	22495472	22499755	4284	2421	365.37
chr1	22149218	22152224	3007	1463	1524.75		chr1	23963594	23964971	1378	489	116.24		chr1	22500553	22505438	4886	1709	775.82
chr1	22159639	22162263	2625	1838	261.37		chr1	23988606	23990837	2232	1328	418.69		chr1	22505874	22507628	1755	571	129.99
chr1	22168103	22170986	2884	1009	1094.06		chr1	23993052	23995769	2718	2024	1136.55		chr1	22512773	22515195	2423	1523	924.46
chr1	22171461	22173201	1741	331	97.39		chr1	24006699	24009140	2442	1088	496.6		chr1	22515498	22519836	4339	2384	2053.22
chr1	22173519	22175665	2147	745	385.82		chr1	24039592	24041057	1466	807	67.35		chr1	22520427	22533093	12667	8026	3100
chr1	22195623	22197594	1972	768	321.97		chr1	24084644	24085918	1275	670	53.02		chr1	22598291	22602788	4498	2461	1778.32
chr1	22214647	22218420	3774	2873	1444.43		chr1	24102526	24105431	2906	776	496.82		chr1	22616795	22620786	3992	1102	844.89
chr1	22228630	22237356	8727	6575	2436.68		chr1	24112695	24119175	6481	3429	3100		chr1	22622318	22625174	2857	1048	841.72
chr1	22238415	22240831	2417	1324	531.68		chr1	24120306	24123058	2753	874	1519.33		chr1	22701903	22704292	2390	1142	977.83
chr1	22240863	22248257	7395	2423	3100		chr1	24123130	24125699	2570	860	205.86		chr1	22712570	22717596	5027	1792	2518.82
chr1	22249570	22261763	12194	4919	3100		chr1	24164039	24166453	2415	1198	1041.95		chr1	22723154	22728587	5434	2631	3100
chr1	22272441	22273925	1485	719	119.34		chr1	24204583	24206249	1667	1018	95.98		chr1	22740032	22746329	6298	3386	2191.21
chr1	22279476	22280864	1389	739	80.07		chr1	24211787	24214238	2452	1547	329.3		chr1	22749463	22763151	13689	1567	3100
chr1	22283733	22285606	1874	976	384.4		chr1	24215807	24217516	1710	708	125.04		chr1	22763665	22766641	2977	975	902.14
chr1	22311324	22313670	2347	963	1581.81		chr1	24224548	24226224	1677	756	270.62		chr1	22773111	22775151	2041	1397	171.14
chr1	22371862	22377947	6086	875	1102.39		chr1	24254464	24256401	1938	664	265.82		chr1	22779416	22781963	2548	657	149.11
chr1	22391769	22393346	1578	631	84.82		chr1	24257089	24258921	1833	856	267.59		chr1	22786625	22788553	1929	1142	236.3
chr1	22394835	22396615	1781	1217	124.16		chr1	24265931	24267869	1939	1230	259.38		chr1	22788594	22791661	3068	1017	708.31
chr1	22417847	22420125	2279	1414	234.3		chr1	24267912	24270213	2302	1333	346.63		chr1	22802128	22806874	4747	2567	3100
chr1	22451854	22454576	2723	1161	638.34		chr1	24282203	24284316	2114	735	160.25		chr1	22807020	22808564	1545	859	130.82
chr1	22454807	22459883	5077	2709	915.76		chr1	24289883	24292047	2165	1018	147.47		chr1	22830581	22842179	11599	9554	3100
chr1	22500271	22502969	2699	2020	185.02		chr1	24292293	24293698	1406	477	83.25		chr1	22847041	22849976	2936	1326	1784.9
chr1	22504060	22505426	1367	735	88.92		chr1	24315090	24319676	4587	1093	1359.43		chr1	22877970	22879548	1579	794	148.92
chr1	22512919	22515022	2104	1411	478.86		chr1	24332328	24334341	2014	1218	463.96		chr1	22887784	22889375	1592	665	50.68
chr1	22516019	22519758	3740	1512	1775.36		chr1	24341632	24344211	2580	1536	461.14		chr1	22924567	22931059	6493	5631	946.74
chr1	22520525	22532920	12396	4834	3100		chr1	24357182	24359251	2070	1101	570.92		chr1	22941465	22945342	3878	2284	531.67
chr1	22598381	22602769	4389	2520	1319.99		chr1	24373702	24377017	3316	1948	2110.46		chr1	22952356	22953868	1513	873	99.04
chr1	22617056	22620486	3431	1000	614.22		chr1	24402823	24404667	1845	1120	169.79		chr1	22971805	22973607	1803	1105	90.12
chr1	22622457	22625194	2738	866	932.37		chr1	24406108	24414141	8034	7142	403.7		chr1	22984991	22992261	7271	4900	2126.25
chr1	22701987	22704362	2376	915	874.08		chr1	24426733	24428825	2093	683	233.77		chr1	23000287	23010640	10354	3411	3100
chr1	22713048	22717732	4685	2080	914.68		chr1	24442021	24443480	1460	650	101.43		chr1	23011129	23013163	2035	1550	121.32
chr1	22723095	22728321	5227	2721	2118.81		chr1	24494320	24496712	2393	703	331.71		chr1	23013483	23019945	6463	5444	3125.03
chr1	22740128	22746216	6089	3141	3100		chr1	24503829	24507280	3452	2037	446.4		chr1	23050169	23056207	6039	3309	1285.14
chr1	22749457	22758813	9357	1404	3100		chr1	24508327	24510664	2338	1609	59.81		chr1	23058085	23072177	14093	10121	3100
chr1	22763797	22765882	2086	909	277.3		chr1	24512559	24515174	2616	1923	571.03		chr1	23077728	23080763	3036	905	304.78
chr1	22773115	22775054	1940	1164	52.06		chr1	24519245	24524753	5509	2820	3051.05		chr1	23091639	23094973	3335	1471	623.51
chr1	22786907	22788319	1413	411	79.41		chr1	24531413	24533089	1677	961	112.01		chr1	23096574	23097697	1124	305	82.82
chr1	22788637	22791688	3052	1331	561.98		chr1	24561949	24563413	1465	779	133.05		chr1	23102541	23105126	2586	1859	830.82
chr1	22802766	22806806	4041	3111	2250.18		chr1	24573827	24575659	1833	760	96.16		chr1	23111556	23117993	6438	3150	919.44
chr1	22806930	22808443	1514	852	140.8		chr1	24577366	24579692	2327	1628	239.03		chr1	23131202	23143947	12746	1534	575.68
chr1	22830810	22832855	2046	1175	194.6		chr1	24580691	24582404	1714	551	76.16		chr1	23151263	23153625	2363	875	167.32
chr1	22836452	22842052	5601	3614	871.86		chr1	24585465	24587290	1826	1079	120.21		chr1	23157176	23162392	5217	3091	1249.84
chr1	22846953	22850030	3078	1604	1753.65		chr1	24587701	24589063	1363	745	132.14		chr1	23163907	23166249	2343	1279	458.73
chr1	22924360	22931575	7216	4922	742.11		chr1	24601926	24603151	1226	586	161.96		chr1	23166535	23172263	5729	2805	200.54
chr1	22943112	22945398	2287	720	168.54		chr1	24603502	24604782	1281	662	57.24		chr1	23201424	23203689	2266	1497	190.54
chr1	22952171	22954211	2041	1086	193.92		chr1	24608813	24610377	1565	624	102.78		chr1	23215128	23227358	12231	2391	3100
chr1	22971917	22973555	1639	663	67.37		chr1	24611871	24615227	3357	1652	1155.94		chr1	23237137	23238841	1705	849	158.06
chr1	22985181	22992169	6989	3491	2076.52		chr1	24617509	24619973	2465	1271	146.22		chr1	23243273	23244590	1318	666	57.67
chr1	23000096	23002288	2193	882	156.03		chr1	24670793	24674434	3642	2509	682.45		chr1	23245408	23247576	2169	783	136.16
chr1	23002387	23009467	7081	2357	2623.14		chr1	24689810	24691326	1517	823	147.19		chr1	23259338	23260727	1390	609	66.37
chr1	23011140	23012851	1712	585	71.42		chr1	24700991	24703713	2723	1921	308.61		chr1	23268651	23270517	1867	666	136.17
chr1	23013576	23016091	2516	1155	376.07		chr1	24708752	24710061	1310	711	92.29		chr1	23310146	23313976	3831	767	421.7
chr1	23016489	23019751	3263	2362	1616.15		chr1	24712778	24715581	2804	1687	1416.84		chr1	23328579	23335444	6866	5603	890.88
chr1	23050804	23055910	5107	3563	997.67		chr1	24715663	24718679	3017	2119	771.22		chr1	23335868	23342125	6258	1594	3100
chr1	23058244	23072119	13876	3085	3100		chr1	24723147	24724946	1800	715	243.19		chr1	23344692	23347429	2738	769	518.75
chr1	23091542	23094027	2486	1547	345.19		chr1	24725928	24729016	3089	2268	569.19		chr1	23364293	23367414	3122	753	769.9
chr1	23102594	23105149	2556	1709	615.74		chr1	24753109	24754765	1657	461	115.25		chr1	23368777	23375827	7051	3699	3100
chr1	23112539	23117910	5372	2160	2839.45		chr1	24756291	24759230	2940	915	889.8		chr1	23378310	23387786	9477	1477	3003.25
chr1	23131300	23134087	2788	1387	2815.8		chr1	24760612	24765896	5285	2765	931.56		chr1	23393530	23394977	1448	600	85.6
chr1	23139037	23143458	4422	1195	823.54		chr1	24782903	24784363	1461	821	89.41		chr1	23403239	23405070	1832	975	550.9
chr1	23151244	23153531	2288	797	293.15		chr1	24794746	24797270	2525	892	730.35		chr1	23417361	23418610	1250	576	53.44
chr1	23157163	23161098	3936	3004	595.52		chr1	24808328	24811113	2786	1430	2051.62		chr1	23430015	23445096	15082	8649	3100
chr1	23164272	23165891	1620	702	60.81		chr1	24844292	24846668	2377	924	1079.51		chr1	23459181	23461401	2221	1479	246.91
chr1	23168070	23170280	2211	1276	196.9		chr1	24855176	24857135	1960	764	178.53		chr1	23473976	23478738	4763	1668	1779.45
chr1	23185520	23186952	1433	565	65.38		chr1	24857186	24858683	1498	700	123.56		chr1	23509687	23514311	4625	2033	1442.87
chr1	23201368	23203525	2158	1524	205.72		chr1	24869032	24871261	2230	1226	509.75		chr1	23530806	23534518	3713	2150	954.87
chr1	23215137	23227274	12138	1464	3100		chr1	24872750	24875049	2300	1270	285.4		chr1	23570450	23575376	4927	3267	1798.38
chr1	23237222	23238854	1633	772	119.01		chr1	24878680	24880476	1797	766	208.75		chr1	23577227	23578516	1290	402	63.81
chr1	23245582	23247255	1674	739	172.27		chr1	24880936	24883395	2460	1523	696.94		chr1	23580018	23583089	3072	1951	367.72
chr1	23310719	23312396	1678	764	150.45		chr1	24912371	24913782	1412	667	71.36		chr1	23597619	23599442	1824	1073	269.9
chr1	23331151	23335425	4275	3218	3177.4		chr1	24924434	24926047	1614	1191	98.15		chr1	23631058	23634161	3104	1500	202.19
chr1	23336098	23341220	5123	1376	1972.51		chr1	24936431	24939307	2877	779	1455.18		chr1	23676706	23681105	4400	1497	1209.2
chr1	23344671	23347459	2789	779	305.06		chr1	24975899	24981147	5249	2359	933.22		chr1	23719271	23729105	9835	7796	1774.99
chr1	23364292	23367228	2937	2219	164.92		chr1	24985811	24990238	4428	3789	252.66		chr1	23745421	23751046	5626	2219	3100
chr1	23368971	23370447	1477	1227	59.68		chr1	25004034	25006626	2593	693	185.68		chr1	23752208	23758243	6036	1989	3100
chr1	23371048	23375582	4535	1003	2260.1		chr1	25015176	25017771	2596	1739	1063.75		chr1	23766748	23771756	5009	3620	1519.37
chr1	23378482	23387816	9335	8465	2068.04		chr1	25032001	25033666	1666	763	177.6		chr1	23779571	23781843	2273	570	292.71
chr1	23403267	23405123	1857	1092	273.29		chr1	25050419	25052469	2051	922	209.66		chr1	23835563	23838719	3157	1639	659.76
chr1	23417128	23418562	1435	831	68.82		chr1	25053117	25055599	2483	825	1574.77		chr1	23844448	23847524	3077	914	1882.8
chr1	23430109	23443220	13112	9557	3100		chr1	25060771	25062742	1972	1305	119.28		chr1	23857172	23862173	5002	1170	674.92
chr1	23443363	23445066	1704	677	142.23		chr1	25063010	25065806	2797	788	1005.62		chr1	23877531	23879495	1965	1320	124.84
chr1	23459889	23461307	1419	776	84.18		chr1	25118006	25120298	2293	941	405.37		chr1	23888213	23890183	1971	892	146.83
chr1	23474027	23477152	3126	1283	831.01		chr1	25123102	25127708	4607	3682	3199.26		chr1	23894172	23895673	1502	830	75.21
chr1	23488039	23489972	1934	1192	102.25		chr1	25166429	25172622	6194	2749	2812.77		chr1	23895932	23897577	1646	855	220.44
chr1	23510451	23513631	3181	1458	555.61		chr1	25183558	25185368	1811	1028	126.83		chr1	23903376	23905241	1866	1124	75.47
chr1	23530758	23534474	3717	2089	810.96		chr1	25218057	25220860	2804	1814	291.63		chr1	23923547	23924715	1169	539	64.16
chr1	23570781	23575282	4502	2926	1205.92		chr1	25220868	25225610	4743	3669	2219.23		chr1	23947868	23952182	4315	2415	2111.79
chr1	23580088	23583026	2939	2177	257.54		chr1	25244229	25245575	1347	612	56.61		chr1	23963527	23965361	1835	682	141.63
chr1	23623316	23624646	1331	862	66.28		chr1	25352254	25353546	1293	653	60.81		chr1	23988476	23995881	7406	778	3100
chr1	23631795	23634389	2595	626	315.12		chr1	25377497	25382711	5215	1124	1325.1		chr1	24003144	24010863	7720	5239	3100
chr1	23677024	23679259	2236	1238	546.61		chr1	25404501	25410835	6335	3889	2439.12		chr1	24012133	24016235	4103	2165	658.75
chr1	23719352	23724423	5072	1920	1139.76		chr1	25444229	25449178	4950	830	2085.12		chr1	24039493	24041255	1763	802	197.44
chr1	23725971	23729166	3196	997	748.39		chr1	25503018	25505825	2808	1496	1771.8		chr1	24084427	24085935	1509	740	96.69
chr1	23745476	23751449	5974	2162	2284.45		chr1	25531970	25535170	3201	1894	780.83		chr1	24102493	24105774	3282	1087	734.53
chr1	23752163	23757367	5205	1957	3100		chr1	25543483	25545327	1845	746	217.01		chr1	24112832	24126573	13742	8835	3100
chr1	23766836	23771663	4828	3626	1792.81		chr1	25550161	25556379	6219	4942	2676.84		chr1	24164054	24168540	4487	1202	1192.41
chr1	23779470	23781760	2291	696	321.93		chr1	25575490	25580761	5272	4170	2181.32		chr1	24170347	24171661	1315	675	73.93
chr1	23813657	23815112	1456	746	118		chr1	25583650	25585531	1882	930	166.12		chr1	24204824	24206198	1375	692	73.73
chr1	23835568	23838955	3388	2004	998.54		chr1	25587846	25590422	2577	1390	435.4		chr1	24211485	24215583	4099	2016	1045.74
chr1	23844463	23847670	3208	1856	2062.91		chr1	25591877	25594284	2408	1718	344.31		chr1	24218024	24220185	2162	910	237.39
chr1	23857272	23861303	4032	790	676.93		chr1	25616167	25623187	7021	6040	316.91		chr1	24253788	24256866	3079	1380	894.29
chr1	23877824	23879538	1715	1084	50.73		chr1	25634682	25637846	3165	1493	168.07		chr1	24257219	24259079	1861	805	333.24
chr1	23888519	23889869	1351	751	66.26		chr1	25642339	25644091	1753	784	107.53		chr1	24264512	24272963	8452	6977	713.18
chr1	23896011	23897631	1621	795	161.66		chr1	25661281	25662856	1576	723	207.23		chr1	24277424	24280464	3041	2183	65.42
chr1	23948298	23951651	3354	1557	584.56		chr1	25665462	25668654	3193	2552	289.96		chr1	24280856	24284601	3746	2280	638.75
chr1	23966634	23968076	1443	662	86.34		chr1	25668786	25671502	2717	976	168.63		chr1	24284981	24286484	1504	748	132.46
chr1	23988533	23991257	2725	729	895.14		chr1	25679208	25688398	9191	5565	1547.76		chr1	24289524	24294445	4922	1270	2128.11
chr1	23991847	23995777	3931	3135	1177.51		chr1	25705969	25711112	5144	1192	953.66		chr1	24315210	24319551	4342	861	908.48
chr1	24003297	24006034	2738	2026	232.77		chr1	25712542	25715271	2730	1400	253.36		chr1	24327250	24331118	3869	1244	710.55
chr1	24006465	24010569	4105	1228	1680.69		chr1	25762989	25764682	1694	739	212.99		chr1	24331902	24335280	3379	1717	2657.8
chr1	24039522	24041045	1524	585	145.8		chr1	25822611	25824859	2249	923	94.51		chr1	24335361	24346954	11594	6998	3100
chr1	24060767	24062817	2051	1131	102.05		chr1	25826798	25828228	1431	1213	68.83		chr1	24356231	24361246	5016	2054	1833.7
chr1	24084337	24085989	1653	781	67.88		chr1	25840509	25841833	1325	695	72.51		chr1	24368554	24369986	1433	853	76.57
chr1	24102554	24105380	2827	910	461.68		chr1	25846477	25848943	2467	1321	422.34		chr1	24373681	24377311	3631	1035	2117.11
chr1	24112803	24123074	10272	2937	3100		chr1	25853062	25855113	2052	1637	118.78		chr1	24396633	24414273	17641	3957	3100
chr1	24123211	24125715	2505	803	732.78		chr1	25860450	25864298	3849	2102	3100		chr1	24421582	24433257	11676	6656	1943.3
chr1	24163999	24166388	2390	1248	1113.92		chr1	25869328	25870927	1600	671	199.77		chr1	24442094	24443578	1485	640	289.93
chr1	24167100	24168332	1233	563	79.45		chr1	25883231	25884815	1585	648	105.61		chr1	24443795	24455765	11971	9095	3100
chr1	24204499	24206129	1631	636	106.6		chr1	25891544	25894146	2603	1741	845.94		chr1	24457631	24467432	9802	3699	247.14
chr1	24211462	24215012	3551	2358	810.24		chr1	25971515	25973500	1986	1570	87.94		chr1	24470499	24472782	2284	1197	244.44
chr1	24215519	24217499	1981	1161	152.57		chr1	25976586	25981550	4965	1373	1027.65		chr1	24474910	24476190	1281	1013	70.44
chr1	24218003	24220059	2057	1235	241.74		chr1	25981933	25986884	4952	2269	3100		chr1	24481641	24482917	1277	633	91.55
chr1	24224711	24226182	1472	706	99.55		chr1	25991066	25995773	4708	3384	1638.02		chr1	24494276	24503249	8974	1420	3100
chr1	24254347	24256367	2021	856	486.31		chr1	26007295	26013140	5846	1591	2761.64		chr1	24503371	24511221	7851	2487	2679.27
chr1	24256936	24258918	1983	1228	346.83		chr1	26028753	26030816	2064	1059	433.13		chr1	24511252	24515027	3776	2891	2185.46
chr1	24264565	24272691	8127	6873	450.02		chr1	26054744	26058164	3421	1478	881.21		chr1	24519176	24525100	5925	3222	3100
chr1	24277473	24280311	2839	2173	81.3		chr1	26061161	26063044	1884	1024	322.76		chr1	24530952	24533260	2309	1645	383.23
chr1	24281116	24284627	3512	2085	339.56		chr1	26113329	26114639	1311	526	80.2		chr1	24533906	24536160	2255	761	232.31
chr1	24284682	24286258	1577	759	106.89		chr1	26157029	26159797	2769	1353	2772.59		chr1	24561691	24568328	6638	4216	2125.67
chr1	24289512	24293774	4263	1417	1299.8		chr1	26165262	26167257	1996	1122	206.63		chr1	24569131	24584070	14940	5392	2969.2
chr1	24315243	24319545	4303	914	1443.26		chr1	26191783	26193704	1922	965	506.22		chr1	24585336	24587335	2000	1090	223.74
chr1	24327504	24329200	1697	734	212.29		chr1	26208996	26212161	3166	997	258.76		chr1	24587415	24590469	3055	1198	529.73
chr1	24329498	24331095	1598	1193	80.92		chr1	26216049	26218742	2694	1249	232.98		chr1	24593871	24595553	1683	861	119.32
chr1	24331985	24335079	3095	1582	1553.91		chr1	26254975	26256462	1488	764	103.05		chr1	24601848	24610322	8475	543	1448.45
chr1	24335672	24346579	10908	6691	3100		chr1	26276440	26279354	2915	1142	2105.1		chr1	24611764	24615189	3426	1752	1366.17
chr1	24354815	24359388	4574	3493	1115.83		chr1	26320943	26322972	2030	1167	311.79		chr1	24617076	24620351	3276	1388	580.55
chr1	24359528	24361057	1530	781	188.76		chr1	26337239	26339125	1887	698	352.69		chr1	24625494	24627931	2438	1680	230.7
chr1	24373818	24377049	3232	1858	1321.78		chr1	26352383	26355772	3390	1692	1805.37		chr1	24663305	24676584	13280	10012	3100
chr1	24396849	24414805	17957	3368	3100		chr1	26357518	26359160	1643	716	209.27		chr1	24682521	24684571	2051	830	254.67
chr1	24421854	24431956	10103	6383	2985.28		chr1	26376738	26379477	2740	1227	722.87		chr1	24688737	24691748	3012	1838	296.49
chr1	24442100	24443600	1501	673	136.43		chr1	26423546	26425802	2257	1173	97.61		chr1	24698664	24720021	21358	15835	3100
chr1	24443731	24455703	11973	8968	3100		chr1	26452715	26456121	3407	1133	680.47		chr1	24720441	24729251	8811	7742	3100
chr1	24457490	24467587	10098	4045	1178.25		chr1	26456145	26460972	4828	1942	3100		chr1	24744878	24746830	1953	862	124.89
chr1	24470486	24472845	2360	1783	295.78		chr1	26461856	26465605	3750	2716	2180.5		chr1	24750937	24754897	3961	1464	1154.97
chr1	24474914	24476486	1573	826	113.7		chr1	26520385	26521932	1548	721	108.56		chr1	24755407	24760525	5119	1972	2374.78
chr1	24494368	24503118	8751	5797	2390.74		chr1	26525626	26527976	2351	1566	411.07		chr1	24760627	24766296	5670	713	2751.44
chr1	24503233	24507911	4679	2919	2732.26		chr1	26528774	26531068	2295	1307	591.7		chr1	24766698	24769132	2435	1733	84.98
chr1	24508008	24511155	3148	1982	1057.96		chr1	26549515	26551125	1611	794	288.41		chr1	24769189	24771676	2488	1940	87.77
chr1	24511248	24515095	3848	2916	1694.95		chr1	26568260	26570293	2034	1331	414.26		chr1	24781536	24788591	7056	2448	1535.47
chr1	24519213	24525129	5917	2853	3100		chr1	26574184	26578566	4383	2513	1398.94		chr1	24793134	24811314	18181	17013	3100
chr1	24531216	24533222	2007	1403	115.21		chr1	26593310	26595100	1791	794	178.87		chr1	24844235	24846853	2619	1083	917.83
chr1	24534046	24535917	1872	475	52.41		chr1	26604409	26607697	3289	898	102.28		chr1	24854325	24859827	5503	2198	2226.58
chr1	24561812	24567890	6079	4239	1127.31		chr1	26635828	26637413	1586	725	148.14		chr1	24869123	24871157	2035	1162	254.5
chr1	24570498	24582472	11975	4086	3100		chr1	26644904	26646311	1408	924	94.69		chr1	24872763	24875048	2286	1255	514.9
chr1	24582663	24584231	1569	690	123.92		chr1	26646586	26648775	2190	919	292.77		chr1	24878305	24883607	5303	4025	3100
chr1	24585385	24587353	1969	1010	491.74		chr1	26664668	26668438	3771	2214	516.1		chr1	24902830	24904414	1585	721	60.98
chr1	24587459	24590398	2940	1113	240.56		chr1	26709639	26719503	9865	971	3100		chr1	24906113	24926399	20287	8000	3100
chr1	24593751	24595532	1782	739	120.77		chr1	26722478	26727105	4628	3549	1818.18		chr1	24936362	24947786	11425	867	3100
chr1	24601697	24603265	1569	708	110.56		chr1	26727338	26729782	2445	1046	293.71		chr1	24975979	24982344	6366	2335	2144.19
chr1	24603289	24605033	1745	761	175.92		chr1	26733709	26738982	5274	778	1650.14		chr1	24985016	24991444	6429	4539	1756.13
chr1	24605230	24608214	2985	780	336.17		chr1	26750681	26752672	1992	783	729.57		chr1	25004020	25007656	3637	878	498.12
chr1	24608578	24610546	1969	859	66.53		chr1	26755770	26757619	1850	1030	179.27		chr1	25013900	25017686	3787	3011	1872.19
chr1	24611877	24615193	3317	1667	1936.47		chr1	26757809	26761719	3911	2215	1836.84		chr1	25031836	25035053	3218	1009	970.88
chr1	24617122	24620227	3106	1265	430.58		chr1	26766891	26768381	1491	767	73.31		chr1	25050268	25052683	2416	742	306.14
chr1	24652782	24654077	1296	492	70.35		chr1	26768956	26770908	1953	1077	770.76		chr1	25053123	25068301	15179	1162	1734.64
chr1	24665190	24676378	11189	8188	3100		chr1	26771288	26774512	3225	1854	1398.52		chr1	25117846	25127689	9844	8713	3100
chr1	24682685	24684378	1694	733	64.25		chr1	26802643	26804828	2186	1223	680.92		chr1	25165035	25174750	9716	4013	3100
chr1	24689811	24691445	1635	837	222.95		chr1	26828448	26830944	2497	1254	621.87		chr1	25175248	25176688	1441	830	86.78
chr1	24698737	24720001	21265	15741	3100		chr1	26903617	26909416	5800	2998	3100		chr1	25176754	25178061	1308	591	51.16
chr1	24720453	24729119	8667	7894	3100		chr1	26930236	26931752	1517	597	105.99		chr1	25178161	25180767	2607	1496	277.65
chr1	24745132	24746469	1338	877	52.3		chr1	26937985	26939524	1540	924	187.13		chr1	25182225	25187159	4935	2007	1111.61
chr1	24751043	24754928	3886	1313	643.39		chr1	26944573	26946605	2033	682	282.89		chr1	25216892	25225792	8901	1879	3100
chr1	24755563	24759392	3830	1903	1209.52		chr1	26949652	26957088	7437	5229	3100		chr1	25244141	25246610	2470	728	301.35
chr1	24760604	24765968	5365	2713	1386.69		chr1	26992143	26994151	2009	1263	69.48		chr1	25260783	25262156	1374	876	71.15
chr1	24781796	24785279	3484	1534	706.17		chr1	27057797	27060170	2374	878	201.59		chr1	25265495	25269056	3562	1072	692.83
chr1	24785375	24788440	3066	1267	372.96		chr1	27070115	27078520	8406	4690	3100		chr1	25352139	25353612	1474	765	131.34
chr1	24794491	24804880	10390	1456	3100		chr1	27086498	27088182	1685	731	60.91		chr1	25356990	25358484	1495	755	120.82
chr1	24805337	24811272	5936	4428	3100		chr1	27102762	27104546	1785	716	76.48		chr1	25377682	25386173	8492	4114	3100
chr1	24835516	24837783	2268	1273	90.69		chr1	27134233	27136811	2579	1572	1825.63		chr1	25397734	25403405	5672	4144	156.36
chr1	24844378	24846703	2326	759	380.22		chr1	27140874	27144837	3964	1236	2063.99		chr1	25403508	25412062	8555	4895	2885.29
chr1	24854871	24859802	4932	1078	1698.84		chr1	27172535	27175344	2810	1278	738.52		chr1	25429737	25430826	1090	437	53.42
chr1	24869158	24871278	2121	1191	365.64		chr1	27178547	27182086	3540	1811	1698.05		chr1	25444203	25453317	9115	2423	3100
chr1	24872809	24874976	2168	1196	329.41		chr1	27187627	27189604	1978	1241	143.77		chr1	25501857	25505883	4027	2762	1992.58
chr1	24878519	24883599	5081	3854	3100		chr1	27214719	27217498	2780	1474	1873.14		chr1	25506283	25507437	1155	474	96.56
chr1	24906105	24919398	13294	7144	3100		chr1	27289070	27291206	2137	749	326.74		chr1	25528864	25531198	2335	1561	212.69
chr1	24919421	24926477	7057	2728	2081.99		chr1	27329934	27334850	4917	1867	3100		chr1	25531906	25536887	4982	2060	2073.99
chr1	24936538	24944963	8426	638	2046.81		chr1	27335126	27336890	1765	893	164.61		chr1	25542976	25545333	2358	1067	579.46
chr1	24945095	24947565	2471	1596	122.11		chr1	27419422	27421648	2227	1499	349.52		chr1	25549917	25556266	6350	5274	3100
chr1	24976014	24982112	6099	2272	2597.18		chr1	27462594	27466455	3862	820	1489.39		chr1	25567626	25569804	2179	1505	283.45
chr1	24985024	24991018	5995	4542	1476.27		chr1	27467970	27469451	1482	706	97.95		chr1	25575328	25580769	5442	4350	2748.87
chr1	25004141	25007590	3450	818	475.51		chr1	27535636	27540025	4390	3112	217.69		chr1	25583172	25585823	2652	1407	708.66
chr1	25014093	25017751	3659	2791	1359.93		chr1	27546871	27548884	2014	879	54.12		chr1	25587731	25590873	3143	1693	906.81
chr1	25031938	25034665	2728	760	328.08		chr1	27550206	27552588	2383	1811	143.89		chr1	25590987	25594850	3864	2498	1103.07
chr1	25050541	25052532	1992	1680	73.44		chr1	27560263	27561616	1354	640	53.36		chr1	25603430	25605538	2109	1291	184.2
chr1	25053067	25055504	2438	1222	1612.7		chr1	27567432	27570285	2854	1979	493.88		chr1	25609602	25612879	3278	347	205.17
chr1	25058952	25067058	8107	5719	1972.41		chr1	27600968	27603810	2843	1053	1822.23		chr1	25615550	25631510	15961	2701	3100
chr1	25098891	25100924	2034	1047	65.2		chr1	27642004	27643517	1514	734	151.33		chr1	25634657	25644482	9826	1554	502.09
chr1	25117944	25120125	2182	873	323.4		chr1	27649680	27650995	1316	628	52.27		chr1	25661306	25662744	1439	688	51.42
chr1	25120152	25127498	7347	6567	3100		chr1	27659245	27661430	2186	934	377		chr1	25664238	25668788	4551	3773	1860.65
chr1	25165132	25174592	9461	4064	3100		chr1	27662020	27663571	1552	1073	76.47		chr1	25668815	25675727	6913	940	1161.15
chr1	25176871	25180575	3705	2855	270.2		chr1	27677952	27680175	2224	1440	192.95		chr1	25679329	25689377	10049	5347	3100
chr1	25182593	25186078	3486	1737	517.75		chr1	27747202	27749454	2253	1589	149.44		chr1	25704789	25705704	916	199	50.11
chr1	25190927	25192624	1698	701	118.37		chr1	27766781	27770525	3745	2230	1538.71		chr1	25706190	25711208	5019	1356	126.46
chr1	25217019	25225594	8576	7754	3100		chr1	27831781	27834452	2672	1649	330.32		chr1	25712741	25716204	3464	1463	601.82
chr1	25244308	25246694	2387	642	279.32		chr1	27855169	27858802	3634	822	239.15		chr1	25717837	25719192	1356	630	73.65
chr1	25265818	25268942	3125	875	374.84		chr1	27866450	27870389	3940	1700	250.91		chr1	25742523	25744733	2211	731	141.12
chr1	25352236	25353513	1278	518	62.77		chr1	27876278	27879570	3293	764	160.22		chr1	25747413	25748828	1416	877	76.21
chr1	25377716	25385718	8003	888	1703.07		chr1	27996749	27999722	2974	1625	1595.13		chr1	25761717	25765445	3729	2020	497.23
chr1	25400813	25403218	2406	1182	77.84		chr1	28001732	28004333	2602	1495	321.26		chr1	25818499	25828636	10138	2481	3100
chr1	25404164	25411626	7463	4260	3233.06		chr1	28041410	28043373	1964	951	304.75		chr1	25840145	25864496	24352	22474	3100
chr1	25426024	25427682	1659	788	191.8		chr1	28046239	28048935	2697	1616	847.08		chr1	25869303	25870976	1674	742	151.21
chr1	25444225	25452976	8752	843	3100		chr1	28159358	28160795	1438	819	77.28		chr1	25883238	25885655	2418	1157	500.94
chr1	25502085	25505837	3753	2287	2406.03		chr1	28208606	28211317	2712	1046	866.9		chr1	25891870	25893999	2130	1471	403.47
chr1	25532038	25536159	4122	2111	1286.19		chr1	28285777	28287639	1863	881	205.52		chr1	25952855	25954187	1333	592	63.4
chr1	25543224	25545473	2250	1058	351.9		chr1	28291600	28293125	1526	803	148.91		chr1	25971536	25974004	2469	1533	485.93
chr1	25550182	25556396	6215	5003	3124.29		chr1	28293234	28295878	2645	1786	605.19		chr1	25974141	25988995	14855	9047	3100
chr1	25567887	25569606	1720	874	159.53		chr1	28316489	28319347	2859	1368	167.62		chr1	25990897	25995944	5048	3189	2684.75
chr1	25572199	25573284	1086	376	59.31		chr1	28330096	28332757	2662	1038	664.09		chr1	26007094	26015624	8531	1861	3100
chr1	25575379	25580686	5308	4210	2052.04		chr1	28338868	28340781	1914	1155	126.13		chr1	26028646	26030883	2238	1424	463.26
chr1	25583586	25585640	2055	1325	340.36		chr1	28342615	28346329	3715	2002	883.47		chr1	26031193	26032527	1335	688	81.69
chr1	25587693	25590882	3190	1746	1083.64		chr1	28349077	28353965	4889	3526	2285.55		chr1	26053535	26058520	4986	3126	3100
chr1	25590909	25594622	3714	2597	956.55		chr1	28354282	28358977	4696	3058	3100		chr1	26061178	26063064	1887	1014	197.17
chr1	25603463	25605361	1899	984	63.45		chr1	28383628	28385548	1921	1051	226.6		chr1	26113395	26114572	1178	478	77.14
chr1	25615792	25631367	15576	2625	3100		chr1	28390503	28391855	1353	885	79.68		chr1	26154110	26159646	5537	4356	3100
chr1	25634677	25642080	7404	1527	700.15		chr1	28393952	28397301	3350	2399	2268.18		chr1	26165369	26168207	2839	944	738.25
chr1	25664568	25675531	10964	5203	1320.41		chr1	28433227	28435928	2702	2007	720.56		chr1	26181877	26184514	2638	955	239.32
chr1	25675694	25678514	2821	2129	95.63		chr1	28454395	28457913	3519	2401	3100		chr1	26191844	26193657	1814	1068	318.86
chr1	25679194	25688643	9450	5500	3100		chr1	28470416	28474242	3827	2272	2434.1		chr1	26195871	26201900	6030	2546	973.39
chr1	25706373	25711173	4801	1308	744.98		chr1	28485908	28488726	2819	1044	1781.96		chr1	26208246	26212767	4522	1724	908.84
chr1	25712789	25715311	2523	1035	795.06		chr1	28489804	28495880	6077	4833	2917.71		chr1	26216004	26219842	3839	1091	362.95
chr1	25761917	25764880	2964	2020	445.26		chr1	28501013	28503292	2280	1109	260.21		chr1	26254722	26257877	3156	811	762.52
chr1	25818691	25822193	3503	839	553.7		chr1	28505438	28507113	1676	1484	81.07		chr1	26261607	26265587	3981	1900	1344.49
chr1	25822620	25828716	6097	835	1338		chr1	28507214	28514536	7323	2013	2926.65		chr1	26267855	26273802	5948	4401	890.28
chr1	25840398	25841934	1537	761	103.17		chr1	28566978	28570244	3267	1816	1620.9		chr1	26276372	26281379	5008	949	2608.21
chr1	25842525	25864438	21914	20107	3100		chr1	28594767	28597547	2781	1017	1855.04		chr1	26282295	26283961	1667	890	93.39
chr1	25869382	25870945	1564	695	144.92		chr1	28597721	28601000	3280	2326	2219.62		chr1	26300817	26302382	1566	990	121.23
chr1	25883254	25885512	2259	908	341.06		chr1	28601543	28604534	2992	1903	113.15		chr1	26308864	26312778	3915	1984	899.35
chr1	25891650	25893987	2338	709	414.73		chr1	28606034	28609911	3878	918	305.93		chr1	26315649	26316974	1326	627	54.24
chr1	25971474	25973974	2501	1648	461.7		chr1	28623183	28625542	2360	882	249.16		chr1	26318061	26323474	5414	3601	2330.77
chr1	25974413	25988978	14566	9370	3100		chr1	28672660	28674788	2129	1097	450.45		chr1	26334598	26340826	6229	3801	1400.99
chr1	25990922	25995884	4963	958	97.8		chr1	28678624	28682253	3630	1061	658.57		chr1	26350747	26355956	5210	3296	2396.47
chr1	26007214	26015513	8300	1643	3100		chr1	28701669	28703148	1480	692	77.13		chr1	26357524	26359190	1667	679	163.02
chr1	26028629	26031086	2458	1396	402.98		chr1	28743973	28745170	1198	525	60.2		chr1	26376774	26382013	5240	1211	2595.57
chr1	26053882	26058419	4538	2543	1628.83		chr1	28750485	28752407	1923	975	153.84		chr1	26395009	26397759	2751	1997	288.22
chr1	26061213	26063034	1822	892	433.89		chr1	28800552	28802168	1617	568	188.23		chr1	26452697	26461078	8382	5170	3100
chr1	26113394	26114446	1053	377	50.42		chr1	28825016	28827716	2701	813	871.81		chr1	26461566	26465271	3706	1190	1600.19
chr1	26154201	26159697	5497	4198	2103.99		chr1	28828224	28830712	2489	1344	265.78		chr1	26516199	26517822	1624	675	92.29
chr1	26165343	26167506	2164	1086	135.82		chr1	28843030	28846151	3122	2103	656.66		chr1	26518968	26523383	4416	2206	928.19
chr1	26181914	26184205	2292	766	288.16		chr1	28894830	28896623	1794	954	145.67		chr1	26524958	26531304	6347	4873	2164.52
chr1	26191769	26193688	1920	983	315.67		chr1	28968728	28970100	1373	737	55.94		chr1	26549480	26550999	1520	818	146.18
chr1	26196855	26201738	4884	3703	641.89		chr1	28970285	28972804	2520	1626	891.69		chr1	26566093	26567365	1273	613	60.81
chr1	26208458	26212302	3845	1343	444.64		chr1	28989464	28991934	2471	1483	1375.41		chr1	26568170	26570321	2152	1359	339.74
chr1	26216092	26219672	3581	1180	489.69		chr1	28994905	28997312	2408	1474	884.68		chr1	26572689	26583296	10608	4778	3100
chr1	26254834	26257825	2992	2251	200.18		chr1	29175676	29177745	2070	1236	450.31		chr1	26593336	26595020	1685	741	235.1
chr1	26261616	26264556	2941	1871	317.35		chr1	29178113	29180027	1915	1072	588.29		chr1	26636041	26637319	1279	607	88.16
chr1	26269686	26270920	1235	656	57.97		chr1	29180574	29183779	3206	1475	3100		chr1	26644230	26648769	4540	3186	921.99
chr1	26270985	26273708	2724	1818	273.66		chr1	29201210	29203749	2540	1710	324.06		chr1	26663547	26668370	4824	3387	628.62
chr1	26276399	26280857	4459	1210	1851.69		chr1	29204715	29206667	1953	1078	300.72		chr1	26709204	26719928	10725	9264	3100
chr1	26309394	26312493	3100	1334	472.46		chr1	29232437	29233956	1520	662	86.38		chr1	26720743	26727025	6283	5360	2669.63
chr1	26318158	26323238	5081	3579	1189.17		chr1	29247937	29250119	2183	953	720.24		chr1	26727263	26731294	4032	1050	568.47
chr1	26323527	26324956	1430	720	82.56		chr1	29305648	29307932	2285	1250	973.3		chr1	26733736	26739129	5394	2664	2557.91
chr1	26334655	26336804	2150	628	221.61		chr1	29324335	29325820	1486	1232	69.46		chr1	26750834	26752500	1667	699	419.09
chr1	26337155	26340076	2922	1333	403.8		chr1	29343041	29344843	1803	584	153.96		chr1	26755454	26762161	6708	4543	3100
chr1	26343378	26345196	1819	561	131.7		chr1	29371819	29373559	1741	908	206.09		chr1	26769075	26770846	1772	844	318.34
chr1	26350893	26355546	4654	3166	1106.03		chr1	29448355	29450054	1700	621	146.3		chr1	26770894	26774592	3699	2052	2083.6
chr1	26357647	26359059	1413	809	92.89		chr1	29470027	29471919	1893	827	335.73		chr1	26802136	26804957	2822	1338	1141.01
chr1	26376793	26382056	5264	1217	1105.32		chr1	29516318	29519629	3312	1462	630.54		chr1	26828700	26830797	2098	1138	332.08
chr1	26394649	26397843	3195	2412	352.18		chr1	29521405	29523436	2032	868	359.94		chr1	26872243	26874539	2297	1370	203.48
chr1	26423497	26425838	2342	1304	257.31		chr1	29527887	29533310	5424	4108	2288.88		chr1	26899851	26909711	9861	6921	3100
chr1	26452908	26460983	8076	5143	3100		chr1	29578320	29582529	4210	1092	2377.9		chr1	26930435	26931532	1098	602	64.22
chr1	26461635	26465653	4019	2932	1046.17		chr1	29603541	29607102	3562	2156	792.49		chr1	26944146	26946983	2838	1504	854.59
chr1	26520436	26522470	2035	707	124.88		chr1	29609795	29612018	2224	1136	230.3		chr1	26948254	26959928	11675	5301	3100
chr1	26524890	26531092	6203	5087	1368.56		chr1	29615188	29617268	2081	1440	207.08		chr1	26992407	26993977	1571	1012	156.42
chr1	26549511	26551103	1593	808	158.32		chr1	29630350	29633648	3299	1923	1491.78		chr1	27040056	27044110	4055	1402	1097.98
chr1	26568250	26570204	1955	1277	249.76		chr1	29687874	29690377	2504	695	296.04		chr1	27046901	27048393	1493	624	144.93
chr1	26572808	26580640	7833	3957	3100		chr1	29693489	29694876	1388	616	71.93		chr1	27049937	27053793	3857	2110	416.56
chr1	26581082	26583227	2146	1224	341.35		chr1	29695800	29697426	1627	997	271.3		chr1	27057879	27060192	2314	1150	154.32
chr1	26593379	26594995	1617	789	298.52		chr1	29702580	29706204	3625	1237	1891.13		chr1	27069474	27078644	9171	3245	3100
chr1	26604514	26607635	3122	880	198.93		chr1	29706837	29708890	2054	1335	167.66		chr1	27102857	27105011	2155	1063	60.48
chr1	26635962	26637423	1462	763	116.93		chr1	29770937	29771871	935	662	52.95		chr1	27126732	27131662	4931	1911	1228.73
chr1	26644443	26646146	1704	483	119.06		chr1	29778252	29783215	4964	2291	660.16		chr1	27134454	27136760	2307	1451	587.39
chr1	26646619	26648694	2076	1337	129.61		chr1	29853680	29856293	2614	1373	876.68		chr1	27140707	27144958	4252	1320	3037.88
chr1	26663996	26668107	4112	2898	602.21		chr1	29857357	29860150	2794	1410	558.71		chr1	27170170	27184034	13865	9940	3100
chr1	26709348	26719817	10470	6745	3100		chr1	29874465	29881055	6591	4528	3100		chr1	27185883	27187086	1204	716	73.17
chr1	26720887	26727044	6158	2776	1396.8		chr1	29887288	29890044	2757	1296	526.8		chr1	27187408	27189539	2132	1539	251.13
chr1	26727467	26731098	3632	833	827.73		chr1	29941888	29945242	3355	1702	3100		chr1	27214754	27217489	2736	1469	2219.79
chr1	26733736	26735418	1683	733	246.66		chr1	29979552	29983234	3683	1204	1908.54		chr1	27289332	27292040	2709	1981	275.24
chr1	26735440	26739015	3576	2778	917.99		chr1	30011489	30015762	4274	840	2161.6		chr1	27329878	27337812	7935	1929	3100
chr1	26750820	26752471	1652	1050	290.67		chr1	30033903	30040447	6545	3901	365.17		chr1	27342442	27343944	1503	821	83.22
chr1	26755937	26757647	1711	729	94.24		chr1	30041862	30044997	3136	1967	979.84		chr1	27396988	27398314	1327	384	58.27
chr1	26757792	26762193	4402	1968	2399.28		chr1	30129863	30134519	4657	1683	326.02		chr1	27419708	27421551	1844	960	124.49
chr1	26769079	26770791	1713	954	278.07		chr1	30140799	30143062	2264	1329	109.69		chr1	27462625	27466705	4081	2398	1258.65
chr1	26771131	26774455	3325	1569	1157.21		chr1	30143175	30145788	2614	819	1138.97		chr1	27467423	27469406	1984	1278	170.57
chr1	26802267	26804871	2605	1611	867.38		chr1	30146061	30147995	1935	890	303.97		chr1	27535367	27540135	4769	3241	951.31
chr1	26828186	26830725	2540	1692	772.84		chr1	30166531	30168842	2312	1469	453.63		chr1	27546908	27555052	8145	993	1149.41
chr1	26872248	26874525	2278	639	157.43		chr1	30200945	30205822	4878	1022	395.61		chr1	27556795	27558152	1358	637	57.73
chr1	26897560	26899414	1855	1333	131.9		chr1	30221809	30223913	2105	1207	818.24		chr1	27567246	27570451	3206	2138	760.2
chr1	26899833	26909455	9623	6909	3100		chr1	30255788	30257484	1697	586	120.98		chr1	27600489	27603991	3503	1532	2127.64
chr1	26938060	26939509	1450	719	107.95		chr1	30281281	30283463	2183	889	759.88		chr1	27641971	27643518	1548	779	271.46
chr1	26944248	26946831	2584	1266	771.6		chr1	30292754	30295665	2912	1004	701.16		chr1	27659455	27663912	4458	651	425.89
chr1	26948199	26957539	9341	3150	3100		chr1	30338881	30341268	2388	956	138.93		chr1	27677600	27685583	7984	1486	2901.49
chr1	26965074	26967011	1938	1035	214.53		chr1	30341855	30343496	1642	720	102.65		chr1	27747017	27749667	2651	1732	617.93
chr1	26992141	26994017	1877	1229	324.23		chr1	30350393	30352740	2348	818	135.1		chr1	27750567	27755451	4885	2337	615.21
chr1	27040239	27043892	3654	1210	293.1		chr1	30380925	30382324	1400	702	78.48		chr1	27766469	27770663	4195	2909	1478.82
chr1	27057845	27060097	2253	1019	363.66		chr1	30389064	30391094	2031	983	528.29		chr1	27815412	27816621	1210	530	63.93
chr1	27069522	27078549	9028	5396	3100		chr2	128175	131251	3077	1026	378.18		chr1	27828874	27834538	5665	4511	1572.99
chr1	27086554	27088082	1529	739	140.71		chr2	187125	190957	3833	3050	1300.66		chr1	27855127	27859369	4243	972	301.03
chr1	27102744	27104814	2071	592	130.41		chr2	224305	226803	2499	1346	1616.81		chr1	27866406	27870820	4415	1563	416.11
chr1	27126603	27131506	4904	760	931.01		chr2	234956	237865	2910	1746	1946.92		chr1	27876625	27877845	1221	567	52.16
chr1	27134404	27136804	2401	1299	864.74		chr2	239318	241138	1821	954	549.31		chr1	27996941	28004535	7595	1672	3100
chr1	27140837	27144867	4031	1315	2437.89		chr2	259194	260935	1742	948	296.16		chr1	28036383	28040718	4336	1067	408.88
chr1	27170162	27183947	13786	10121	3100		chr2	335023	338093	3071	1274	1346.53		chr1	28041064	28049116	8053	6736	3100
chr1	27187560	27189566	2007	1344	376.25		chr2	346948	351548	4601	1154	1819.62		chr1	28049480	28051294	1815	831	161.84
chr1	27214780	27217305	2526	1374	2749.45		chr2	398316	399537	1222	668	59.65		chr1	28105867	28107249	1383	543	53.91
chr1	27289161	27290872	1712	706	144.08		chr2	405207	409256	4050	1009	1136.6		chr1	28111334	28113245	1912	989	126.94
chr1	27329936	27337260	7325	2012	3100		chr2	421873	423511	1639	946	94.42		chr1	28208487	28211733	3247	1094	913.23
chr1	27396996	27398374	1379	636	143.08		chr2	431760	437772	6013	4953	1655.5		chr1	28243727	28246915	3189	1568	663.81
chr1	27419412	27421601	2190	1271	202.9		chr2	449706	451270	1565	893	115.55		chr1	28285820	28289980	4161	872	1663.57
chr1	27462575	27466513	3939	892	1201.41		chr2	465787	467548	1762	1037	161.74		chr1	28291483	28296024	4542	3508	1421.83
chr1	27535524	27540045	4522	3081	975.59		chr2	469249	472748	3500	2232	339.67		chr1	28320422	28322227	1806	1159	199.28
chr1	27546857	27554012	7156	1011	1470.08		chr2	473978	477726	3749	2174	243.29		chr1	28324180	28326201	2022	1137	176.93
chr1	27554092	27555570	1479	941	81.1		chr2	505064	509586	4523	1344	1037.83		chr1	28330316	28333136	2821	843	639.26
chr1	27567355	27570266	2912	2033	482.84		chr2	513278	514771	1494	605	81.74		chr1	28339054	28341610	2557	779	454.37
chr1	27601036	27603878	2843	1192	1447.03		chr2	517002	522207	5206	1660	1213.11		chr1	28342489	28347021	4533	3076	3000.49
chr1	27641953	27643459	1507	804	198.07		chr2	537907	542449	4543	2412	497.52		chr1	28348706	28358917	10212	3144	3100
chr1	27649651	27650979	1329	645	60.1		chr2	544102	545740	1639	678	140.88		chr1	28383024	28385823	2800	1585	1273.48
chr1	27659328	27663560	4233	732	306.9		chr2	609241	612219	2979	712	227.04		chr1	28387181	28389739	2559	1537	363.7
chr1	27677783	27683581	5799	4044	637.17		chr2	645558	652126	6569	3196	2238.65		chr1	28393642	28398530	4889	2648	1314.27
chr1	27747205	27749521	2317	1578	224.02		chr2	656670	658203	1534	684	114.02		chr1	28423578	28424867	1290	627	58.64
chr1	27751500	27755424	3925	1425	308.74		chr2	683382	685625	2244	1284	264.46		chr1	28426278	28430415	4138	2796	360.79
chr1	27767032	27770491	3460	2444	831.82		chr2	710127	713185	3059	1733	2082.17		chr1	28432447	28435969	3523	2520	1698.21
chr1	27828908	27834503	5596	4550	1166.98		chr2	716635	720411	3777	1417	2692.61		chr1	28454324	28457854	3531	760	3100
chr1	27855255	27859312	4058	760	81.44		chr2	722936	725729	2794	1774	1454.67		chr1	28470207	28474134	3928	2460	2006.17
chr1	27866210	27870276	4067	1733	1380.55		chr2	729741	737090	7350	6080	3100		chr1	28485948	28503699	17752	973	3100
chr1	27876494	27879526	3033	822	217.71		chr2	737819	741756	3938	1159	3100		chr1	28504727	28514442	9716	8031	3100
chr1	27996706	27999841	3136	1709	1186.5		chr2	745286	748080	2795	1694	1545.95		chr1	28556547	28557696	1150	448	50.91
chr1	28000079	28004386	4308	3266	1153.91		chr2	749555	752192	2638	1883	267.47		chr1	28564387	28570657	6271	4277	3049.27
chr1	28027869	28029673	1805	997	296.72		chr2	756117	758226	2110	1048	325.41		chr1	28594885	28597505	2621	809	1166.2
chr1	28041403	28043946	2544	1045	484.84		chr2	777566	780739	3174	1312	1770.82		chr1	28597907	28600980	3074	2064	1636.85
chr1	28045585	28048981	3397	2354	1591.26		chr2	813640	817524	3885	2821	2295.58		chr1	28600995	28610094	9100	7840	3100
chr1	28105951	28107119	1169	749	61.44		chr2	844122	845596	1475	859	70.89		chr1	28623568	28625327	1760	993	176.17
chr1	28111286	28113189	1904	1070	278.45		chr2	874381	877614	3234	1473	3100		chr1	28665396	28671378	5983	3746	258.32
chr1	28177513	28179457	1945	1054	105.86		chr2	882942	884694	1753	984	120.39		chr1	28672639	28675298	2660	1134	296.74
chr1	28208617	28211488	2872	1068	928.37		chr2	888711	894158	5448	4540	2842.65		chr1	28678644	28682306	3663	1073	725.82
chr1	28243919	28246175	2257	1384	178.6		chr2	958979	965655	6677	5427	3100		chr1	28694076	28695709	1634	924	201.71
chr1	28285844	28289831	3988	862	537.19		chr2	981823	987021	5199	1065	871.88		chr1	28701601	28708437	6837	4419	284.45
chr1	28291433	28295893	4461	3469	636.2		chr2	991011	993626	2616	951	477.64		chr1	28743768	28745520	1753	1199	111.95
chr1	28316700	28318907	2208	1095	91.48		chr2	998841	1002210	3370	763	1836.46		chr1	28750729	28752312	1584	691	115.51
chr1	28330194	28332942	2749	942	418.81		chr2	1003367	1004682	1316	774	73.78		chr1	28800580	28802130	1551	767	183.99
chr1	28339047	28341477	2431	1033	367.52		chr2	1007230	1009550	2321	1386	447.5		chr1	28825016	28830657	5642	4677	233.4
chr1	28342512	28346769	4258	2025	1932.48		chr2	1022529	1025264	2736	1764	857.46		chr1	28842807	28845881	3075	2045	314.73
chr1	28348887	28358917	10031	2976	3100		chr2	1058662	1062866	4205	1030	2813.11		chr1	28885078	28886880	1803	981	70.8
chr1	28383240	28385709	2470	1438	560.81		chr2	1079431	1080645	1215	517	60.58		chr1	28894395	28896627	2233	1363	255.53
chr1	28394354	28397229	2876	1971	2430.01		chr2	1129128	1131147	2020	1000	242.46		chr1	28920992	28922636	1645	540	55.79
chr1	28419919	28420833	915	469	50.25		chr2	1142419	1144520	2102	1330	155.84		chr1	28968359	28975108	6750	3337	2201.16
chr1	28427437	28430378	2942	1739	977.84		chr2	1175255	1177145	1891	1211	117.08		chr1	28989267	28997604	8338	7183	3100
chr1	28432719	28436007	3289	1291	1189.77		chr2	1190998	1193640	2643	1776	591.21		chr1	29078641	29080004	1364	617	69.83
chr1	28454465	28457874	3410	2293	2709.45		chr2	1194309	1196066	1758	1089	245.43		chr1	29130308	29132953	2646	1565	162.33
chr1	28470355	28474069	3715	2232	1149.45		chr2	1234466	1236122	1657	983	137.57		chr1	29175864	29177499	1636	1017	112.56
chr1	28485959	28496622	10664	1034	3013.06		chr2	1236664	1238130	1467	782	100.36		chr1	29177540	29179907	2368	1581	469.63
chr1	28496655	28503662	7008	5631	1725.65		chr2	1248621	1250518	1898	1106	113.71		chr1	29180464	29183722	3259	1690	2968.18
chr1	28505020	28514411	9392	7726	3100		chr2	1274302	1275981	1680	904	163.94		chr1	29199123	29203692	4570	2807	903.28
chr1	28565132	28570523	5392	3710	2195.75		chr2	1276217	1278347	2131	788	315.72		chr1	29204753	29206733	1981	956	212.77
chr1	28594730	28597412	2683	1103	775.79		chr2	1289378	1290933	1556	904	113.44		chr1	29232139	29235280	3142	865	301
chr1	28597739	28600896	3158	2229	1238.16		chr2	1315339	1316965	1627	769	171.22		chr1	29247998	29250296	2299	756	856.05
chr1	28601329	28610062	8734	5637	2979.98		chr2	1337872	1339805	1934	952	84.01		chr1	29264504	29268070	3567	1624	557.85
chr1	28623258	28625570	2313	843	153.11		chr2	1377144	1379613	2470	1761	881.87		chr1	29305351	29307956	2606	1579	836.84
chr1	28666146	28667516	1371	333	56.34		chr2	1399262	1400888	1627	467	51.14		chr1	29321042	29327128	6087	1975	978.46
chr1	28667530	28671149	3620	1681	374.61		chr2	1406303	1408123	1821	763	315.2		chr1	29343065	29344886	1822	659	184.95
chr1	28672763	28674892	2130	1335	279.13		chr2	1534820	1536858	2039	940	628.27		chr1	29371476	29373957	2482	1326	547.29
chr1	28678763	28682302	3540	1096	1039.37		chr2	1567959	1569679	1721	965	238.35		chr1	29374942	29377032	2091	1188	221.7
chr1	28701733	28708312	6580	4285	1064.84		chr2	1639508	1642523	3016	1584	1075.38		chr1	29381134	29382730	1597	886	112.81
chr1	28750592	28752339	1748	816	426.34		chr2	1688117	1689830	1714	651	189.46		chr1	29410760	29414444	3685	1435	647.28
chr1	28800681	28802004	1324	772	99.29		chr2	1692182	1698157	5976	4977	1262.4		chr1	29470092	29471900	1809	794	217.5
chr1	28825145	28827888	2744	583	657.17		chr2	1732947	1734776	1830	1020	276.7		chr1	29481984	29483221	1238	898	68.23
chr1	28828347	28830632	2286	1123	575.18		chr2	1851171	1855097	3927	1089	1732.71		chr1	29491695	29496870	5176	3171	388.42
chr1	28843037	28845928	2892	2039	386.66		chr2	1938388	1939524	1137	395	50.01		chr1	29498208	29499904	1697	843	109.82
chr1	28885245	28887182	1938	910	182.83		chr2	1966419	1968528	2110	1207	525.52		chr1	29516218	29519720	3503	2557	290.69
chr1	28895121	28896603	1483	776	122.98		chr2	1975809	1978966	3158	1830	673.74		chr1	29520904	29526208	5305	1251	2874.63
chr1	28921253	28922647	1395	749	79.2		chr2	1983997	1985913	1917	1177	107.45		chr1	29527776	29533324	5549	3984	2361.26
chr1	28966045	28967723	1679	755	98.51		chr2	1986085	1987599	1515	820	92.84		chr1	29560990	29563168	2179	1088	303.55
chr1	28968412	28974972	6561	3442	1696.52		chr2	1989306	1990688	1383	815	69.93		chr1	29578233	29582403	4171	1183	1715.05
chr1	28989460	28991914	2455	990	1195.76		chr2	1991690	1995575	3886	1919	672.82		chr1	29602323	29607000	4678	3503	1548.25
chr1	28992032	28997314	5283	4187	1997.89		chr2	2014016	2017258	3243	2264	320.16		chr1	29609886	29617148	7263	1675	1658.48
chr1	29002057	29007534	5478	2735	56.51		chr2	2025744	2027524	1781	999	177.36		chr1	29630534	29633729	3196	1804	1860.28
chr1	29068342	29069942	1601	707	100.13		chr2	2027930	2030985	3056	2190	447.85		chr1	29639341	29641224	1884	842	110.77
chr1	29130174	29132659	2486	1688	120.38		chr2	2032031	2034712	2682	1830	231.72		chr1	29693487	29697558	4072	3351	536.43
chr1	29175773	29177604	1832	1127	135.78		chr2	2053854	2056701	2848	1533	170.01		chr1	29702567	29709027	6461	922	2631.55
chr1	29177836	29179717	1882	1283	495.05		chr2	2241898	2244635	2738	1177	713.3		chr1	29778364	29783191	4828	1737	417.47
chr1	29180590	29183657	3068	1498	2475.71		chr2	2345020	2346225	1206	433	61.78		chr1	29853733	29856175	2443	1539	86.5
chr1	29201157	29203524	2368	849	216.63		chr2	2954980	2957348	2369	1056	1114.87		chr1	29857564	29859880	2317	1240	559.26
chr1	29204784	29206769	1986	759	573.54		chr2	3667752	3670224	2473	1547	560.23		chr1	29874504	29881249	6746	3540	3100
chr1	29232627	29234272	1646	257	82.44		chr2	4018645	4020973	2329	811	493.15		chr1	29887349	29889894	2546	1089	448.61
chr1	29247996	29250175	2180	835	1062.88		chr2	5166646	5168068	1423	716	89.37		chr1	29896669	29898305	1637	834	61.24
chr1	29250584	29252304	1721	814	246.52		chr2	5678076	5680849	2774	1986	72.43		chr1	29940693	29945533	4841	3004	3100
chr1	29265351	29266997	1647	954	95.15		chr2	5684273	5687019	2747	1208	322.73		chr1	29979696	29983092	3397	1169	889.93
chr1	29305530	29307933	2404	1412	442.56		chr2	5693841	5696289	2449	786	1043.49		chr1	30011523	30015409	3887	763	1535.08
chr1	29321908	29323780	1873	1143	105.37		chr2	5766521	5772668	6148	1225	3100		chr1	30033888	30040609	6722	3916	1621.38
chr1	29343014	29344748	1735	624	93.95		chr2	5832297	5835819	3523	1166	2026.72		chr1	30042006	30044716	2711	1863	368.09
chr1	29371782	29373773	1992	1361	154.94		chr2	5837157	5840015	2859	1657	715.77		chr1	30129795	30134641	4847	2721	839.11
chr1	29410865	29413302	2438	544	168.11		chr2	5843455	5845823	2369	711	810.32		chr1	30135380	30137758	2379	1374	206.96
chr1	29470043	29471810	1768	978	185.08		chr2	5857303	5859915	2613	1340	708.93		chr1	30140942	30142925	1984	1229	150.83
chr1	29493072	29495529	2458	1524	133.31		chr2	5918315	5919761	1447	615	91.55		chr1	30143263	30145979	2717	1495	870.73
chr1	29498214	29499704	1491	732	87.8		chr2	6018079	6021176	3098	884	1622.28		chr1	30145987	30148070	2084	1378	298.74
chr1	29516281	29519737	3457	2334	647.73		chr2	6166973	6169419	2447	1427	221.98		chr1	30166382	30168786	2405	1578	573.15
chr1	29521103	29526180	5078	1111	1692.92		chr2	6202410	6205599	3190	2097	179.04		chr1	30171114	30173444	2331	1352	90.69
chr1	29527849	29533261	5413	3894	2416.91		chr2	6208918	6210748	1831	718	255.78		chr1	30201144	30205579	4436	726	254.55
chr1	29578396	29582515	4120	1048	2120.13		chr2	6213599	6215277	1679	713	394.94		chr1	30221867	30223949	2083	1128	608.28
chr1	29602345	29607152	4808	2047	1185.44		chr2	6225012	6226781	1770	941	91.69		chr1	30281260	30283108	1849	1056	230.19
chr1	29609684	29617262	7579	6598	1741.62		chr2	6236997	6238446	1450	755	97.03		chr1	30292870	30295950	3081	1124	745.57
chr1	29630494	29633750	3257	1876	3102.2		chr2	6240868	6243164	2297	1388	611.29		chr1	30338999	30341843	2845	960	690.46
chr1	29634363	29635847	1485	783	141.21		chr2	6243753	6246174	2422	1680	349		chr1	30341916	30343466	1551	822	128.53
chr1	29639616	29641091	1476	956	68.89		chr2	6253608	6255721	2114	1192	182.95		chr1	30350509	30352723	2215	1211	396.57
chr1	29645650	29647320	1671	902	124.79		chr2	6298089	6300233	2145	979	282.43		chr1	30370188	30372005	1818	690	93.15
chr1	29688195	29690121	1927	364	195.67		chr2	6321211	6323701	2491	1314	398.33		chr1	30376525	30378153	1629	1078	174.45
chr1	29693476	29695044	1569	706	51.01		chr2	6417619	6419596	1978	970	312.9		chr1	30380806	30382437	1632	712	173.81
chr1	29695738	29697480	1743	1058	172.88		chr2	6451145	6454671	3527	1567	2406.23		chr1	30389139	30390957	1819	999	300.99
chr1	29702644	29706546	3903	1187	1859.94		chr2	6482736	6485422	2687	1653	690.75		chr1	30424097	30427575	3479	987	480.5
chr1	29706834	29708844	2011	1312	199.94		chr2	6491206	6494132	2927	1101	773.25		chr2	127976	131235	3260	1143	548.11
chr1	29778734	29783253	4520	1363	388.82		chr2	6541999	6543735	1737	741	180.91		chr2	187021	192015	4995	3129	1566.36
chr1	29809819	29812204	2386	832	242.9		chr2	6608250	6609888	1639	923	60.77		chr2	224458	226807	2350	1285	1031.39
chr1	29853679	29856054	2376	1485	658.6		chr2	6654062	6655855	1794	883	165.88		chr2	232658	233988	1331	729	71.66
chr1	29857529	29859735	2207	1311	598.09		chr2	6670740	6673672	2933	1542	529.33		chr2	234890	239352	4463	1210	2469.95
chr1	29874628	29881115	6488	3363	3100		chr2	6683392	6685096	1705	734	122.76		chr2	239378	241084	1707	824	315.09
chr1	29887265	29890053	2789	577	526.35		chr2	6688045	6689188	1144	377	62.17		chr2	259359	260864	1506	607	102.76
chr1	29896699	29898380	1682	752	142.95		chr2	6691754	6693963	2210	1247	389.08		chr2	335066	341043	5978	1153	1873.35
chr1	29941971	29945428	3458	1570	2835.68		chr2	6804464	6807135	2672	1740	476.86		chr2	341501	351614	10114	6571	3100
chr1	29979696	29983200	3505	970	1054.74		chr2	6824372	6825694	1323	587	62.11		chr2	397620	399725	2106	1267	429.34
chr1	30011454	30015537	4084	3022	1309.99		chr2	6870938	6876716	5779	1181	115.84		chr2	402364	404748	2385	1820	227.21
chr1	30018058	30019674	1617	847	73.31		chr2	6897602	6900989	3388	2368	202.84		chr2	404786	409704	4919	1404	3100
chr1	30033965	30040460	6496	3896	1467.93		chr2	6958809	6961157	2349	1039	572.07		chr2	421965	425981	4017	472	422.28
chr1	30041861	30044949	3089	2071	1460.19		chr2	6979952	6981414	1463	813	114.31		chr2	429586	437698	8113	5255	3100
chr1	30129878	30134569	4692	3659	1007.16		chr2	7000960	7004541	3582	2425	67.59		chr2	449858	451143	1286	615	84.04
chr1	30135132	30137795	2664	1559	296.86		chr2	7019276	7022489	3214	2093	213.63		chr2	464754	468919	4166	1677	1880.1
chr1	30140824	30143078	2255	1387	264.14		chr2	7030325	7031958	1634	922	135.15		chr2	469333	477894	8562	6844	1713.14
chr1	30143222	30145725	2504	773	582.95		chr2	7036157	7038818	2662	1947	115.33		chr2	492665	494579	1915	1047	275.65
chr1	30146079	30148023	1945	846	228.06		chr2	7058322	7061375	3054	1316	969.34		chr2	495363	496506	1144	751	56.8
chr1	30166587	30168782	2196	1331	394.54		chr2	7061393	7063491	2099	727	232.46		chr2	504933	509630	4698	1358	1252.84
chr1	30171254	30173416	2163	1135	300		chr2	7077529	7080094	2566	1395	497.13		chr2	512428	516063	3636	1534	759.52
chr1	30201083	30205589	4507	884	341.91		chr2	7180093	7182759	2667	1715	501.86		chr2	516119	522193	6075	2930	2761.79
chr1	30221707	30223923	2217	948	351.18		chr2	7184119	7185515	1397	721	76.13		chr2	539424	542719	3296	858	968.98
chr1	30281363	30283113	1751	818	414.06		chr2	7244201	7245497	1297	578	68.21		chr2	543922	545800	1879	882	382.84
chr1	30292792	30295959	3168	1102	1601.68		chr2	7261625	7268785	7161	4381	1265.5		chr2	592194	593498	1305	508	67.12
chr1	30338904	30341289	2386	936	404.98		chr2	7295715	7297719	2005	725	53.04		chr2	593986	597529	3544	1601	862.84
chr1	30342073	30343455	1383	620	71.39		chr2	7300901	7303547	2647	1295	640.04		chr2	597975	599806	1832	844	197.4
chr1	30350457	30352721	2265	1176	366.24		chr2	7314537	7321726	7190	2604	1175.11		chr2	599857	600923	1067	673	53.82
chr1	30370212	30371985	1774	915	175.74		chr2	7329753	7332051	2299	1074	252.31		chr2	603164	605871	2708	1316	408.51
chr1	30380937	30382236	1300	633	69		chr2	7372152	7374262	2111	1420	194.08		chr2	606350	613254	6905	4392	2479.68
chr1	30389228	30390983	1756	539	259.91		chr2	7410443	7411799	1357	646	68.11		chr2	613363	615622	2260	1223	393.63
chr1	30424054	30426876	2823	1000	653.31		chr2	7417443	7419145	1703	889	251.09		chr2	615783	617969	2187	1297	228.39
chr2	49513	56033	6521	3566	934.72		chr2	7423361	7424451	1091	330	58.61		chr2	642770	652358	9589	7714	3100
chr2	127990	131239	3250	1006	344.3		chr2	7430776	7432313	1538	1076	122.93		chr2	656405	659407	3003	1009	628.21
chr2	163378	165163	1786	1028	101.27		chr2	7435451	7437850	2400	1778	334.04		chr2	681877	685969	4093	2562	1403.72
chr2	187204	190900	3697	2482	946.54		chr2	7519832	7521632	1801	880	211.66		chr2	709907	715259	5353	2335	2798.09
chr2	224354	226843	2490	1416	975.91		chr2	7530667	7533033	2367	945	551.45		chr2	716290	720403	4114	2286	2468.96
chr2	234944	238731	3788	1165	1148.62		chr2	7584216	7586188	1973	1204	289.82		chr2	721190	748219	27030	17940	3100
chr2	239307	241122	1816	928	370.97		chr2	7650894	7653575	2682	1679	1135.91		chr2	748364	752172	3809	2671	380.95
chr2	259443	260833	1391	751	86.46		chr2	7654303	7656721	2419	1321	409.44		chr2	754655	758220	3566	2615	566.69
chr2	272507	275248	2742	1784	61.15		chr2	7678572	7680636	2065	985	669.9		chr2	777622	780736	3115	1237	864.6
chr2	335135	341210	6076	1131	1123.66		chr2	7727219	7730439	3221	1148	1743.76		chr2	812728	817773	5046	3727	3100
chr2	341621	351383	9763	6520	2382.21		chr2	7802790	7804662	1873	808	550.94		chr2	835400	837000	1601	976	106.07
chr2	398107	399704	1598	968	70.18		chr2	7807652	7813764	6113	2912	3100		chr2	874443	877961	3519	1375	3100
chr2	404897	409480	4584	2976	1910.99		chr2	7815489	7817225	1737	880	315.34		chr2	878509	880405	1897	577	510.22
chr2	421890	424011	2122	1567	119.61		chr2	7833307	7834951	1645	966	220.68		chr2	882799	884418	1620	1157	355
chr2	429896	437744	7849	4385	2717.17		chr2	7845550	7854223	8674	987	3100		chr2	885267	888387	3121	736	229.66
chr2	449744	451291	1548	777	148.05		chr2	7856229	7859706	3478	1779	737.99		chr2	888411	894158	5748	4845	3100
chr2	464698	468618	3921	1798	834.3		chr2	7873908	7875172	1265	744	64.5		chr2	895191	898347	3157	971	308.13
chr2	469382	473569	4188	2096	1380.17		chr2	7890956	7894271	3316	1513	518.55		chr2	958923	966946	8024	4591	3100
chr2	473812	477801	3990	2299	893.03		chr2	7914606	7916158	1553	759	143.6		chr2	978035	987362	9328	7272	2235.17
chr2	492923	494433	1511	777	53.3		chr2	7920394	7922796	2403	621	199.83		chr2	990768	993562	2795	1127	785.84
chr2	504935	509716	4782	1308	754.07		chr2	7980077	7984640	4564	3006	717.1		chr2	998825	1002866	4042	1394	3100
chr2	512847	514809	1963	1088	334.14		chr2	7985061	7988097	3037	2367	521.56		chr2	1003362	1004809	1448	725	161.51
chr2	516200	522092	5893	4816	1549.66		chr2	8000598	8002692	2095	803	730.13		chr2	1007225	1009638	2414	1234	586.54
chr2	539393	542485	3093	925	445.45		chr2	8009008	8014126	5119	1343	392.76		chr2	1022749	1025392	2644	1471	748.58
chr2	544020	545742	1723	1061	80.32		chr2	8021373	8022966	1594	242	55.79		chr2	1054743	1063388	8646	6291	3100
chr2	594136	597888	3753	2462	562.25		chr2	8026182	8028519	2338	1183	186.77		chr2	1065285	1066319	1035	722	55.46
chr2	597975	599334	1360	595	67.71		chr2	8043449	8045006	1558	800	205.73		chr2	1076701	1079326	2626	2216	192.64
chr2	603232	605512	2281	1419	222.07		chr2	8046376	8047897	1522	596	83.3		chr2	1079354	1081782	2429	718	446.26
chr2	606922	613367	6446	3923	1283.39		chr2	8050122	8051384	1263	606	64.77		chr2	1124197	1128781	4585	1907	925.03
chr2	613765	615318	1554	807	153.9		chr2	8070933	8075150	4218	652	354.04		chr2	1128900	1131960	3061	802	1333.11
chr2	642930	652226	9297	7178	2209.62		chr2	8100055	8101981	1927	951	87.48		chr2	1132958	1136548	3591	2157	384.61
chr2	656747	658949	2203	678	78.93		chr2	8115679	8117277	1599	726	138.26		chr2	1142249	1146116	3868	954	2085.37
chr2	682728	685899	3172	1903	904.07		chr2	8146658	8151937	5280	1871	2632.2		chr2	1168173	1169782	1610	705	76.68
chr2	710013	714229	4217	1423	2328.23		chr2	8167469	8168770	1302	707	57.14		chr2	1170257	1177916	7660	3171	1808.01
chr2	716507	720273	3767	2112	1803.38		chr2	8175699	8178499	2801	912	191.29		chr2	1190585	1196147	5563	2136	2689.93
chr2	721892	726118	4227	2984	1238.79		chr2	8240652	8242081	1430	705	118.58		chr2	1233715	1239787	6073	1776	3209.5
chr2	729537	748162	18626	6481	3100		chr2	8243321	8245719	2399	695	150.23		chr2	1245674	1256980	11307	3697	2073.53
chr2	749444	752012	2569	1491	442.87		chr2	8250997	8252632	1636	864	226.91		chr2	1271763	1281067	9305	5211	2881.29
chr2	756103	758208	2106	1218	374.36		chr2	8280664	8281797	1134	391	84.27		chr2	1288591	1292289	3699	1414	706.56
chr2	777653	780700	3048	1206	1141.98		chr2	8306270	8307809	1540	768	149.64		chr2	1314270	1319037	4768	1899	817.33
chr2	812942	817672	4731	3567	1803.29		chr2	8319768	8322402	2635	655	287.25		chr2	1319966	1321607	1642	655	108.56
chr2	874587	877728	3142	1072	3100		chr2	8333288	8335019	1732	783	172.28		chr2	1337948	1339709	1762	671	125.73
chr2	878519	880128	1610	697	161.07		chr2	8340079	8342837	2759	847	1226.18		chr2	1360347	1366555	6209	3759	933.94
chr2	882960	884626	1667	864	410.17		chr2	8370203	8372449	2247	767	823.7		chr2	1374495	1376593	2099	697	90.2
chr2	885463	886815	1353	640	54.62		chr2	8411415	8413578	2164	1197	388.93		chr2	1376901	1379622	2722	1864	663.71
chr2	888366	894087	5722	4849	3100		chr2	8431200	8432684	1485	700	103.54		chr2	1382504	1383887	1384	650	67.16
chr2	895260	896722	1463	746	58.18		chr2	8443964	8445405	1442	516	107.6		chr2	1399205	1401063	1859	1194	116.36
chr2	959022	965626	6605	5506	3100		chr2	8445507	8448769	3263	1541	686.17		chr2	1406348	1408157	1810	860	225.32
chr2	978225	980940	2716	1259	132.97		chr2	8483963	8485908	1946	1194	142.72		chr2	1427518	1429223	1706	1110	64.98
chr2	981920	987200	5281	3321	1647.28		chr2	8489511	8491726	2216	1220	1056.49		chr2	1444703	1446339	1637	790	131.33
chr2	991002	993038	2037	1164	318.79		chr2	8496718	8498999	2282	1510	65.31		chr2	1491086	1497370	6285	2526	717.85
chr2	998868	1002723	3856	841	2775.43		chr2	8519014	8521875	2862	2037	1907.83		chr2	1534863	1536760	1898	996	400.46
chr2	1003238	1004615	1378	931	139.75		chr2	8540191	8541404	1214	585	55.53		chr2	1553088	1556705	3618	2348	837.37
chr2	1007332	1009571	2240	1030	453.22		chr2	8543789	8546472	2684	1158	1544.2		chr2	1563564	1567587	4024	821	1001.36
chr2	1022617	1025067	2451	1425	562.46		chr2	8586491	8590619	4129	2947	421.45		chr2	1567723	1570009	2287	1130	625.64
chr2	1055130	1063202	8073	6970	3100		chr2	8627103	8629006	1904	894	195.38		chr2	1594174	1596672	2499	1420	396.14
chr2	1076608	1078097	1490	556	85.11		chr2	8629578	8631355	1778	665	71.22		chr2	1603962	1605501	1540	811	113
chr2	1079207	1081299	2093	1245	190.15		chr2	8663753	8665620	1868	967	313.58		chr2	1638727	1642660	3934	1882	890.45
chr2	1124313	1128474	4162	3403	55.11		chr2	8697811	8700835	3025	2135	1229.49		chr2	1685418	1698183	12766	3645	3100
chr2	1128864	1131847	2984	1220	636.31		chr2	8775435	8778425	2991	813	367.04		chr2	1724539	1727303	2765	2085	138.96
chr2	1132987	1134448	1462	627	89.26		chr2	8783941	8786091	2151	1304	1769.25		chr2	1731244	1735917	4674	2679	2268.18
chr2	1142341	1146136	3796	845	1206.51		chr2	8808016	8810791	2776	922	1273.33		chr2	1851170	1855114	3945	1098	1091.51
chr2	1172594	1174508	1915	795	305.06		chr2	8839995	8842063	2069	1273	1324.28		chr2	1866423	1869034	2612	2004	224.57
chr2	1174962	1177122	2161	1306	248.86		chr2	8855029	8857429	2401	692	148.58		chr2	1938409	1939766	1358	653	62.76
chr2	1190707	1196116	5410	4342	1682.48		chr2	8891578	8893625	2048	1294	337.85		chr2	1946166	1947838	1673	802	137.96
chr2	1233759	1238573	4815	1682	1914.38		chr2	8954877	8956237	1361	743	60.82		chr2	1966794	1968462	1669	807	203.25
chr2	1248248	1251121	2874	1530	653.71		chr2	8965522	8967455	1934	1099	227.16		chr2	1974065	1996384	22320	19566	2780.28
chr2	1253195	1256866	3672	925	332.23		chr2	8982638	8984156	1519	691	150.32		chr2	2009980	2017427	7448	6393	1783.8
chr2	1271950	1280851	8902	5435	687.98		chr2	9018326	9024078	5753	1575	2346.79		chr2	2025945	2027518	1574	648	78.08
chr2	1289378	1292201	2824	1071	702.71		chr2	9060253	9062827	2575	940	237.25		chr2	2027828	2035310	7483	2263	1542.9
chr2	1315260	1317497	2238	733	285.23		chr2	9088485	9091416	2932	1022	685.39		chr2	2146962	2148220	1259	617	52.49
chr2	1337943	1339636	1694	736	187		chr2	9105542	9107917	2376	1266	893.3		chr2	2149957	2152890	2934	1844	258.49
chr2	1354596	1356000	1405	547	75.01		chr2	9204756	9207441	2686	1500	283.14		chr2	2241548	2245018	3471	1465	940.36
chr2	1357547	1358940	1394	681	60.38		chr2	9210922	9212413	1492	1090	71.27		chr2	2344803	2346737	1935	1302	223.47
chr2	1360518	1366270	5753	4811	708.63		chr2	9245010	9247650	2641	1807	587.01		chr2	2757046	2758870	1825	972	115.96
chr2	1377092	1379356	2265	1713	852.61		chr2	9273274	9277340	4067	938	1606.76		chr2	2954552	2958825	4274	1848	1467.25
chr2	1399101	1401114	2014	1092	144.27		chr2	9280039	9281450	1412	979	71.36		chr2	3527831	3530649	2819	1580	740.39
chr2	1406369	1408138	1770	747	170.04		chr2	9290417	9293344	2928	756	1458.08		chr2	3667529	3670092	2564	1755	470.31
chr2	1410343	1413909	3567	2531	540.87		chr2	9307775	9310485	2711	1966	1070.75		chr2	4018467	4020938	2472	903	772.95
chr2	1444636	1446422	1787	698	99.53		chr2	9314947	9316811	1865	713	73.69		chr2	5166581	5169753	3173	911	531.3
chr2	1492552	1495182	2631	1082	306.92		chr2	9333492	9337803	4312	2249	1942.16		chr2	5677692	5681087	3396	821	253.45
chr2	1534855	1536815	1961	953	461.39		chr2	9341203	9343028	1826	764	170.03		chr2	5681667	5687106	5440	3605	661.1
chr2	1553300	1556094	2795	1421	386.3		chr2	9346232	9349718	3487	2466	2809.42		chr2	5693915	5696151	2237	658	521.61
chr2	1563848	1567169	3322	1565	339.21		chr2	9358745	9361076	2332	1280	311.34		chr2	5766440	5775239	8800	4963	3100
chr2	1567842	1570108	2267	1128	294.83		chr2	9371302	9373937	2636	1326	363.1		chr2	5775256	5776882	1627	919	135.12
chr2	1594326	1596504	2179	1355	220.66		chr2	9373949	9378354	4406	2974	2523.31		chr2	5831955	5836191	4237	1454	1516.65
chr2	1604089	1605496	1408	705	85.83		chr2	9379118	9382889	3772	2380	1919.26		chr2	5837113	5840069	2957	1810	686.77
chr2	1638845	1642571	3727	2297	1171.85		chr2	9421072	9423429	2358	1116	284.59		chr2	5843427	5845868	2442	690	610.41
chr2	1685728	1690490	4763	3228	1579.42		chr2	9426616	9430521	3906	2605	1272.21		chr2	5857503	5859766	2264	993	496.71
chr2	1691256	1698130	6875	2668	3100		chr2	9466956	9468514	1559	571	72.94		chr2	5874535	5876347	1813	1041	108.43
chr2	1724580	1727214	2635	1800	119.39		chr2	9487799	9492777	4979	1425	1933.31		chr2	5916494	5923701	7208	2529	1543.64
chr2	1731521	1735147	3627	2403	1343.53		chr2	9568722	9570479	1758	836	370.09		chr2	5934827	5936196	1370	653	63.79
chr2	1851188	1855347	4160	1088	1069.15		chr2	9581669	9583110	1442	932	67.4		chr2	6013804	6024325	10522	5064	3100
chr2	1867013	1868307	1295	738	60.56		chr2	9617838	9622809	4972	1124	1031.12		chr2	6048612	6050096	1485	805	91.58
chr2	1946298	1948024	1727	783	175.76		chr2	9640528	9642969	2442	1593	316.24		chr2	6057164	6058705	1542	946	130.46
chr2	1966651	1968461	1811	1094	162.6		chr2	9669076	9670721	1646	1382	82.44		chr2	6127868	6134747	6880	4911	1017.29
chr2	1974877	1987934	13058	11943	3100		chr2	9671415	9674415	3001	1031	908.83		chr2	6145480	6147940	2461	1849	176.68
chr2	1988632	1991130	2499	957	746.53		chr2	9677475	9681104	3630	871	1303.6		chr2	6164432	6166608	2177	1437	226.85
chr2	1991504	1995814	4311	2218	928.77		chr2	9711066	9712263	1198	600	57.57		chr2	6166612	6169636	3025	2316	401.02
chr2	2010177	2017241	7065	6192	726.59		chr2	9716962	9719921	2960	1192	1499.85		chr2	6170616	6172190	1575	855	113.37
chr2	2027968	2034690	6723	5830	1573.19		chr2	9800856	9803008	2153	1618	159.88		chr2	6202379	6205694	3316	2060	951.95
chr2	2241857	2244972	3116	1229	489.86		chr2	9803550	9804715	1166	366	64.59		chr2	6207306	6217799	10494	2422	2613.72
chr2	2954911	2958827	3917	1503	759.01		chr2	9821505	9823825	2321	850	305.04		chr2	6224596	6227043	2448	1422	259.88
chr2	3527858	3530275	2418	1197	239.64		chr2	9837114	9841399	4286	1507	921.39		chr2	6236545	6243258	6714	5713	2648.86
chr2	3667653	3670142	2490	1669	519.88		chr2	9861560	9868446	6887	4528	3100		chr2	6243313	6246402	3090	1634	797.52
chr2	4018565	4020933	2369	1284	365.49		chr2	9882319	9887218	4900	2460	1068.75		chr2	6253589	6255703	2115	1167	181.72
chr2	4891615	4893865	2251	1441	271.71		chr2	9887501	9891101	3601	2212	574.38		chr2	6285875	6295967	10093	3836	1212.05
chr2	5166592	5169768	3177	819	434.23		chr2	9892177	9896818	4642	742	773.62		chr2	6297689	6300478	2790	662	690.6
chr2	5648012	5649735	1724	561	107.26		chr2	9966921	9969160	2240	1494	242.8		chr2	6319758	6325202	5445	2921	286.01
chr2	5677754	5680957	3204	2535	166.9		chr2	9969493	9970879	1387	402	104.35		chr2	6417714	6419565	1852	884	362.46
chr2	5684027	5686408	2382	1437	306.31		chr2	9978915	9980891	1977	679	314.06		chr2	6450482	6457952	7471	2195	2999.6
chr2	5693791	5696294	2504	773	618.58		chr2	9985626	9987522	1897	837	280.24		chr2	6482598	6485404	2807	2087	1076.62
chr2	5766618	5775101	8484	4891	3100		chr2	10010933	10014157	3225	1401	560.8		chr2	6491168	6494546	3379	1527	980.91
chr2	5775460	5776827	1368	724	80.1		chr2	10023809	10026303	2495	583	261.96		chr2	6500616	6506485	5870	1702	716.64
chr2	5831064	5835749	4686	2285	1709.17		chr2	10031419	10034620	3202	1103	636.22		chr2	6536957	6539873	2917	884	745.91
chr2	5837125	5839953	2829	979	859.59		chr2	10052989	10055457	2469	1103	125.77		chr2	6542049	6543666	1618	625	159.24
chr2	5843479	5845724	2246	785	567.27		chr2	10111592	10113228	1637	798	148.03		chr2	6628329	6629553	1225	768	64.57
chr2	5857209	5859623	2415	1279	887.33		chr2	10148218	10149928	1711	662	118.67		chr2	6630282	6631637	1356	725	70.92
chr2	5875065	5876621	1557	611	122.8		chr2	10156040	10157206	1167	524	88.13		chr2	6653842	6656712	2871	750	210.36
chr2	5916804	5920292	3489	2251	256.01		chr2	10163198	10165719	2522	1223	282.04		chr2	6668962	6678162	9201	3341	3100
chr2	5921360	5923601	2242	1599	130.44		chr2	10174398	10176919	2522	1173	381.54		chr2	6682933	6685496	2564	1338	507
chr2	6013637	6017917	4281	1201	519.11		chr2	10195131	10198451	3321	1026	923.39		chr2	6686644	6697090	10447	6423	3100
chr2	6018106	6024305	6200	927	2499.9		chr2	10236318	10239475	3158	1495	1208.7		chr2	6697458	6699539	2082	1358	278.92
chr2	6031432	6033253	1822	1127	105.27		chr2	10257911	10259230	1320	782	62.5		chr2	6709389	6711048	1660	1096	88.81
chr2	6048832	6050052	1221	683	53.18		chr2	10292319	10298328	6010	4923	2985.48		chr2	6793159	6795677	2519	722	201.8
chr2	6057035	6058885	1851	930	145.84		chr2	10298514	10300007	1494	738	110.66		chr2	6800747	6807198	6452	5382	846.5
chr2	6129184	6130671	1488	411	60.01		chr2	10315004	10322774	7771	6973	2054.77		chr2	6824568	6825875	1308	713	58.91
chr2	6131077	6134932	3856	1600	1122.4		chr2	10324094	10325547	1454	704	96.4		chr2	6869017	6876762	7746	3068	1357.03
chr2	6145277	6147888	2612	2005	179.4		chr2	10384211	10388736	4526	2068	1982.25		chr2	6896946	6901669	4724	961	165.77
chr2	6164308	6166589	2282	1490	175.1		chr2	10388812	10391020	2209	521	126.87		chr2	6958668	6961913	3246	1443	796.32
chr2	6166642	6169624	2983	2171	546.86		chr2	10402581	10406089	3509	1039	2741.5		chr2	6979831	6982328	2498	791	279.81
chr2	6183734	6185207	1474	703	68.64		chr2	10432771	10434096	1326	656	72.37		chr2	6996257	6998811	2555	1042	149.73
chr2	6202551	6205690	3140	1956	1027.77		chr2	10462455	10464386	1932	1118	239.71		chr2	6999437	7004796	5360	3644	1086.18
chr2	6208751	6211728	2978	1041	305.17		chr2	10487865	10490041	2177	1172	136.62		chr2	7018868	7022335	3468	2051	577.22
chr2	6212069	6216347	4279	2184	687		chr2	10490505	10493930	3426	642	936.29		chr2	7029561	7038936	9376	7054	3100
chr2	6224689	6226763	2075	1242	439.13		chr2	10509103	10511604	2502	1383	465.95		chr2	7057859	7067550	9692	2584	3100
chr2	6236691	6243110	6420	5442	1538.86		chr2	10517327	10518999	1673	628	68.77		chr2	7077268	7080050	2783	766	904.31
chr2	6243487	6246542	3056	1802	417.12		chr2	10527539	10532228	4690	1112	2007.55		chr2	7179913	7182710	2798	1841	785.07
chr2	6253819	6255679	1861	736	354.97		chr2	10570933	10572925	1993	613	92.01		chr2	7184174	7185469	1296	564	52.95
chr2	6274812	6276916	2105	1063	122.11		chr2	10583226	10585717	2492	1681	83.28		chr2	7244067	7245457	1391	721	71.52
chr2	6286537	6292914	6378	3165	873.01		chr2	10675501	10677391	1891	1018	241.25		chr2	7246272	7247712	1441	803	84.06
chr2	6297795	6300391	2597	578	642.47		chr2	10689399	10691986	2588	1696	312.86		chr2	7252367	7253952	1586	814	105.45
chr2	6320741	6324046	3306	1867	1064.44		chr2	10693770	10696423	2654	2165	149.23		chr2	7261444	7269315	7872	4515	2617
chr2	6417798	6419626	1829	690	463.42		chr2	10702051	10704959	2909	1901	1692.75		chr2	7275213	7277742	2530	839	100.28
chr2	6450759	6457677	6919	1994	3114.5		chr2	10705255	10706878	1624	847	298.75		chr2	7295433	7298221	2789	1535	523.56
chr2	6482589	6485615	3027	1965	803.55		chr2	10709492	10711593	2102	1219	435.31		chr2	7298382	7299777	1396	430	73.54
chr2	6491187	6494070	2884	1021	838.28		chr2	10755209	10758043	2835	1361	281.58		chr2	7300951	7303768	2818	1373	1499.9
chr2	6500638	6506343	5706	922	590.73		chr2	10789532	10794410	4879	1707	1296.45		chr2	7314487	7322624	8138	2733	1874.77
chr2	6535030	6539853	4824	2660	646.36		chr2	10809817	10812017	2201	687	127.94		chr2	7329636	7332517	2882	1102	774.12
chr2	6541942	6543881	1940	807	328.53		chr2	10826553	10829758	3206	1842	959.72		chr2	7361387	7389012	27626	12163	3100
chr2	6631394	6632827	1434	1013	82.76		chr2	10830097	10831807	1711	1086	53.19		chr2	7410215	7413799	3585	961	385.9
chr2	6633676	6635425	1750	622	76.69		chr2	10853582	10855587	2006	1269	166.5		chr2	7416439	7419256	2818	1869	771.9
chr2	6653819	6655837	2019	1035	197.99		chr2	10855947	10857631	1685	1027	239.16		chr2	7420494	7430014	9521	3271	2089.02
chr2	6670617	6676434	5818	1825	2638.46		chr2	10946451	10951437	4987	2860	1537.6		chr2	7430475	7438192	7718	6773	2216.95
chr2	6683091	6685383	2293	1723	349.58		chr2	10990076	11005136	15061	3008	2426.45		chr2	7519904	7521777	1874	945	572.09
chr2	6686755	6690138	3384	2633	555.87		chr2	11012280	11016979	4700	3048	680.02		chr2	7528059	7529223	1165	864	61.99
chr2	6690691	6694000	3310	2513	1086.07		chr2	11036662	11039943	3282	975	3100		chr2	7530559	7532980	2422	804	738.57
chr2	6694051	6696218	2168	677	219.51		chr2	11077006	11078807	1802	830	150.81		chr2	7538437	7539979	1543	751	57.89
chr2	6697728	6699413	1686	515	92.24		chr2	11079127	11080573	1447	836	88.63		chr2	7583243	7590464	7222	1856	1872.16
chr2	6709801	6711192	1392	685	76.2		chr2	11085820	11090256	4437	893	2346.57		chr2	7650880	7653567	2688	2013	973.4
chr2	6793289	6795560	2272	775	137.55		chr2	11098302	11099816	1515	628	216.27		chr2	7654399	7656759	2361	1631	467.13
chr2	6801325	6803606	2282	791	493.68		chr2	11137929	11140084	2156	1297	783.46		chr2	7678607	7682122	3516	782	503.98
chr2	6804042	6807149	3108	2072	954.85		chr2	11170241	11173579	3339	1122	85.72		chr2	7709194	7710935	1742	1331	77.7
chr2	6824338	6825662	1325	624	54.36		chr2	11193459	11194990	1532	840	165.68		chr2	7716658	7721257	4600	3133	1182.03
chr2	6869101	6876639	7539	2954	3227.04		chr2	11232700	11234081	1382	767	105.2		chr2	7727243	7730783	3541	1279	1890.31
chr2	6897103	6901395	4293	716	512.08		chr2	11252132	11253918	1787	751	70.85		chr2	7802614	7805581	2968	1003	1143.47
chr2	6958840	6961444	2605	1343	480.87		chr2	11304238	11307212	2975	1538	584.57		chr2	7805717	7806813	1097	730	57.79
chr2	6979876	6982068	2193	837	120.89		chr2	11364348	11366326	1979	1154	213.02		chr2	7807071	7818784	11714	2104	3100
chr2	6996342	6998683	2342	1209	349.48		chr2	11368022	11371357	3336	824	92.54		chr2	7832970	7835210	2241	1033	420.57
chr2	7000009	7004679	4671	3424	793.99		chr2	11374597	11378282	3686	2641	729.05		chr2	7845501	7861689	16189	7157	3100
chr2	7018861	7022420	3560	2414	1960.15		chr2	11383727	11385968	2242	1440	575		chr2	7873969	7880983	7015	3407	792.3
chr2	7025718	7026849	1132	636	53.17		chr2	11438974	11443094	4121	3139	674.09		chr2	7884892	7890307	5416	3844	2298.88
chr2	7029850	7038898	9049	7782	3100		chr2	11449144	11451558	2415	1557	322.26		chr2	7890426	7896079	5654	1955	3100
chr2	7058182	7067480	9299	2258	2887.32		chr2	11456624	11461505	4882	3854	1697.8		chr2	7914269	7916449	2181	1106	307.98
chr2	7077481	7080042	2562	1466	584.03		chr2	11496497	11497788	1292	781	71.65		chr2	7920264	7926199	5936	1958	2536.05
chr2	7179968	7182724	2757	1753	1406.57		chr2	11505872	11508557	2686	879	360.6		chr2	7977044	7988215	11172	3856	3100
chr2	7184157	7185565	1409	686	90.16		chr2	11580511	11582801	2291	983	750.07		chr2	8000946	8002635	1690	558	210.03
chr2	7246453	7247856	1404	660	89.36		chr2	11636827	11639969	3143	810	483.83		chr2	8008319	8028727	20409	19076	3100
chr2	7252553	7253832	1280	615	52.42		chr2	11655072	11662896	7825	4651	3100		chr2	8042894	8045167	2274	1368	255.57
chr2	7261700	7269062	7363	4270	1489.34		chr2	11664192	11666405	2214	933	988.86		chr2	8046405	8053831	7427	4272	2391.14
chr2	7275449	7277548	2100	420	338.72		chr2	11761459	11763062	1604	703	114.75		chr2	8054357	8058011	3655	1314	851.81
chr2	7295680	7298118	2439	632	452.8		chr2	11772050	11776195	4146	2452	235.91		chr2	8060854	8065234	4381	2770	649.63
chr2	7301053	7303637	2585	722	887.14		chr2	11799698	11804071	4374	744	334.8		chr2	8065242	8067684	2443	828	168.51
chr2	7314591	7322262	7672	2589	3107.32		chr2	11808817	11810693	1877	789	374.11		chr2	8069582	8075272	5691	865	1876.02
chr2	7329704	7332572	2869	1721	395.53		chr2	11813546	11816707	3162	2178	1665.76		chr2	8088612	8091751	3140	2286	250.31
chr2	7362767	7374749	11983	2536	3100		chr2	11822703	11824920	2218	1459	700.8		chr2	8097031	8102404	5374	3149	308.78
chr2	7374905	7388348	13444	3913	3186.59		chr2	11845230	11846858	1629	886	142.75		chr2	8115517	8117325	1809	1064	265.44
chr2	7410253	7412721	2469	1703	235.05		chr2	11870800	11873404	2605	811	182.59		chr2	8145106	8151781	6676	4388	2501.51
chr2	7416748	7419216	2469	1503	566.22		chr2	11891770	11893557	1788	746	309.64		chr2	8166767	8169166	2400	1421	529.6
chr2	7420676	7427424	6749	3139	1073.61		chr2	11896595	11899117	2523	1573	197.6		chr2	8174761	8179081	4321	1745	600.15
chr2	7427721	7430335	2615	1001	232.41		chr2	11921140	11926084	4945	2415	964.49		chr2	8234530	8236273	1744	604	240.78
chr2	7430491	7437986	7496	6647	2156.74		chr2	11930129	11932386	2258	1182	890.65		chr2	8240046	8262588	22543	11799	3100
chr2	7519949	7521701	1753	770	259.04		chr2	11933123	11935661	2539	1800	172.99		chr2	8274420	8276391	1972	381	104.68
chr2	7530580	7532893	2314	1271	636.45		chr2	11953310	11955164	1855	1484	409.55		chr2	8277744	8279657	1914	1155	77.6
chr2	7584080	7590409	6330	1045	893.23		chr2	11965434	11966792	1359	741	73.23		chr2	8279769	8281938	2170	1285	224.69
chr2	7650936	7653658	2723	1108	415.97		chr2	11967478	11970406	2929	1722	548.46		chr2	8297489	8298741	1253	728	50.78
chr2	7654571	7656759	2189	1080	368.53		chr2	11971249	11972914	1666	376	104.8		chr2	8302726	8308986	6261	2960	1584.02
chr2	7678573	7680512	1940	969	358.46		chr2	11973035	11974667	1633	962	142		chr2	8318926	8323735	4810	2796	1460.96
chr2	7716912	7718325	1414	344	66.53		chr2	12007904	12009915	2012	973	185.84		chr2	8330683	8335268	4586	1957	1486.49
chr2	7718381	7721296	2916	1836	188.58		chr2	12010812	12013944	3133	641	392.42		chr2	8340136	8343276	3141	861	1216.54
chr2	7727263	7730775	3513	1545	1292.52		chr2	12033345	12037373	4029	1079	1403.04		chr2	8370210	8372544	2335	752	654.78
chr2	7802755	7805463	2709	962	613.13		chr2	12053354	12055717	2364	661	159.55		chr2	8406175	8413833	7659	6422	1589.47
chr2	7807119	7818538	11420	2041	3100		chr2	12102061	12106169	4109	1703	981.64		chr2	8431200	8432815	1616	577	131.83
chr2	7833240	7834999	1760	761	308.73		chr2	12178479	12182252	3774	2378	292.15		chr2	8443786	8449822	6037	3273	687.51
chr2	7845454	7860362	14909	7228	3100		chr2	12193022	12196989	3968	829	364.42		chr2	8489454	8491523	2070	1308	735.31
chr2	7873845	7878770	4926	3518	668.82		chr2	12199118	12200649	1532	873	124		chr2	8496943	8498967	2025	1240	101.63
chr2	7878978	7880953	1976	826	189.19		chr2	12228445	12230178	1734	710	183.01		chr2	8518802	8521860	3059	2226	1414.59
chr2	7884962	7890263	5302	3780	1297.35		chr2	12246416	12248732	2317	1190	252.13		chr2	8540085	8541481	1397	659	99.54
chr2	7890612	7896094	5483	2938	2901.28		chr2	12249398	12252101	2704	1692	1667.76		chr2	8544009	8548363	4355	912	1901.96
chr2	7914279	7916380	2102	1307	401.79		chr2	12256031	12258860	2830	1494	483.01		chr2	8586205	8590925	4721	3230	683.62
chr2	7920209	7925258	5050	831	566.68		chr2	12259086	12263565	4480	1580	3163.14		chr2	8624843	8631698	6856	5548	1013.82
chr2	7977160	7988133	10974	5838	3100		chr2	12271603	12274027	2425	1026	1911.3		chr2	8661667	8668177	6511	2945	3100
chr2	8000648	8002739	2092	670	264.63		chr2	12275067	12277616	2550	1336	1270.36		chr2	8668245	8673387	5143	2985	2027.42
chr2	8008738	8028616	19879	1598	3100		chr2	12294797	12296626	1830	866	462.66		chr2	8696801	8703093	6293	2970	2824.3
chr2	8042265	8045073	2809	1960	350.6		chr2	12302749	12305522	2774	1110	859.03		chr2	8775408	8778559	3152	1550	903.33
chr2	8046371	8053756	7386	4324	584.22		chr2	12312936	12314266	1331	619	61.09		chr2	8784170	8785948	1779	1009	778.71
chr2	8054355	8057748	3394	1219	162.81		chr2	12339557	12346139	6583	3390	724.04		chr2	8808282	8810665	2384	1433	673.08
chr2	8061820	8065287	3468	2181	572.82		chr2	12347103	12348559	1457	870	68.04		chr2	8840020	8842066	2047	1114	1125.99
chr2	8069812	8075270	5459	1655	1218.88		chr2	12353588	12356074	2487	1290	209.71		chr2	8855054	8857378	2325	1645	96.46
chr2	8077796	8079668	1873	1129	188.82		chr2	12359221	12360936	1716	677	111.48		chr2	8888755	8890573	1819	1119	128.93
chr2	8097300	8098874	1575	919	78.92		chr2	12361521	12366901	5381	2806	630.53		chr2	8891445	8894627	3183	1477	1060.03
chr2	8098898	8102275	3378	1399	911.82		chr2	12387619	12390383	2765	1553	513.8		chr2	8954943	8957601	2659	713	219.19
chr2	8115600	8117368	1769	643	156.97		chr2	12393794	12395381	1588	811	194.78		chr2	8965574	8967233	1660	936	133.67
chr2	8144963	8151853	6891	3091	1905.06		chr2	12437897	12442143	4247	1468	775.67		chr2	8982798	8984503	1706	771	77.17
chr2	8167177	8169125	1949	912	279.39		chr2	12461884	12463184	1301	815	84.66		chr2	9018046	9029069	11024	1622	3100
chr2	8175504	8179161	3658	1300	312.68		chr2	12473602	12475364	1763	1109	85.31		chr2	9047395	9051389	3995	1775	110.66
chr2	8240241	8262490	22250	1142	3100		chr2	12497741	12499431	1691	1159	137.99		chr2	9060246	9064550	4305	1280	143.56
chr2	8280373	8281656	1284	711	74.58		chr2	12508478	12510162	1685	1019	149.12		chr2	9088577	9091417	2841	1020	647.25
chr2	8303440	8308051	4612	3566	547.14		chr2	12516127	12517962	1836	1168	122.75		chr2	9105729	9107844	2116	1397	430.91
chr2	8319427	8323003	3577	946	385.52		chr2	12522725	12524290	1566	738	176.89		chr2	9205329	9206959	1631	750	125.45
chr2	8331325	8335254	3930	3071	1282.07		chr2	12525459	12527873	2415	1682	175.07		chr2	9234985	9236373	1389	730	100.87
chr2	8340126	8343051	2926	822	1104.12		chr2	12562414	12564985	2572	1441	672.65		chr2	9244858	9247690	2833	2011	1326.03
chr2	8370275	8372486	2212	761	570.47		chr2	12578569	12581105	2537	1587	188.47		chr2	9273403	9277557	4155	820	1979.7
chr2	8406286	8408593	2308	638	122.68		chr2	12600569	12601964	1396	603	65.59		chr2	9277846	9281527	3682	2222	1119.64
chr2	8410351	8413738	3388	2390	446.37		chr2	12606154	12607988	1835	1209	211.66		chr2	9290586	9293278	2693	688	1934.94
chr2	8431214	8432705	1492	557	53.7		chr2	12608215	12610416	2202	1277	241.98		chr2	9308103	9310399	2297	1617	611.11
chr2	8444142	8449053	4912	2915	1598.17		chr2	12655120	12657469	2350	1075	1307.39		chr2	9323026	9326024	2999	2076	619.87
chr2	8484078	8485814	1737	830	177.3		chr2	12660639	12662749	2111	1154	803.73		chr2	9326807	9332577	5771	4263	1439.72
chr2	8489644	8491634	1991	893	421.13		chr2	12676107	12677560	1454	790	84.71		chr2	9333357	9349702	16346	15413	3100
chr2	8496805	8498943	2139	1310	326.22		chr2	12715684	12717274	1591	674	157.07		chr2	9358105	9361922	3818	1912	599.06
chr2	8519066	8521884	2819	1944	1273.04		chr2	12717767	12720295	2529	1282	891.38		chr2	9370957	9383151	12195	10376	3100
chr2	8543994	8548071	4078	975	1023.9		chr2	12722717	12733645	10929	1626	3100		chr2	9419367	9426579	7213	3411	3100
chr2	8586224	8590866	4643	3183	671		chr2	12736995	12739210	2216	1315	860.82		chr2	9428021	9430622	2602	988	2461.09
chr2	8625868	8631679	5812	4521	1545.03		chr2	12756626	12759058	2433	1298	548.91		chr2	9433910	9435789	1880	737	232.1
chr2	8661886	8668069	6184	2748	1919.33		chr2	12759834	12761775	1942	952	161.65		chr2	9437459	9442159	4701	1953	928.03
chr2	8668525	8673358	4834	1278	785.64		chr2	12771550	12773641	2092	1305	137.29		chr2	9467172	9468493	1322	757	59.68
chr2	8697688	8703068	5381	2307	1844.98		chr2	12788913	12792013	3101	1275	707.02		chr2	9487944	9494385	6442	1289	3100
chr2	8775523	8778273	2751	1480	600.11		chr2	12843288	12845065	1778	1227	105.21		chr2	9568665	9572492	3828	830	2194.89
chr2	8784200	8785947	1748	991	971.84		chr2	12865123	12871041	5919	4330	2520.06		chr2	9606870	9611729	4860	3367	641.19
chr2	8808281	8810593	2313	827	584.53		chr2	12890436	12893033	2598	1594	259.07		chr2	9616854	9623132	6279	4704	3100
chr2	8840011	8842029	2019	1032	1415.84		chr2	12899354	12902045	2692	1392	336.3		chr2	9639852	9642906	3055	2274	459.48
chr2	8855176	8857381	2206	683	141.91		chr2	12919017	12921803	2787	690	843.72		chr2	9668368	9675001	6634	4068	3100
chr2	8891437	8893763	2327	1397	510.67		chr2	12922696	12924481	1786	723	111.51		chr2	9677466	9683272	5807	950	1602.04
chr2	8954833	8956193	1361	680	115.43		chr2	12930446	12933100	2655	1841	852.1		chr2	9684484	9686073	1590	813	94.47
chr2	8965662	8967259	1598	863	82.27		chr2	12940075	12943135	3061	590	426.52		chr2	9702851	9708965	6115	2999	1319.78
chr2	8982734	8984249	1516	631	130.22		chr2	13054990	13056673	1684	1072	129.51		chr2	9710522	9713097	2576	1323	598.58
chr2	9018063	9028848	10786	1512	3100		chr2	13057938	13062014	4077	3144	712.87		chr2	9715636	9719991	4356	2641	2339.97
chr2	9047600	9051388	3789	2947	170.44		chr2	13068566	13070730	2165	650	110.94		chr2	9734530	9736382	1853	599	94.47
chr2	9060284	9064024	3741	838	436.19		chr2	13073143	13075586	2444	1361	428.87		chr2	9737179	9739425	2247	880	245
chr2	9088675	9091220	2546	863	408.4		chr2	13099686	13102093	2408	1522	613.37		chr2	9753654	9757748	4095	903	487.79
chr2	9097296	9099351	2056	976	230.33		chr2	13105316	13107058	1743	683	183.29		chr2	9759782	9761160	1379	651	50.37
chr2	9105459	9107872	2414	1327	460.26		chr2	13110456	13112536	2081	1318	441.45		chr2	9762671	9767303	4633	3584	366.43
chr2	9205278	9207081	1804	925	119.71		chr2	13192482	13193782	1301	695	54.79		chr2	9768087	9774296	6210	4503	1306.04
chr2	9244885	9247699	2815	1297	629.89		chr2	13211847	13213186	1340	614	74.83		chr2	9778723	9780554	1832	684	175.83
chr2	9273417	9277405	3989	824	1478.24		chr2	13235708	13245313	9606	5916	2321.66		chr2	9800462	9808150	7689	3411	1928.59
chr2	9277987	9281561	3575	968	318.21		chr2	13247783	13250102	2320	735	144.81		chr2	9814865	9823743	8879	3351	3100
chr2	9290501	9293242	2742	763	1476.44		chr2	13251409	13255497	4089	2988	1722.23		chr2	9837276	9840162	2887	2139	192.38
chr2	9307913	9310465	2553	1702	710.83		chr2	13275363	13276703	1341	584	59.83		chr2	9861298	9868868	7571	3906	3100
chr2	9314937	9316687	1751	1031	125.27		chr2	13277323	13280252	2930	897	414.03		chr2	9868949	9873823	4875	3221	645.55
chr2	9322991	9325927	2937	1978	285.74		chr2	13394112	13397880	3769	2586	610.5		chr2	9876922	9878243	1322	590	51.62
chr2	9327321	9332547	5227	2147	774.19		chr2	13475083	13478928	3846	1797	3100		chr2	9882109	9891618	9510	7662	3100
chr2	9333390	9340228	6839	2716	3100		chr2	13482992	13485908	2917	1225	437.87		chr2	9892010	9902278	10269	724	3183.93
chr2	9340637	9344165	3529	1536	702.99		chr2	13508027	13510163	2137	888	433.74		chr2	9911365	9913532	2168	1386	219.47
chr2	9344246	9349619	5374	4310	3233.06		chr2	13510937	13513375	2439	1242	705.01		chr2	9966684	9971084	4401	3326	1577.18
chr2	9358555	9361698	3144	1468	1401.13		chr2	13514427	13517329	2903	895	2151.88		chr2	9978885	9981328	2444	1164	479.77
chr2	9371040	9383012	11973	10210	3100		chr2	13575739	13578744	3006	2137	686.72		chr2	9981708	9982976	1269	527	66.65
chr2	9419704	9424709	5006	2723	2008.76		chr2	13654592	13657573	2982	1328	589.01		chr2	9983309	9988128	4820	3267	905.65
chr2	9424750	9426223	1474	589	225.1		chr2	13674134	13675476	1343	635	75.49		chr2	10009990	10014004	4015	2398	795.32
chr2	9428111	9430589	2479	1146	2484		chr2	13703382	13706540	3159	1191	941.06		chr2	10022859	10026414	3556	1608	1187.28
chr2	9438629	9441260	2632	1033	113.24		chr2	13706565	13712504	5940	4415	2626.02		chr2	10031252	10036089	4838	1232	895.71
chr2	9481037	9482428	1392	775	71.84		chr2	13740317	13744845	4529	2259	2218.56		chr2	10039854	10041538	1685	421	137.79
chr2	9484753	9486477	1725	689	62.54		chr2	13765983	13769422	3440	1270	619.71		chr2	10052679	10055859	3181	774	428.52
chr2	9487907	9494445	6539	1208	3100		chr2	13782209	13784979	2771	2068	655.08		chr2	10055940	10059080	3141	1938	430.39
chr2	9568629	9572369	3741	987	831.09		chr2	13818871	13820327	1457	658	95.92		chr2	10108861	10113293	4433	3646	310.52
chr2	9591404	9594122	2719	1971	351.4		chr2	13835464	13841844	6381	885	1848.11		chr2	10131341	10134691	3351	1053	898.67
chr2	9609576	9610895	1320	1003	66.43		chr2	13842539	13844209	1671	626	92.59		chr2	10143838	10146701	2864	1503	185.65
chr2	9617666	9623016	5351	1372	3100		chr2	13902635	13903988	1354	661	58.22		chr2	10147115	10150487	3373	2010	580.28
chr2	9639936	9643009	3074	2456	179.87		chr2	13939902	13941408	1507	838	94.06		chr2	10155638	10162147	6510	5440	1367.08
chr2	9668633	9674886	6254	3770	3100		chr2	13942501	13948151	5651	3154	1321.17		chr2	10162765	10165909	3145	857	1747.82
chr2	9677583	9679923	2341	762	793.72		chr2	13948231	13954001	5771	4913	3100		chr2	10174490	10177025	2536	1382	648.03
chr2	9680233	9682380	2148	1415	127.38		chr2	14000304	14002018	1715	646	118.02		chr2	10192271	10198530	6260	3908	3164.05
chr2	9703798	9706593	2796	2017	807.16		chr2	14015405	14016895	1491	811	79.42		chr2	10208605	10211053	2449	1737	185.07
chr2	9707043	9708730	1688	903	104.58		chr2	14028735	14033328	4594	1190	230.55		chr2	10211080	10214143	3064	2139	544.96
chr2	9710731	9712621	1891	1103	318.42		chr2	14052688	14055581	2894	876	1458.64		chr2	10235410	10240028	4619	3183	2246.77
chr2	9715923	9719926	4004	2272	1636.66		chr2	14083936	14086428	2493	440	144.61		chr2	10290820	10298395	7576	5962	3100
chr2	9737371	9739279	1909	1312	118.64		chr2	14133607	14136093	2487	616	191.26		chr2	10298582	10300021	1440	752	124.22
chr2	9759558	9760955	1398	719	56.5		chr2	14148259	14150439	2181	1111	251.97		chr2	10315042	10325557	10516	7001	3100
chr2	9762672	9764871	2200	1583	73.63		chr2	14194525	14195997	1473	605	141.89		chr2	10384193	10391226	7034	2286	3100
chr2	9765033	9767465	2433	1156	228.58		chr2	14242780	14245930	3151	1298	290.17		chr2	10394004	10397321	3318	934	392.11
chr2	9770266	9774052	3787	2356	316.87		chr2	14258604	14260559	1956	926	107.38		chr2	10402650	10408062	5413	981	3100
chr2	9800770	9803075	2306	1321	260.21		chr2	14290262	14296140	5879	4610	923		chr2	10431879	10434117	2239	1573	376.48
chr2	9803338	9807826	4489	3162	490.66		chr2	14320428	14323057	2630	958	1751.37		chr2	10434222	10436243	2022	526	144.3
chr2	9815767	9821409	5643	2535	1030.69		chr2	14336940	14339213	2274	1219	806.01		chr2	10462269	10464410	2142	724	465.39
chr2	9821415	9823567	2153	690	267.7		chr2	14341007	14346418	5412	1101	2192.18		chr2	10490665	10493890	3226	968	413.72
chr2	9837346	9839963	2618	1357	639.24		chr2	14399220	14402223	3004	1275	1057.78		chr2	10508817	10512559	3743	1757	1403.43
chr2	9861353	9868666	7314	3984	3100		chr2	14432541	14434871	2331	1330	829.12		chr2	10517208	10527520	10313	3202	960.76
chr2	9876943	9878660	1718	1015	88.83		chr2	14442038	14447276	5239	1049	1528.58		chr2	10527576	10532579	5004	1021	3100
chr2	9882304	9891534	9231	2465	3100		chr2	14480039	14483717	3679	2943	926.28		chr2	10535460	10538506	3047	2167	438.24
chr2	9892176	9902040	9865	722	2416.84		chr2	14493345	14495829	2485	1821	178.89		chr2	10556035	10557457	1423	480	64.71
chr2	9966833	9971040	4208	3254	583.75		chr2	14506703	14512143	5441	1717	1813.7		chr2	10582951	10585646	2696	1522	349.03
chr2	9978974	9980958	1985	704	208.31		chr2	14550094	14554366	4273	1610	2361.17		chr2	10588401	10591114	2714	1311	164.28
chr2	9985655	9987413	1759	833	257.5		chr2	14633193	14636202	3010	1232	1206.01		chr2	10610285	10612999	2715	923	153.1
chr2	10010887	10013977	3091	1443	797.82		chr2	14651946	14653492	1547	721	166.16		chr2	10613050	10616739	3690	3142	275.72
chr2	10023676	10026432	2757	754	686.11		chr2	14675587	14678075	2489	1404	129.62		chr2	10673524	10678965	5442	2969	831.39
chr2	10031434	10036227	4794	1214	533.17		chr2	14684941	14686483	1543	736	51.06		chr2	10686959	10696445	9487	4052	3065.53
chr2	10052696	10055028	2333	1316	282.6		chr2	14693185	14697025	3841	2752	3100		chr2	10702025	10707651	5627	1960	2649.8
chr2	10056910	10058309	1400	387	81.29		chr2	14697255	14699310	2056	630	184.07		chr2	10708634	10711745	3112	2219	929.65
chr2	10111380	10113326	1947	883	178.62		chr2	14699779	14701291	1513	706	90.25		chr2	10746596	10749580	2985	749	420.42
chr2	10131309	10134340	3032	1107	1329.18		chr2	14711512	14714030	2519	1574	402.02		chr2	10751438	10753564	2127	681	201.37
chr2	10144260	10146341	2082	750	132.85		chr2	14781023	14786596	5574	2690	1573.42		chr2	10755026	10758112	3087	1245	360.47
chr2	10147433	10150085	2653	1619	65.31		chr2	14789636	14793092	3457	1539	1106.96		chr2	10788817	10795555	6739	2021	3100
chr2	10155731	10161838	6108	933	791.68		chr2	14838788	14840577	1790	1121	146.39		chr2	10803463	10806288	2826	1482	331.78
chr2	10162810	10165947	3138	672	1261.09		chr2	14861413	14864637	3225	1816	514.07		chr2	10806954	10813916	6963	1803	517.71
chr2	10174396	10176948	2553	1442	519.76		chr2	14905099	14906811	1713	775	149.16		chr2	10826280	10831955	5676	1569	3144.35
chr2	10192841	10198478	5638	3330	1355.21		chr2	14931790	14936175	4386	3438	1848.77		chr2	10853161	10855796	2636	1317	348.7
chr2	10212282	10214243	1962	804	163.45		chr2	14938315	14940035	1721	692	131.31		chr2	10856012	10857669	1658	904	201.91
chr2	10235418	10239812	4395	3274	1836.52		chr2	14954569	14957455	2887	842	584.41		chr2	10908034	10910188	2155	1296	297.32
chr2	10290939	10298165	7227	5832	3100		chr2	14982284	14984876	2593	1049	757.34		chr2	10942786	10944929	2144	1473	201.5
chr2	10298609	10300060	1452	1052	87.87		chr2	14994025	14996229	2205	999	317.51		chr2	10945329	10952522	7194	3969	3100
chr2	10314996	10325579	10584	6903	3100		chr2	15033601	15036721	3121	1305	319.61		chr2	10989375	11005254	15880	3678	3100
chr2	10384227	10391050	6824	2129	2668.34		chr2	15082517	15084801	2285	1000	242.33		chr2	11010587	11018141	7555	4655	3125.39
chr2	10394126	10396705	2580	1741	362.51		chr2	15085714	15088146	2433	1702	308.08		chr2	11036841	11039976	3136	884	3079.56
chr2	10402599	10407924	5326	2228	3058.25		chr2	15108471	15111788	3318	887	326.14		chr2	11065143	11066325	1183	513	62.22
chr2	10431718	10433956	2239	1626	180.86		chr2	15159174	15163173	4000	2841	1018.43		chr2	11077096	11080994	3899	3320	467.21
chr2	10462492	10464293	1802	755	231.84		chr2	15174360	15178374	4015	1187	939.41		chr2	11085708	11090022	4315	1035	2714.84
chr2	10488437	10489839	1403	711	68		chr2	15185699	15188137	2439	949	582.94		chr2	11098293	11099793	1501	622	143.66
chr2	10490463	10494004	3542	2690	608.21		chr2	15221303	15223975	2673	1585	552.73		chr2	11126781	11129320	2540	1222	101.9
chr2	10508822	10512303	3482	2027	950.08		chr2	15293718	15296087	2370	1053	275.34		chr2	11137655	11140071	2417	1381	735.14
chr2	10517038	10521123	4086	2004	335.13		chr2	15315564	15318081	2518	1582	329.31		chr2	11170191	11176113	5923	982	193.12
chr2	10521710	10527335	5626	1384	313.96		chr2	15329472	15333117	3646	2869	624.08		chr2	11191981	11196812	4832	2158	1267.2
chr2	10527528	10532550	5023	1150	3100		chr2	15356850	15359253	2404	1123	561		chr2	11225510	11228401	2892	1424	386.03
chr2	10535916	10538242	2327	1677	178.78		chr2	15379307	15382460	3154	1097	1528.55		chr2	11228680	11230933	2254	776	285.39
chr2	10571264	10573038	1775	1186	84.16		chr2	15417974	15419378	1405	924	78.12		chr2	11232282	11237018	4737	1073	1098.77
chr2	10573645	10575153	1509	784	143.33		chr2	15485436	15487979	2544	1535	241.17		chr2	11237358	11239074	1717	783	198.38
chr2	10583164	10585589	2426	1762	479.01		chr2	15498483	15500061	1579	831	83.53		chr2	11293704	11295982	2279	682	268.02
chr2	10610150	10612729	2580	1177	261.2		chr2	15542251	15546264	4014	3314	1123.92		chr2	11302561	11308314	5754	3217	3100
chr2	10670331	10673013	2683	1985	176.94		chr2	15559205	15560722	1518	933	157.12		chr2	11308650	11310233	1584	558	96.89
chr2	10673542	10679029	5488	3013	757.11		chr2	15573919	15575521	1603	898	381.23		chr2	11351517	11353875	2359	1793	319.85
chr2	10687274	10693435	6162	4003	1369.91		chr2	15627269	15629481	2213	959	495.3		chr2	11354734	11356620	1887	721	230.49
chr2	10693534	10696315	2782	759	246.62		chr2	15693775	15695384	1610	849	65.99		chr2	11356861	11358550	1690	832	128.46
chr2	10702053	10705124	3072	1560	1432.89		chr2	15709226	15713373	4148	1242	2468.69		chr2	11359939	11361317	1379	660	90.29
chr2	10705279	10707675	2397	776	302.32		chr2	15719323	15721980	2658	1272	2824.29		chr2	11364266	11366648	2383	1151	570.77
chr2	10708848	10711595	2748	2049	576.32		chr2	15726918	15728259	1342	779	62.24		chr2	11366945	11373536	6592	1960	862.78
chr2	10746664	10749397	2734	597	176.85		chr2	15734608	15736342	1735	1017	111.8		chr2	11374538	11379595	5058	1576	2848.25
chr2	10750234	10753377	3144	2326	227.11		chr2	15751969	15753318	1350	523	94.95		chr2	11383480	11386028	2549	1679	661.34
chr2	10755228	10757121	1894	1196	217.45		chr2	15768295	15771358	3064	1589	187.57		chr2	11438901	11442827	3927	887	1093.73
chr2	10789091	10794746	5656	2000	2696.56		chr2	15772176	15773424	1249	669	53.7		chr2	11448891	11452400	3510	1114	1501.77
chr2	10803482	10806331	2850	1661	69.44		chr2	15775748	15777948	2201	1218	584.75		chr2	11453993	11461873	7881	6310	3097.71
chr2	10807130	10813041	5912	3421	541.44		chr2	15811556	15814355	2800	836	292.48		chr2	11495748	11499657	3910	1412	1089.65
chr2	10826444	10831817	5374	1807	2831.96		chr2	15820411	15829233	8823	7768	3100		chr2	11500489	11502480	1992	770	237.32
chr2	10853252	10855611	2360	1568	218.19		chr2	15840706	15844370	3665	2600	157.65		chr2	11504668	11509763	5096	2356	1855.7
chr2	10856027	10857644	1618	867	262.33		chr2	15844770	15850251	5482	900	1082.14		chr2	11555874	11559303	3430	1811	500.72
chr2	10908120	10910257	2138	1412	343.51		chr2	15932819	15937710	4892	1918	834.57		chr2	11580609	11583211	2603	928	1089.6
chr2	10945533	10952198	6666	3816	3100		chr2	15951324	15958327	7004	3801	380.68		chr2	11598348	11599470	1123	330	86.14
chr2	10989451	11005155	15705	3676	3100		chr2	15974789	15976298	1510	648	111.45		chr2	11636624	11644061	7438	905	2985.47
chr2	11011906	11017129	5224	3450	2884.71		chr2	15983889	15985445	1557	657	107.09		chr2	11654471	11669818	15348	5261	3100
chr2	11036749	11039850	3102	942	2625.35		chr2	16012555	16015903	3349	2014	1630.9		chr2	11690197	11692343	2147	640	142.3
chr2	11077269	11080931	3663	962	409.91		chr2	16018122	16019632	1511	851	99.35		chr2	11708221	11711805	3585	1384	702.79
chr2	11085788	11090086	4299	898	2080.7		chr2	16043923	16046598	2676	1706	938.58		chr2	11732140	11733488	1349	654	83.15
chr2	11094254	11095831	1578	910	183.76		chr2	16056139	16058332	2194	818	531.32		chr2	11761115	11763025	1911	1024	228.86
chr2	11098360	11099685	1326	594	219.07		chr2	16075891	16081973	6083	2112	3100		chr2	11764857	11769711	4855	649	457.62
chr2	11127086	11129208	2123	904	50.94		chr2	16127797	16131617	3821	2849	145.16		chr2	11771811	11776339	4529	2660	1077.2
chr2	11137760	11139987	2228	1326	523.51		chr2	16142942	16144121	1180	452	57.32		chr2	11799743	11804096	4354	2927	1615.54
chr2	11170254	11173624	3371	889	463.48		chr2	16242423	16244781	2359	1436	614.67		chr2	11805917	11807121	1205	394	51.63
chr2	11173646	11176591	2946	1860	246.11		chr2	16247999	16251434	3436	1340	974.6		chr2	11808879	11811118	2240	847	456.33
chr2	11193251	11196663	3413	791	356.46		chr2	16252043	16253747	1705	845	195.16		chr2	11813557	11816716	3160	2196	1825.82
chr2	11225929	11228265	2337	1217	446.37		chr2	16297706	16301917	4212	3197	3100		chr2	11822537	11825015	2479	1653	700.27
chr2	11228546	11230777	2232	975	179.88		chr2	16306235	16308627	2393	1113	750.25		chr2	11836461	11837764	1304	719	61.98
chr2	11232425	11236872	4448	687	625.74		chr2	16337603	16342280	4678	2530	3166.41		chr2	11869015	11873377	4363	2590	237.71
chr2	11241049	11242489	1441	682	92.58		chr2	16358248	16359794	1547	940	96.7		chr2	11890532	11899091	8560	1924	3100
chr2	11252310	11253887	1578	923	98.36		chr2	16388677	16391393	2717	1148	567.19		chr2	11904296	11907464	3169	741	447.87
chr2	11302555	11308067	5513	3164	1911.99		chr2	16414013	16416834	2822	1593	512.04		chr2	11920483	11926282	5800	3146	2830.38
chr2	11355047	11356962	1916	699	94.64		chr2	16417148	16418666	1519	722	126.34		chr2	11930068	11936021	5954	1489	2693.18
chr2	11364421	11366474	2054	737	386.06		chr2	16419754	16422173	2420	1399	490.89		chr2	11941772	11945750	3979	1739	643.78
chr2	11367701	11373336	5636	1367	1441.54		chr2	16435669	16437399	1731	658	213.48		chr2	11953463	11955198	1736	807	271.89
chr2	11374608	11378567	3960	2625	1662.65		chr2	16456187	16459406	3220	1680	677.68		chr2	11964681	11974479	9799	4316	3100
chr2	11383420	11385967	2548	1619	544.37		chr2	16486535	16488934	2400	1278	2455.28		chr2	11998126	11999445	1320	724	67.76
chr2	11439082	11442856	3775	2983	811.39		chr2	16490873	16494058	3186	2062	1918.38		chr2	12006512	12014389	7878	2675	2127.35
chr2	11448852	11451992	3141	1840	891.65		chr2	16498043	16499964	1922	742	455.68		chr2	12026648	12028133	1486	567	85.69
chr2	11455078	11461699	6622	5360	1760.36		chr2	16524782	16526715	1934	657	295.76		chr2	12029303	12037566	8264	5249	3100
chr2	11496071	11498229	2159	1192	523.46		chr2	16593679	16596195	2517	1240	484.33		chr2	12053343	12054678	1336	709	68.27
chr2	11500738	11502272	1535	662	67.9		chr2	16603609	16605123	1515	600	56.03		chr2	12077160	12079168	2009	1370	114.25
chr2	11504868	11509765	4898	2388	1195.94		chr2	16620046	16622622	2577	1291	439.79		chr2	12100809	12107021	6213	3077	3100
chr2	11555869	11559315	3447	1536	405.13		chr2	16622684	16624358	1675	988	137.07		chr2	12156901	12158641	1741	946	100.01
chr2	11565978	11567192	1215	599	69.71		chr2	16630251	16634610	4360	1162	960.81		chr2	12178577	12182380	3804	3139	827.03
chr2	11580531	11583226	2696	928	1277.26		chr2	16637411	16639105	1695	1050	97.54		chr2	12182830	12185486	2657	994	309.48
chr2	11598110	11599500	1391	547	82.62		chr2	16649635	16651451	1817	718	417.27		chr2	12188411	12190190	1780	1023	182.11
chr2	11636591	11640440	3850	2021	1352.76		chr2	16723344	16726384	3041	1515	2615.52		chr2	12191466	12197308	5843	2568	3156.26
chr2	11641106	11643523	2418	1703	205.82		chr2	16779158	16781234	2077	989	670.47		chr2	12197706	12201277	3572	2076	1731.37
chr2	11654824	11666579	11756	4808	3100		chr2	16792788	16794784	1997	1032	411.74		chr2	12206001	12208544	2544	1531	299.84
chr2	11666692	11669561	2870	967	133.54		chr2	16795256	16799108	3853	1935	289.89		chr2	12228562	12230089	1528	541	118.23
chr2	11708360	11710643	2284	1291	325.13		chr2	16816204	16821298	5095	2004	3100		chr2	12246198	12251760	5563	4792	1823.77
chr2	11761501	11763011	1511	819	68.85		chr2	16857217	16863579	6363	1741	407.72		chr2	12255791	12264930	9140	6428	3100
chr2	11764899	11766510	1612	842	126.08		chr2	16866674	16869301	2628	1494	1307.11		chr2	12271741	12280006	8266	4310	3100
chr2	11772050	11776196	4147	2424	516.4		chr2	16886422	16889876	3455	1577	571.15		chr2	12294583	12298227	3645	1079	1279.83
chr2	11799597	11804060	4464	3030	1398.76		chr2	16891750	16893023	1274	612	50.88		chr2	12302858	12305932	3075	913	1035.52
chr2	11808916	11810870	1955	710	373.22		chr2	16901911	16904538	2628	1303	1249.93		chr2	12308683	12315987	7305	5347	2161.82
chr2	11813646	11816680	3035	2121	1541.63		chr2	16906343	16908705	2363	1304	1529.45		chr2	12316335	12319280	2946	2198	485.43
chr2	11822484	11824975	2492	1757	364.29		chr2	16915314	16918421	3108	1638	2227.68		chr2	12335117	12338955	3839	2421	521.06
chr2	11869462	11873405	3944	2168	936.08		chr2	16938112	16940161	2050	1107	935.56		chr2	12339758	12351717	11960	3239	1293.74
chr2	11890998	11893762	2765	1548	683.29		chr2	16996447	16998318	1872	1088	292.12		chr2	12359341	12368089	8749	5037	2409.06
chr2	11893810	11899138	5329	4258	1482.01		chr2	17000301	17002772	2472	1792	681.87		chr2	12382127	12385269	3143	1570	276.33
chr2	11904467	11907059	2593	657	100.29		chr2	17006035	17007648	1614	645	192.7		chr2	12386663	12396583	9921	2240	837.95
chr2	11920933	11926366	5434	2544	2005.07		chr2	17027664	17032244	4581	2136	1786.87		chr2	12437234	12448997	11764	2087	3100
chr2	11930164	11932552	2389	1411	1110.75		chr2	17062760	17066051	3292	1212	1798.8		chr2	12453546	12469737	16192	5542	3100
chr2	11932592	11935926	3335	2417	1030.45		chr2	17067177	17068906	1730	969	178.75		chr2	12473933	12476540	2608	750	242.48
chr2	11943182	11944575	1394	880	79.34		chr2	17069856	17072202	2347	1153	234.9		chr2	12495429	12497633	2205	657	124.62
chr2	11953398	11955231	1834	862	95.05		chr2	17138018	17139389	1372	636	74.15		chr2	12497668	12499658	1991	733	344.99
chr2	11964863	11970643	5781	3563	1578.03		chr2	17142754	17146153	3400	1782	3100		chr2	12501412	12504094	2683	1005	234.85
chr2	11971324	11974484	3161	681	191.91		chr2	17190285	17192067	1783	1050	208.08		chr2	12505540	12510985	5446	3557	1725.33
chr2	12006118	12010697	4580	2748	840.47		chr2	17194513	17196070	1558	999	135.83		chr2	12511279	12525042	13764	12270	3100
chr2	12010749	12014195	3447	945	738.42		chr2	17233672	17235752	2081	1044	160.85		chr2	12525298	12529691	4394	1853	1438.74
chr2	12029355	12030893	1539	794	109.67		chr2	17256848	17260663	3816	2833	2532.29		chr2	12562528	12565203	2676	1284	195.77
chr2	12031767	12037598	5832	2786	2005.15		chr2	17263846	17265864	2019	988	282.3		chr2	12578588	12581202	2615	1832	370.31
chr2	12053482	12054828	1347	743	65.29		chr2	17275419	17277928	2510	1706	466.69		chr2	12605995	12610123	4129	1282	641.79
chr2	12100752	12106819	6068	3022	3100		chr2	17289496	17291312	1817	725	236.71		chr2	12619682	12621769	2088	678	168.09
chr2	12157346	12158708	1363	682	83.58		chr2	17292211	17294081	1871	958	304.07		chr2	12629868	12631624	1757	789	166.18
chr2	12191567	12197227	5661	2272	1308.53		chr2	17296680	17297883	1204	633	51.76		chr2	12655222	12657378	2157	931	494.24
chr2	12197995	12200942	2948	1576	571.49		chr2	17346663	17349827	3165	923	1318.53		chr2	12660786	12662650	1865	950	479.95
chr2	12228718	12230114	1397	767	84.6		chr2	17369725	17373962	4238	1430	3185.16		chr2	12676270	12677468	1199	373	89
chr2	12246245	12251954	5710	4994	1510.95		chr2	17379896	17382685	2790	1488	704.8		chr2	12717816	12734723	16908	6146	3100
chr2	12256021	12264712	8692	6176	2839.23		chr2	17436303	17439388	3086	1281	470.31		chr2	12736913	12739208	2296	1391	918.25
chr2	12271714	12279247	7534	4641	3100		chr2	17439736	17442648	2913	885	264.48		chr2	12740833	12742396	1564	708	82.89
chr2	12294883	12297409	2527	822	440.91		chr2	17461364	17465452	4089	2247	3100		chr2	12755778	12759943	4166	1971	1999.18
chr2	12302788	12305442	2655	1122	1003.75		chr2	17465530	17468916	3387	1534	376.87		chr2	12765388	12767466	2079	547	267.7
chr2	12312372	12315479	3108	1367	716.96		chr2	17555940	17558545	2606	1694	710.13		chr2	12770662	12774000	3339	1681	578.55
chr2	12317128	12319019	1892	962	103.71		chr2	17559129	17563131	4003	2114	2847.92		chr2	12788844	12793202	4359	1202	1498.56
chr2	12322324	12325652	3329	933	322.85		chr2	17568212	17570086	1875	988	549.68		chr2	12796226	12797433	1208	949	61.51
chr2	12336866	12338899	2034	1473	81.45		chr2	17580520	17582647	2128	792	544.49		chr2	12840842	12846252	5411	3074	908.94
chr2	12339583	12351517	11935	3441	2285.78		chr2	17657658	17659959	2302	816	402.79		chr2	12863311	12871675	8365	3605	3100
chr2	12353646	12355962	2317	1431	395.89		chr2	17663047	17666210	3164	1794	1510.59		chr2	12886043	12889133	3091	2036	397.9
chr2	12359251	12367822	8572	5330	3100		chr2	17668278	17670265	1988	857	438.49		chr2	12889900	12893144	3245	1782	1101.1
chr2	12382144	12385378	3235	1744	519.92		chr2	17710516	17712545	2030	1327	297.61		chr2	12899291	12901989	2699	1647	371.42
chr2	12386472	12395652	9181	2687	2550.55		chr2	17714582	17717755	3174	2126	992.34		chr2	12912646	12924821	12176	8449	2387.7
chr2	12437526	12448911	11386	1930	3100		chr2	17742321	17745283	2963	1869	1634.37		chr2	12929738	12933355	3618	1664	1308.92
chr2	12453352	12465528	12177	3155	3100		chr2	17746934	17751896	4963	1437	856.85		chr2	12939830	12944331	4502	2483	1607.73
chr2	12465683	12469678	3996	1284	423.09		chr2	17766892	17771631	4740	3201	1285.67		chr2	13052441	13064840	12400	8248	3100
chr2	12473318	12476339	3022	1644	229.13		chr2	17785582	17788663	3082	2282	400.6		chr2	13068011	13075848	7838	2286	3100
chr2	12482864	12484245	1382	909	67.42		chr2	17819937	17822817	2881	893	969.22		chr2	13099746	13102178	2433	1465	1125.51
chr2	12497669	12499524	1856	659	185.15		chr2	17877997	17881081	3085	1333	178.19		chr2	13105539	13113617	8079	6251	1736.1
chr2	12501513	12504000	2488	1011	320.62		chr2	17881449	17883006	1558	600	92.15		chr2	13133412	13134747	1336	634	77.51
chr2	12506388	12510553	4166	2846	1328.26		chr2	17901574	17903897	2324	1258	348.23		chr2	13135119	13136340	1222	641	64.99
chr2	12511388	12524725	13338	12123	2947.59		chr2	17907762	17910389	2628	1791	124.09		chr2	13147542	13152463	4922	1096	862.12
chr2	12525410	12529490	4081	3338	717.55		chr2	17963837	17966120	2284	1072	790.29		chr2	13163443	13168071	4629	3944	670.45
chr2	12562363	12565140	2778	1539	516.91		chr2	17986293	17990018	3726	2799	621.69		chr2	13201638	13203239	1602	929	70.03
chr2	12578504	12581198	2695	1521	763.84		chr2	18050202	18052569	2368	980	788.27		chr2	13211772	13213132	1361	786	70.24
chr2	12605973	12607950	1978	1051	272.15		chr2	18059284	18060666	1383	767	75.35		chr2	13232675	13255579	22905	5509	3100
chr2	12608243	12610183	1941	1131	200.58		chr2	18066953	18069229	2277	585	136.79		chr2	13258357	13259763	1407	910	69.37
chr2	12655131	12657376	2246	869	692.41		chr2	18075501	18077957	2457	1013	892.83		chr2	13260054	13261803	1750	1205	74.19
chr2	12660861	12662665	1805	847	594.75		chr2	18080377	18083225	2849	1485	1282.7		chr2	13275247	13276878	1632	742	265.6
chr2	12676187	12677300	1114	340	50.35		chr2	18085409	18089941	4533	3529	1510.71		chr2	13277252	13282084	4833	881	1396.6
chr2	12709596	12711593	1998	1402	143.58		chr2	18093470	18095425	1956	1233	84.92		chr2	13285727	13289463	3737	3096	368.5
chr2	12717758	12722390	4633	1105	1547.45		chr2	18104934	18106462	1529	830	57.38		chr2	13298892	13301998	3107	1232	651.94
chr2	12722566	12734677	12112	1763	3100		chr2	18162516	18164761	2246	1160	262.45		chr2	13306316	13307684	1369	817	69.15
chr2	12736955	12739246	2292	1300	977.43		chr2	18166791	18170962	4172	1364	724.46		chr2	13314313	13316210	1898	875	284.16
chr2	12740772	12742156	1385	768	75.07		chr2	18172073	18174724	2652	1310	1125.35		chr2	13372712	13375603	2892	1991	188.67
chr2	12756117	12759237	3121	1761	1462.98		chr2	18188501	18190985	2485	1455	353.63		chr2	13393879	13398132	4254	1469	1534.39
chr2	12765315	12767032	1718	930	156.47		chr2	18203195	18205415	2221	1472	1156.06		chr2	13404301	13405624	1324	596	60.69
chr2	12771544	12773888	2345	743	260.08		chr2	18216241	18217718	1478	817	120.6		chr2	13405802	13409884	4083	2370	437.61
chr2	12789173	12792489	3317	1010	325.5		chr2	18219433	18221418	1986	1055	466.32		chr2	13474853	13479196	4344	1969	3100
chr2	12842986	12845380	2395	963	438.59		chr2	18230839	18232875	2037	855	973.94		chr2	13479628	13481541	1914	1073	177.23
chr2	12864116	12871628	7513	5319	3100		chr2	18246261	18248734	2474	1674	368.89		chr2	13483194	13485966	2773	825	420.93
chr2	12886409	12889208	2800	1692	549.86		chr2	18289749	18292523	2775	1240	463.31		chr2	13507858	13517723	9866	7348	3100
chr2	12890044	12893013	2970	2144	407.31		chr2	18293225	18295285	2061	856	129.02		chr2	13571616	13572974	1359	348	83.63
chr2	12899484	12902054	2571	1174	360.66		chr2	18309917	18312307	2391	927	1315.63		chr2	13576489	13579666	3178	1307	1360.71
chr2	12912799	12918540	5742	2932	764.58		chr2	18313693	18315629	1937	835	399.25		chr2	13580142	13582632	2491	646	270.16
chr2	12918957	12921870	2914	1997	1138.44		chr2	18323396	18324722	1327	568	64.18		chr2	13610682	13612688	2007	1108	166.32
chr2	12921976	12924755	2780	1309	448.64		chr2	18345322	18347319	1998	772	263.26		chr2	13654272	13657693	3422	1579	828.5
chr2	12930055	12933107	3053	1536	702.8		chr2	18353216	18354810	1595	822	224.89		chr2	13674154	13675913	1760	833	249.01
chr2	12939909	12943982	4074	764	683.26		chr2	18357296	18358836	1541	1116	103.6		chr2	13702880	13714300	11421	1598	3100
chr2	13052395	13063896	11502	8372	3100		chr2	18370282	18371963	1682	972	114.23		chr2	13734869	13745213	10345	7652	3100
chr2	13068129	13075795	7667	6247	2474.4		chr2	18388886	18393768	4883	3910	460.52		chr2	13765885	13769503	3619	1383	1401.71
chr2	13099419	13102071	2653	1717	775.99		chr2	18395038	18399299	4262	3227	916.99		chr2	13781610	13785066	3457	1692	2148.33
chr2	13105588	13106895	1308	666	90.16		chr2	18445912	18450575	4664	2187	2318.3		chr2	13808574	13813775	5202	1268	797.65
chr2	13107524	13109493	1970	790	79.96		chr2	18470158	18473200	3043	729	258.19		chr2	13814506	13820398	5893	5016	1559.51
chr2	13109542	13113212	3671	2221	678.37		chr2	18518409	18523607	5199	4304	600.8		chr2	13835564	13844668	9105	5107	3100
chr2	13133564	13134760	1197	714	50.14		chr2	18526657	18531564	4908	1284	735.47		chr2	13902372	13906917	4546	3682	972.34
chr2	13148025	13150340	2316	1316	298.3		chr2	18558128	18561788	3661	1115	1106		chr2	13925431	13927212	1782	822	178.82
chr2	13166239	13167754	1516	1285	70.75		chr2	18598812	18601322	2511	1099	698.66		chr2	13927431	13930052	2622	965	447.46
chr2	13168446	13170418	1973	1281	140.04		chr2	18606655	18610969	4315	1873	3100		chr2	13930130	13932860	2731	1228	498.09
chr2	13234354	13245453	11100	3791	3100		chr2	18627476	18636634	9159	2524	3100		chr2	13938909	13953883	14975	14299	3100
chr2	13245507	13246595	1089	494	69.95		chr2	18644048	18648366	4319	1769	169.97		chr2	13984194	13987017	2824	1813	609.2
chr2	13247494	13255515	8022	4998	3064.82		chr2	18697304	18699725	2422	1471	470.19		chr2	13987205	13988972	1768	823	251.1
chr2	13275288	13276830	1543	659	98.45		chr2	18703937	18707064	3128	1475	191.79		chr2	14000143	14001635	1493	319	96.22
chr2	13277271	13280613	3343	964	1833.86		chr2	18709752	18711890	2139	1702	75.87		chr2	14028894	14033112	4219	1040	223.04
chr2	13299212	13302006	2795	1003	254.43		chr2	18712215	18714682	2468	1826	271.42		chr2	14052516	14055658	3143	1032	1986.16
chr2	13314296	13316090	1795	651	139		chr2	18715910	18717230	1321	690	64.97		chr2	14082286	14086635	4350	2312	446.79
chr2	13394040	13397883	3844	1307	697.84		chr2	18717555	18721185	3631	1109	3100		chr2	14103369	14105298	1930	767	150.71
chr2	13404241	13406913	2673	940	149.27		chr2	18725956	18730373	4418	2090	311.24		chr2	14131199	14133081	1883	533	313.78
chr2	13407013	13409165	2153	1311	352.37		chr2	18733402	18734642	1241	550	54.68		chr2	14133573	14136169	2597	1482	408.27
chr2	13474887	13479033	4147	1748	3100		chr2	18803592	18805763	2172	926	242.67		chr2	14147502	14150908	3407	1747	1364.66
chr2	13479856	13481268	1413	716	85.08		chr2	18807810	18811389	3580	2822	1041.37		chr2	14190592	14193797	3206	2591	526.89
chr2	13483056	13485972	2917	1117	429.5		chr2	18845445	18850345	4901	1824	2272.51		chr2	14194083	14197671	3589	1110	473.61
chr2	13507880	13514235	6356	4040	3100		chr2	18867069	18868808	1740	811	355.8		chr2	14242849	14245098	2250	766	229.62
chr2	13514344	13517604	3261	1228	2246.32		chr2	18913143	18916918	3776	1334	1156.4		chr2	14257615	14261136	3522	1789	820.65
chr2	13571853	13573806	1954	1210	98.26		chr2	18959170	18960819	1650	944	116.15		chr2	14261879	14263299	1421	775	75.52
chr2	13575787	13579011	3225	1915	442.37		chr2	18961200	18962534	1335	628	76.8		chr2	14283846	14296841	12996	10181	3100
chr2	13611042	13612664	1623	652	114.69		chr2	18993861	18995495	1635	797	306.98		chr2	14320526	14324171	3646	903	2278.32
chr2	13654358	13657506	3149	1484	745		chr2	19080707	19082044	1338	546	76.21		chr2	14336970	14349897	12928	6135	3100
chr2	13674254	13675608	1355	583	71.94		chr2	19082171	19083774	1604	353	64.85		chr2	14364273	14366941	2669	1186	480.17
chr2	13703094	13706435	3342	1520	1872.51		chr2	19133084	19135296	2213	1217	366.24		chr2	14393214	14395246	2033	767	67.13
chr2	13706577	13714178	7602	1245	3100		chr2	19144646	19147361	2716	1547	393.51		chr2	14399247	14403534	4288	1818	2560.28
chr2	13734965	13739784	4820	2379	937.89		chr2	19148643	19151376	2734	1461	2403.58		chr2	14432608	14434732	2125	1273	515.25
chr2	13740186	13745287	5102	2372	2908.62		chr2	19175396	19177894	2499	1288	561.09		chr2	14442139	14447635	5497	905	2681.83
chr2	13765844	13769242	3399	1319	838.25		chr2	19180487	19181861	1375	583	92.64		chr2	14479869	14486031	6163	3128	1826.28
chr2	13781849	13784966	3118	1393	1953.51		chr2	19198338	19200727	2390	1147	2054.77		chr2	14491676	14495993	4318	3606	974.76
chr2	13791396	13793285	1890	1062	61.67		chr2	19204968	19211615	6648	5585	700.15		chr2	14506664	14512043	5380	2658	2593.56
chr2	13808693	13811964	3272	1270	255.07		chr2	19212559	19216450	3892	2340	209.67		chr2	14549114	14554486	5373	1990	2609
chr2	13814387	13818738	4352	2434	663.09		chr2	19216985	19227437	10453	4289	3192.46		chr2	14633167	14636179	3013	1264	981.03
chr2	13818775	13820366	1592	772	119.98		chr2	19260699	19262752	2054	1350	291.35		chr2	14646659	14648849	2191	1126	337.85
chr2	13835586	13844503	8918	835	3100		chr2	19265144	19266464	1321	777	84.51		chr2	14652002	14653891	1890	902	374.77
chr2	13902641	13904255	1615	761	183.8		chr2	19296355	19297972	1618	874	155.2		chr2	14674617	14680313	5697	2284	205.77
chr2	13925407	13927164	1758	920	142.02		chr2	19306456	19309266	2811	1617	1298.98		chr2	14682669	14686463	3795	2979	91.21
chr2	13927375	13930087	2713	1643	701.41		chr2	19323792	19333135	9344	1830	3100		chr2	14687980	14702396	14417	6355	3100
chr2	13930580	13932273	1694	706	111.47		chr2	19355215	19357799	2585	1415	622.77		chr2	14711206	14713718	2513	1320	561.31
chr2	13938809	13954005	15197	14406	3100		chr2	19371485	19374514	3030	1572	429.59		chr2	14731810	14733326	1517	912	86.82
chr2	13984651	13986813	2163	1304	201.86		chr2	19377617	19378673	1057	520	52.51		chr2	14733699	14735114	1416	691	77.08
chr2	13987392	13988976	1585	778	183.99		chr2	19403986	19407029	3044	1419	1575.46		chr2	14780967	14786861	5895	3972	2440.86
chr2	14028790	14033295	4506	1182	1940.04		chr2	19411195	19413929	2735	647	552.1		chr2	14790161	14793126	2966	896	950.37
chr2	14052689	14055579	2891	750	2023.26		chr2	19415978	19418563	2586	1832	1610.47		chr2	14838853	14840229	1377	590	106.07
chr2	14083771	14086648	2878	700	86.64		chr2	19462365	19463949	1585	617	124.33		chr2	14861564	14864659	3096	1688	456.82
chr2	14103401	14104831	1431	702	66.81		chr2	19477489	19480469	2981	1137	444.22		chr2	14905194	14906518	1325	685	95.88
chr2	14133557	14135237	1681	658	111.37		chr2	19485385	19486887	1503	702	121.79		chr2	14931883	14936675	4793	3445	3100
chr2	14147703	14150743	3041	1826	687.96		chr2	19503504	19512998	9495	2547	3100		chr2	14937471	14940452	2982	1583	515.06
chr2	14191893	14193726	1834	880	165.39		chr2	19515053	19517300	2248	1292	335.71		chr2	14954103	14957686	3584	1485	1544.54
chr2	14194282	14195964	1683	962	85.12		chr2	19520120	19521631	1512	755	67.08		chr2	14982365	14984489	2125	963	400.39
chr2	14242853	14245107	2255	1083	230.91		chr2	19582226	19583850	1625	712	168.01		chr2	14991995	14996053	4059	3114	535.58
chr2	14258275	14260854	2580	1186	800.31		chr2	19602461	19607034	4574	1048	1493.83		chr2	15003015	15006184	3170	1329	198.49
chr2	14284210	14296690	12481	7185	3100		chr2	19623615	19625467	1853	958	444.56		chr2	15033738	15036791	3054	1174	337.61
chr2	14320468	14323602	3135	1155	2295.75		chr2	19668699	19670466	1768	879	240		chr2	15050869	15052164	1296	607	73.86
chr2	14336879	14349732	12854	6160	3100		chr2	19684724	19688091	3368	2594	437.73		chr2	15082519	15084561	2043	1167	101.64
chr2	14364424	14366145	1722	1121	129.31		chr3	3819	6101	2283	837	670.44		chr2	15085411	15088318	2908	1854	843.64
chr2	14393228	14394632	1405	762	92.17		chr3	23227	28039	4813	3165	1155.84		chr2	15097197	15098626	1430	897	68.73
chr2	14399254	14403318	4065	1708	1507.83		chr3	66628	69123	2496	1620	664.7		chr2	15108431	15112925	4495	2304	2056.1
chr2	14413537	14415567	2031	747	187.61		chr3	73266	80171	6906	3844	1231.97		chr2	15123975	15126100	2126	1192	259.07
chr2	14432869	14434797	1929	908	362.99		chr3	81156	85355	4200	2612	990.07		chr2	15153510	15156780	3271	752	446.85
chr2	14442117	14447452	5336	1157	1569.17		chr3	159190	163294	4105	1149	2012.65		chr2	15159091	15166725	7635	2955	3100
chr2	14479990	14486035	6046	2912	729.46		chr3	204558	206573	2016	983	109.16		chr2	15174118	15179750	5633	3571	2484.8
chr2	14491874	14495967	4094	3409	515.28		chr3	251594	253147	1554	810	82.29		chr2	15185645	15188654	3010	975	422.18
chr2	14506683	14512074	5392	3984	2511.56		chr3	302820	304866	2047	1347	149.58		chr2	15201038	15203555	2518	1441	275.45
chr2	14549360	14553946	4587	1703	1716.71		chr3	311808	314542	2735	1286	245.58		chr2	15221096	15224065	2970	1456	554.48
chr2	14575241	14576549	1309	614	77.62		chr3	322127	326030	3904	2597	3200.78		chr2	15231113	15233338	2226	1160	472.4
chr2	14633122	14636007	2886	1366	1285.54		chr3	332965	336578	3614	2354	1600.2		chr2	15291822	15296514	4693	2997	1738.12
chr2	14646701	14648326	1626	1277	83.91		chr3	390870	393758	2889	1468	918.19		chr2	15314831	15317876	3046	547	302.73
chr2	14652085	14653531	1447	717	147.12		chr3	413731	415077	1347	802	98.54		chr2	15328844	15333324	4481	3575	1250.09
chr2	14674640	14679999	5360	2305	594.16		chr3	419320	423223	3904	3098	1113.09		chr2	15357161	15359067	1907	886	207.16
chr2	14683205	14686462	3258	2477	386.42		chr3	464057	467948	3892	2593	3100		chr2	15372593	15374562	1970	1187	140.66
chr2	14688056	14702372	14317	7916	3100		chr3	499362	502567	3206	1700	336.66		chr2	15377359	15379058	1700	997	200.06
chr2	14711195	14714037	2843	763	453.31		chr3	516669	518370	1702	687	136.02		chr2	15379326	15384806	5481	1067	2071.13
chr2	14750151	14753479	3329	2353	107.84		chr3	519256	520631	1376	650	79.14		chr2	15412831	15414991	2161	1510	136.67
chr2	14781165	14786582	5418	2520	1532.97		chr3	555037	557515	2479	1589	152.24		chr2	15415251	15416912	1662	773	143.31
chr2	14790134	14793052	2919	1028	487.58		chr3	559071	561991	2921	1821	643.73		chr2	15417704	15419587	1884	1221	183.04
chr2	14838850	14840230	1381	625	55.09		chr3	573107	576403	3297	967	2014.15		chr2	15440418	15441997	1580	555	105.41
chr2	14861667	14864392	2726	1550	428.81		chr3	630150	631546	1397	685	118.8		chr2	15483608	15484973	1366	652	83.48
chr2	14905233	14906612	1380	676	95.9		chr3	658602	664293	5692	1783	2316.01		chr2	15485168	15488481	3314	2216	941.9
chr2	14931690	14936528	4839	2585	2973.27		chr3	667715	670098	2384	1497	75.13		chr2	15494172	15500556	6385	1333	1078.87
chr2	14937378	14940379	3002	1588	368.37		chr3	735283	739669	4387	2427	2065.84		chr2	15533636	15535503	1868	716	179.2
chr2	14954355	14957702	3348	1652	1057.43		chr3	744305	746554	2250	700	152.79		chr2	15541903	15546237	4335	2899	1174.99
chr2	14982543	14984620	2078	752	353.8		chr3	746631	749064	2434	1455	948.79		chr2	15574118	15575502	1385	792	75.07
chr2	14993219	14996232	3014	2195	409.13		chr3	754829	758661	3833	805	1040		chr2	15627169	15631336	4168	904	1344.03
chr2	15033770	15035655	1886	1044	168.12		chr3	763542	764870	1329	581	56.32		chr2	15676483	15679150	2668	1157	462.62
chr2	15049053	15050246	1194	621	58.09		chr3	764872	767667	2796	919	88.06		chr2	15693903	15695211	1309	664	56.28
chr2	15050922	15053118	2197	810	84.3		chr3	809735	812384	2650	1739	584.05		chr2	15707703	15717196	9494	2537	3100
chr2	15082582	15084738	2157	986	366.14		chr3	863095	864412	1318	601	156.26		chr2	15719412	15721990	2579	1060	1704.09
chr2	15085692	15088301	2610	1704	462.05		chr3	888556	893368	4813	3246	148.08		chr2	15726759	15731756	4998	2176	1138.44
chr2	15108479	15112823	4345	2238	1080.46		chr3	895743	899145	3403	1566	1074.03		chr2	15733139	15736465	3327	2055	879.44
chr2	15126770	15128426	1657	703	103.47		chr3	930356	932181	1826	826	209.87		chr2	15751477	15753828	2352	1623	305.55
chr2	15159180	15163208	4029	2852	1376.37		chr3	935171	936649	1479	635	98.43		chr2	15768095	15771758	3664	1826	365.78
chr2	15174390	15179498	5109	1200	1130.42		chr3	942657	945213	2557	1090	137.12		chr2	15771893	15773881	1989	945	302.39
chr2	15185600	15188334	2735	912	392		chr3	1052162	1055243	3082	2363	819.54		chr2	15775584	15777924	2341	1381	657.78
chr2	15202032	15203636	1605	701	85.37		chr3	1093932	1099048	5117	1251	3095.9		chr2	15811348	15814529	3182	1124	733.76
chr2	15221279	15223953	2675	1585	391.99		chr3	1101338	1104652	3315	911	849.57		chr2	15819808	15829727	9920	8293	3100
chr2	15231195	15233312	2118	1162	212.4		chr3	1108775	1112548	3774	1829	1495.04		chr2	15840877	15850246	9370	4761	2082.41
chr2	15291772	15296438	4667	2887	2737.83		chr3	1127632	1128807	1176	356	63.19		chr2	15898931	15900748	1818	1198	70.55
chr2	15315041	15318063	3023	2004	329.46		chr3	1129336	1131753	2418	1188	817.57		chr2	15932031	15940284	8254	6929	3100
chr2	15328848	15333144	4297	3489	2380.42		chr3	1133935	1137501	3567	2171	677.49		chr2	15941741	15943639	1899	756	216.35
chr2	15357088	15359211	2124	850	667.74		chr3	1143329	1146749	3421	728	906.94		chr2	15951166	15960315	9150	5694	3100
chr2	15377400	15378462	1063	415	51.72		chr3	1159240	1161369	2130	1134	1089.69		chr2	15963900	15966312	2413	1513	239.27
chr2	15379416	15383881	4466	801	888.82		chr3	1175586	1177230	1645	700	241.05		chr2	15966879	15968800	1922	1140	346.95
chr2	15413057	15414577	1521	585	100.77		chr3	1220964	1225931	4968	1152	151.43		chr2	15970265	15972428	2164	753	197.59
chr2	15415302	15417040	1739	1192	142.46		chr3	1281126	1282920	1795	996	190.9		chr2	15974619	15976311	1693	864	64.58
chr2	15417786	15419301	1516	941	103.81		chr3	1383437	1385553	2117	1043	640.42		chr2	15983937	15985418	1482	916	75.25
chr2	15485251	15488120	2870	1833	450.32		chr3	1439352	1442137	2786	975	1104.09		chr2	16011678	16016030	4353	2853	1595.02
chr2	15494831	15496247	1417	695	60.63		chr3	1507437	1509372	1936	898	640.25		chr2	16017979	16019917	1939	1079	253.56
chr2	15498399	15500233	1835	831	106.26		chr3	1549564	1552758	3195	2043	359.1		chr2	16043049	16047221	4173	2587	3121.33
chr2	15542473	15546318	3846	938	1012.64		chr3	1571724	1578436	6713	4599	1210.41		chr2	16056217	16058351	2135	997	397.42
chr2	15574042	15575589	1548	642	106.46		chr3	1693120	1697349	4230	780	378.96		chr2	16074977	16081996	7020	3116	3100
chr2	15627172	15630699	3528	921	368.6		chr3	1751143	1752723	1581	685	138.26		chr2	16116832	16118832	2001	1021	180.54
chr2	15676943	15679074	2132	1627	147.79		chr3	1783099	1785901	2803	1717	652.42		chr2	16142505	16146079	3575	1066	696.1
chr2	15693849	15695283	1435	789	108.8		chr3	1791673	1793150	1478	746	166.18		chr2	16242528	16245899	3372	1346	743.62
chr2	15709245	15713694	4450	1223	2858.79		chr3	1808786	1812379	3594	1570	2529.7		chr2	16246309	16254205	7897	3112	3100
chr2	15713930	15716833	2904	1928	297.05		chr3	1813090	1817259	4170	3049	493.72		chr2	16254211	16256546	2336	1531	268.65
chr2	15719378	15721846	2469	1160	1449.6		chr3	1845209	1848516	3308	2000	3076.49		chr2	16268220	16270416	2197	1476	259.8
chr2	15726797	15728299	1503	747	103.66		chr3	1885137	1887313	2177	1019	585.75		chr2	16279395	16281070	1676	577	119.68
chr2	15728302	15729657	1356	573	61.11		chr3	1928373	1932511	4139	873	986.05		chr2	16281514	16283729	2216	714	469.47
chr2	15729673	15731867	2195	263	167.54		chr3	1938758	1941016	2259	777	388.44		chr2	16297140	16302257	5118	2557	3100
chr2	15733387	15736233	2847	1817	499.04		chr3	1968670	1971281	2612	1856	289.45		chr2	16306161	16309529	3369	1240	1099.13
chr2	15751589	15753337	1749	965	118.59		chr3	1981888	1984380	2493	1009	482.57		chr2	16336955	16342431	5477	3382	3100
chr2	15768490	15771713	3224	1389	1229.99		chr3	2005042	2006634	1593	808	193.63		chr2	16347436	16349610	2175	746	241.94
chr2	15772138	15773688	1551	900	74.22		chr3	2093226	2094493	1268	432	75.12		chr2	16357131	16360206	3076	1982	1629.19
chr2	15775776	15777951	2176	1423	285.9		chr3	2099491	2101619	2129	994	231.55		chr2	16369149	16370210	1062	738	59.93
chr2	15811299	15814566	3268	999	333.86		chr3	2139561	2142111	2551	1773	196.23		chr2	16371907	16373659	1753	1003	118.99
chr2	15819811	15829397	9587	8303	3100		chr3	2196385	2198570	2186	894	432.59		chr2	16388567	16391190	2624	1192	182.4
chr2	15840578	15844644	4067	2770	1176.51		chr3	2205886	2208434	2549	1057	391.86		chr2	16413795	16422308	8514	2482	3228.29
chr2	15844669	15850239	5571	1136	1290.48		chr3	2209140	2211647	2508	1048	627.53		chr2	16431845	16437575	5731	4426	1318.64
chr2	15932310	15940070	7761	4134	1283.48		chr3	2306742	2311507	4766	3351	2701.05		chr2	16442145	16444238	2094	825	521.06
chr2	15951105	15960107	9003	3981	523.78		chr3	2349063	2350492	1430	764	84.3		chr2	16455464	16459615	4152	2573	3100
chr2	15967103	15968659	1557	888	188.76		chr3	2390743	2392277	1535	656	140.54		chr2	16460502	16463181	2680	877	215.36
chr2	15974789	15976156	1368	618	60.96		chr3	2496287	2498329	2043	970	136.24		chr2	16486601	16488896	2296	1203	1525.33
chr2	15983851	15985326	1476	799	87.16		chr3	2498402	2508057	9656	4202	3100		chr2	16490622	16501808	11187	8416	3100
chr2	16012495	16015913	3419	2030	1833.9		chr3	2540465	2542489	2025	902	455.4		chr2	16517136	16518843	1708	822	187.05
chr2	16017997	16019918	1922	1099	153.83		chr3	2567491	2570405	2915	1643	1675.74		chr2	16524860	16526610	1751	1161	127.47
chr2	16043355	16046930	3576	2144	1744.23		chr3	2571901	2575813	3913	2663	1466.1		chr2	16542416	16543566	1151	604	55.89
chr2	16056147	16058396	2250	1059	56.78		chr3	2576384	2579655	3272	1441	1586.35		chr2	16549818	16551243	1426	917	83.15
chr2	16075100	16082070	6971	4724	3100		chr3	2630843	2632874	2032	956	254.61		chr2	16593835	16596565	2731	1171	395.32
chr2	16117160	16119098	1939	581	74.41		chr3	2697027	2699305	2279	683	107.47		chr2	16618178	16625197	7020	5454	712.33
chr2	16120178	16126981	6804	4521	110.55		chr3	2842156	2845858	3703	1464	401.16		chr2	16630064	16639515	9452	1323	3100
chr2	16127859	16131596	3738	813	535.64		chr3	2848103	2849637	1535	879	83.94		chr2	16649548	16651321	1774	603	206.3
chr2	16142584	16144375	1792	866	191.21		chr3	2853593	2854915	1323	683	59.56		chr2	16651691	16653639	1949	1110	201.94
chr2	16242403	16244858	2456	1429	597.81		chr3	2855751	2857446	1696	948	278.39		chr2	16694479	16696521	2043	699	156.62
chr2	16246470	16253967	7498	3193	3100		chr3	2864612	2866754	2143	1481	260.57		chr2	16723557	16726419	2863	1108	1830.38
chr2	16254832	16256263	1432	853	50.61		chr3	2868217	2870452	2236	1534	293.63		chr2	16759679	16764471	4793	3286	649.58
chr2	16268766	16270278	1513	770	63.88		chr3	2882067	2884092	2026	994	455.07		chr2	16779174	16785135	5962	835	2164.83
chr2	16279338	16280909	1572	865	198.28		chr3	2886107	2887908	1802	1036	95.54		chr2	16792603	16799636	7034	4701	1132.63
chr2	16281573	16283638	2066	715	233.88		chr3	2918605	2919890	1286	626	69.28		chr2	16808711	16810817	2107	1118	94.63
chr2	16297200	16302118	4919	2553	3100		chr3	2923085	2925903	2819	1052	2606.97		chr2	16815505	16821109	5605	2958	3100
chr2	16306234	16309331	3098	1101	673.99		chr3	2969081	2970755	1675	763	63.66		chr2	16856592	16864225	7634	5846	3100
chr2	16337075	16342313	5239	3164	3057.22		chr3	3051166	3052809	1644	840	120.52		chr2	16865579	16869209	3631	2235	1011.18
chr2	16347614	16349416	1803	1319	58.81		chr3	3053064	3057386	4323	1975	2982.98		chr2	16883545	16893351	9807	4369	3100
chr2	16357301	16360042	2742	1804	1036.1		chr3	3061619	3063143	1525	710	156.24		chr2	16901528	16909564	8037	1706	3100
chr2	16388966	16390814	1849	1205	83.52		chr3	3076117	3079739	3623	2316	2128.65		chr2	16915146	16918395	3250	1681	1630.11
chr2	16413928	16422015	8088	6951	2429.09		chr3	3133096	3134908	1813	820	172.59		chr2	16924182	16929612	5431	3685	855.67
chr2	16432820	16437564	4745	3454	629.11		chr3	3179541	3182110	2570	1391	1298.33		chr2	16938088	16940143	2056	1164	877.51
chr2	16442441	16444056	1616	984	127.01		chr3	3203286	3207757	4472	1064	182.42		chr2	16971523	16974217	2695	2013	206.58
chr2	16455615	16459452	3838	2450	2082.74		chr3	3255445	3262029	6585	3487	674.88		chr2	16996337	17002666	6330	1204	2195.79
chr2	16486620	16489096	2477	1638	1472.46		chr3	3274433	3276194	1762	859	209.17		chr2	17003903	17005133	1231	464	53.42
chr2	16490715	16501757	11043	2332	3100		chr3	3306297	3315292	8996	4749	3100		chr2	17005795	17009110	3316	1130	925.28
chr2	16524927	16526610	1684	769	227.25		chr3	3316031	3317434	1404	744	80.71		chr2	17027595	17032394	4800	2519	3100
[truncated: 3,009 more rows]
