# Supplementary material for: Genome‐wide occupancy of histone H3K27 methyltransferases CURLY LEAF and SWINGER in Arabidopsis seedlings
Source: Plant Direct. 2019 Jan 31;3(1):e00100. doi: 10.1002/pld3.100 (PMC6508855; doi:10.1002/pld3.100)
Supplement: Supplementary file 8 [file PLD3-3-e00100-s008.xlsx]

## Sheet: sheet1
WT_H3K27me3 (WT_K27) marked genes		CLF-bound with K27		SWN-bound with K27
AT1G01030		AT1G01030		AT1G01030
AT1G01070		AT1G01183		AT1G01183
AT1G01073		AT1G01453		AT1G01250
AT1G01183		AT1G02065		AT1G01453
AT1G01190		AT1G02070		AT1G02040
AT1G01250		AT1G02330		AT1G02050
AT1G01280		AT1G02335		AT1G02065
AT1G01290		AT1G02340		AT1G02070
AT1G01350		AT1G02390		AT1G02074
AT1G01355		AT1G02620		AT1G02190
AT1G01410		AT1G03710		AT1G02205
AT1G01453		AT1G03720		AT1G02330
AT1G01580		AT1G03790		AT1G02335
AT1G01670		AT1G03800		AT1G02340
AT1G01680		AT1G03830		AT1G02390
AT1G02040		AT1G03840		AT1G02620
AT1G02050		AT1G04150		AT1G02810
AT1G02065		AT1G04445		AT1G02813
AT1G02070		AT1G04450		AT1G02816
AT1G02074		AT1G04660		AT1G03103
AT1G02190		AT1G04670		AT1G03106
AT1G02205		AT1G05230		AT1G03110
AT1G02310		AT1G05370		AT1G03490
AT1G02330		AT1G06800		AT1G03710
AT1G02335		AT1G06810		AT1G03720
AT1G02340		AT1G06820		AT1G03790
AT1G02360		AT1G06980		AT1G03800
AT1G02390		AT1G06990		AT1G03830
AT1G02400		AT1G07000		AT1G03840
AT1G02405		AT1G07430		AT1G04150
AT1G02410		AT1G07640		AT1G04250
AT1G02440		AT1G08290		AT1G04445
AT1G02450		AT1G08465		AT1G04450
AT1G02460		AT1G08860		AT1G04660
AT1G02580		AT1G09026		AT1G04670
AT1G02620		AT1G09030		AT1G05230
AT1G02680		AT1G09350		AT1G05370
AT1G02681		AT1G09380		AT1G05420
AT1G02770		AT1G09480		AT1G06800
AT1G02790		AT1G09486		AT1G06810
AT1G02810		AT1G09930		AT1G06820
AT1G02813		AT1G09932		AT1G06980
AT1G02816		AT1G09935		AT1G06990
AT1G02950		AT1G09960		AT1G07000
AT1G02952		AT1G10220		AT1G07430
AT1G02980		AT1G10270		AT1G07640
AT1G03020		AT1G10480		AT1G07645
AT1G03022		AT1G10580		AT1G07660
AT1G03103		AT1G10585		AT1G07980
AT1G03106		AT1G11230		AT1G07985
AT1G03110		AT1G11470		AT1G08290
AT1G03445		AT1G11570		AT1G08465
AT1G03490		AT1G11572		AT1G08860
AT1G03495		AT1G11600		AT1G08990
AT1G03710		AT1G12030		AT1G09026
AT1G03720		AT1G12070		AT1G09030
AT1G03790		AT1G12180		AT1G09350
AT1G03800		AT1G12200		AT1G09380
AT1G03810		AT1G12260		AT1G09480
AT1G03820		AT1G12490		AT1G09486
AT1G03830		AT1G12560		AT1G09932
AT1G03840		AT1G12570		AT1G09935
AT1G03880		AT1G12630		AT1G09960
AT1G03890		AT1G12950		AT1G10220
AT1G03980		AT1G12960		AT1G10270
AT1G03982		AT1G12980		AT1G10480
AT1G04150		AT1G13280		AT1G10580
AT1G04180		AT1G13290		AT1G10585
AT1G04210		AT1G13370		AT1G11080
AT1G04220		AT1G13400		AT1G11230
AT1G04250		AT1G13410		AT1G11370
AT1G04330		AT1G13670		AT1G11470
AT1G04370		AT1G13710		AT1G11475
AT1G04445		AT1G14110		AT1G11570
AT1G04450		AT1G14120		AT1G11572
AT1G04457		AT1G14549		AT1G11600
AT1G04470		AT1G14550		AT1G11740
AT1G04500		AT1G14560		AT1G12030
AT1G04501		AT1G14580		AT1G12070
AT1G04540		AT1G14930		AT1G12180
AT1G04560		AT1G14940		AT1G12200
AT1G04600		AT1G14950		AT1G12260
AT1G04625		AT1G14960		AT1G12490
AT1G04660		AT1G15360		AT1G12560
AT1G04670		AT1G16390		AT1G12570
AT1G05070		AT1G16530		AT1G12630
AT1G05080		AT1G16940		AT1G12805
AT1G05085		AT1G17300		AT1G12810
AT1G05230		AT1G17310		AT1G12950
AT1G05240		AT1G17950		AT1G12960
AT1G05250		AT1G18140		AT1G12980
AT1G05260		AT1G18290		AT1G13280
AT1G05280		AT1G18570		AT1G13290
AT1G05290		AT1G18710		AT1G13370
AT1G05291		AT1G19790		AT1G13400
AT1G05310		AT1G20065		AT1G13410
AT1G05370		AT1G20070		AT1G13670
AT1G05390		AT1G20657		AT1G13710
AT1G05400		AT1G20800		AT1G14110
AT1G05410		AT1G20810		AT1G14120
AT1G05420		AT1G20900		AT1G14549
AT1G05500		AT1G20990		AT1G14550
AT1G05510		AT1G21140		AT1G14560
AT1G05577		AT1G21290		AT1G14580
AT1G05580		AT1G21300		AT1G14930
AT1G05650		AT1G21910		AT1G14940
AT1G05660		AT1G21990		AT1G14950
AT1G05800		AT1G22110		AT1G14960
AT1G06080		AT1G22490		AT1G15360
AT1G06090		AT1G22910		AT1G15840
AT1G06135		AT1G22990		AT1G16390
AT1G06137		AT1G23380		AT1G16520
AT1G06270		AT1G23400		AT1G16530
AT1G06280		AT1G23410		AT1G16910
AT1G06310		AT1G23420		AT1G16940
AT1G06320		AT1G23770		AT1G17300
AT1G06330		AT1G24260		AT1G17310
AT1G06340		AT1G24577		AT1G17950
AT1G06350		AT1G24590		AT1G18100
AT1G06360		AT1G25240		AT1G18140
AT1G06610		AT1G25250		AT1G18290
AT1G06620		AT1G26515		AT1G18570
AT1G06800		AT1G26520		AT1G18710
AT1G06810		AT1G26780		AT1G19230
AT1G06820		AT1G27040		AT1G19250
AT1G06980		AT1G27560		AT1G19460
AT1G06990		AT1G27860		AT1G19790
AT1G07000		AT1G27870		AT1G19900
AT1G07175		AT1G28080		AT1G20065
AT1G07430		AT1G28300		AT1G20070
AT1G07640		AT1G28360		AT1G20657
AT1G07645		AT1G29280		AT1G20800
AT1G07660		AT1G30100		AT1G20810
AT1G07720		AT1G30650		AT1G20900
AT1G07850		AT1G30700		AT1G20990
AT1G07860		AT1G30710		AT1G21140
AT1G07870		AT1G30720		AT1G21290
AT1G07980		AT1G30730		AT1G21300
AT1G07985		AT1G30740		AT1G21475
AT1G08080		AT1G30840		AT1G21910
AT1G08090		AT1G30930		AT1G22110
AT1G08100		AT1G31040		AT1G22220
AT1G08105		AT1G31310		AT1G22490
AT1G08135		AT1G31600		AT1G22890
AT1G08140		AT1G31620		AT1G22900
AT1G08150		AT1G31670		AT1G22910
AT1G08160		AT1G32049		AT1G22990
AT1G08170		AT1G32050		AT1G23200
AT1G08290		AT1G32170		AT1G23201
AT1G08320		AT1G32240		AT1G23380
AT1G08430		AT1G33610		AT1G23400
AT1G08440		AT1G33730		AT1G23410
AT1G08465		AT1G33740		AT1G23420
AT1G08670		AT1G33743		AT1G23770
AT1G08860		AT1G33760		AT1G24110
AT1G08990		AT1G34460		AT1G24260
AT1G09026		AT1G35750		AT1G24470
AT1G09030		AT1G35830		AT1G24480
AT1G09090		AT1G37140		AT1G24577
AT1G09240		AT1G43005		AT1G24590
AT1G09350		AT1G43140		AT1G25240
AT1G09360		AT1G44080		AT1G25250
AT1G09380		AT1G44318		AT1G25410
AT1G09480		AT1G44350		AT1G25422
AT1G09483		AT1G45145		AT1G26515
AT1G09486		AT1G47610		AT1G26520
AT1G09500		AT1G47990		AT1G26600
AT1G09510		AT1G48130		AT1G26780
AT1G09530		AT1G48730		AT1G27040
AT1G09550		AT1G48740		AT1G27560
AT1G09665		AT1G48742		AT1G27620
AT1G09790		AT1G48990		AT1G27860
AT1G09890		AT1G49190		AT1G27870
AT1G09900		AT1G49330		AT1G28080
AT1G09930		AT1G49450		AT1G28300
AT1G09932		AT1G50880		AT1G28360
AT1G09935		AT1G50960		AT1G28390
AT1G09960		AT1G51190		AT1G29160
AT1G10220		AT1G51270		AT1G29195
AT1G10240		AT1G51290		AT1G29280
AT1G10250		AT1G51300		AT1G30100
AT1G10260		AT1G51355		AT1G30650
AT1G10270		AT1G52690		AT1G30700
AT1G10380		AT1G52695		AT1G30710
AT1G10385		AT1G52830		AT1G30720
AT1G10400		AT1G52890		AT1G30730
AT1G10480		AT1G52900		AT1G30740
AT1G10580		AT1G53020		AT1G30760
AT1G10585		AT1G53023		AT1G30840
AT1G10586		AT1G53340		AT1G30930
AT1G10620		AT1G53350		AT1G31040
AT1G10680		AT1G53360		AT1G31310
AT1G10747		AT1G53366		AT1G31600
AT1G10750		AT1G53370		AT1G31620
AT1G10880		AT1G53640		AT1G31670
AT1G11080		AT1G53700		AT1G31710
AT1G11150		AT1G53830		AT1G32049
AT1G11230		AT1G53990		AT1G32050
AT1G11250		AT1G54000		AT1G32170
AT1G11370		AT1G54035		AT1G32240
AT1G11450		AT1G54040		AT1G33610
AT1G11460		AT1G54200		AT1G33730
AT1G11470		AT1G54330		AT1G33740
AT1G11475		AT1G55110		AT1G33743
AT1G11480		AT1G55580		AT1G33760
AT1G11482		AT1G56030		AT1G34460
AT1G11510		AT1G56430		AT1G34540
AT1G11520		AT1G57800		AT1G35750
AT1G11550		AT1G57830		AT1G35830
AT1G11560		AT1G58050		AT1G37140
AT1G11570		AT1G59670		AT1G43005
AT1G11572		AT1G59675		AT1G43140
AT1G11580		AT1G59680		AT1G44080
AT1G11600		AT1G60070		AT1G44318
AT1G11608		AT1G60072		AT1G44350
AT1G11610		AT1G60073		AT1G45145
AT1G11670		AT1G60075		AT1G47550
AT1G11740		AT1G60180		AT1G47610
AT1G11765		AT1G60570		AT1G47860
AT1G11770		AT1G61580		AT1G47990
AT1G11780		AT1G61590		AT1G48120
AT1G11915		AT1G61660		AT1G48130
AT1G11920		AT1G61750		AT1G48140
AT1G11925		AT1G62270		AT1G48730
AT1G12010		AT1G62300		AT1G48740
AT1G12030		AT1G62360		AT1G48742
AT1G12064		AT1G62420		AT1G48990
AT1G12070		AT1G62490		AT1G49190
AT1G12080		AT1G62500		AT1G49330
AT1G12100		AT1G62700		AT1G49450
AT1G12130		AT1G62981		AT1G50880
AT1G12160		AT1G62990		AT1G50960
AT1G12170		AT1G63040		AT1G51190
AT1G12180		AT1G63190		AT1G51270
AT1G12190		AT1G63205		AT1G51290
AT1G12200		AT1G63206		AT1G51300
AT1G12260		AT1G64030		AT1G51355
AT1G12370		AT1G64060		AT1G52680
AT1G12490		AT1G64255		AT1G52690
AT1G12540		AT1G64480		AT1G52695
AT1G12560		AT1G64583		AT1G52830
AT1G12570		AT1G64585		AT1G52890
AT1G12630		AT1G64618		AT1G52900
AT1G12660		AT1G64620		AT1G53020
AT1G12663		AT1G65350		AT1G53023
AT1G12667		AT1G65385		AT1G53340
AT1G12740		AT1G65390		AT1G53350
AT1G12805		AT1G65481		AT1G53360
AT1G12810		AT1G65483		AT1G53366
AT1G12950		AT1G65620		AT1G53370
AT1G12960		AT1G65730		AT1G53530
AT1G12980		AT1G65850		AT1G53540
AT1G13130		AT1G65910		AT1G53542
AT1G13200		AT1G66320		AT1G53640
AT1G13280		AT1G66490		AT1G53700
AT1G13290		AT1G66500		AT1G53830
AT1G13300		AT1G66850		AT1G53990
AT1G13370		AT1G67150		AT1G54000
AT1G13400		AT1G67160		AT1G54035
AT1G13410		AT1G67170		AT1G54040
AT1G13420		AT1G67260		AT1G54200
AT1G13430		AT1G67760		AT1G54330
AT1G13590		AT1G67770		AT1G54970
AT1G13600		AT1G68040		AT1G55110
AT1G13605		AT1G68130		AT1G55580
AT1G13607		AT1G68360		AT1G56030
AT1G13608		AT1G68460		AT1G56430
AT1G13609		AT1G68480		AT1G57800
AT1G13610		AT1G68510		AT1G57830
AT1G13620		AT1G68520		AT1G58050
AT1G13670		AT1G68810		AT1G59670
AT1G13680		AT1G69110		AT1G59675
AT1G13710		AT1G69120		AT1G59680
AT1G13840		AT1G69180		AT1G59970
AT1G13850		AT1G69310		AT1G60070
AT1G14040		AT1G69690		AT1G60072
AT1G14100		AT1G69810		AT1G60073
AT1G14110		AT1G70020		AT1G60075
AT1G14120		AT1G70170		AT1G60180
AT1G14130		AT1G70560		AT1G60240
AT1G14220		AT1G70640		AT1G60560
AT1G14240		AT1G71002		AT1G60570
AT1G14250		AT1G71390		AT1G60580
AT1G14540		AT1G71930		AT1G61120
AT1G14549		AT1G72140		AT1G61580
AT1G14550		AT1G72210		AT1G61590
AT1G14560		AT1G72290		AT1G61660
AT1G14580		AT1G72570		AT1G61750
AT1G14630		AT1G72580		AT1G62270
AT1G14700		AT1G73410		AT1G62300
AT1G14730		AT1G73620		AT1G62360
AT1G14755		AT1G73805		AT1G62420
AT1G14760		AT1G74000		AT1G62440
AT1G14780		AT1G74010		AT1G62490
AT1G14790		AT1G74500		AT1G62500
AT1G14870		AT1G74660		AT1G62700
AT1G14880		AT1G75388		AT1G62981
AT1G14930		AT1G75390		AT1G62990
AT1G14940		AT1G75450		AT1G63040
AT1G14950		AT1G75500		AT1G63190
AT1G14960		AT1G75520		AT1G63205
AT1G15310		AT1G75717		AT1G63206
AT1G15320		AT1G75720		AT1G63710
AT1G15330		AT1G75730		AT1G64030
AT1G15360		AT1G75790		AT1G64060
AT1G15380		AT1G76135		AT1G64255
AT1G15385		AT1G76230		AT1G64480
AT1G15540		AT1G76240		AT1G64583
AT1G15560		AT1G76250		AT1G64585
AT1G15590		AT1G76430		AT1G64618
AT1G15600		AT1G76440		AT1G64620
AT1G15610		AT1G76500		AT1G65350
AT1G15620		AT1G77145		AT1G65385
AT1G15630		AT1G77200		AT1G65390
AT1G15640		AT1G77950		AT1G65481
AT1G15680		AT1G77990		AT1G65483
AT1G15840		AT1G77992		AT1G65620
AT1G16390		AT1G78330		AT1G65730
AT1G16400		AT1G78640		AT1G65850
AT1G16410		AT1G78710		AT1G65910
AT1G16520		AT1G78810		AT1G66320
AT1G16530		AT1G78815		AT1G66490
AT1G16905		AT1G78860		AT1G66500
AT1G16910		AT1G79430		AT1G66850
AT1G16930		AT1G79580		AT1G67030
AT1G16940		AT1G79840		AT1G67100
AT1G16950		AT1G80580		AT1G67150
AT1G16980		AT1G80820		AT1G67160
AT1G17000		AT2G01810		AT1G67170
AT1G17010		AT2G01940		AT1G67260
AT1G17060		AT2G02070		AT1G67760
AT1G17190		AT2G02080		AT1G67770
AT1G17200		AT2G02450		AT1G67810
AT1G17300		AT2G02620		AT1G67860
AT1G17310		AT2G02660		AT1G67865
AT1G17345		AT2G03020		AT1G68040
AT1G17350		AT2G03030		AT1G68130
AT1G17700		AT2G03040		AT1G68360
AT1G17710		AT2G03150		AT1G68460
AT1G17770		AT2G03160		AT1G68480
AT1G17800		AT2G03170		AT1G68510
AT1G17810		AT2G03180		AT1G68520
AT1G17950		AT2G03190		AT1G68810
AT1G17960		AT2G03290		AT1G69110
AT1G18090		AT2G03291		AT1G69120
AT1G18100		AT2G03500		AT1G69180
AT1G18120		AT2G03710		AT1G69310
AT1G18140		AT2G03960		AT1G69690
AT1G18220		AT2G04840		AT1G69810
AT1G18230		AT2G07130		AT1G70020
AT1G18280		AT2G14210		AT1G70170
AT1G18290		AT2G15600		AT1G70260
AT1G18570		AT2G15610		AT1G70560
AT1G18710		AT2G16190		AT1G70640
AT1G18760		AT2G16570		AT1G70885
AT1G18770		AT2G16850		AT1G70890
AT1G18780		AT2G17950		AT1G71002
AT1G18790		AT2G17960		AT1G71390
AT1G18810		AT2G18050		AT1G71520
AT1G18835		AT2G18060		AT1G71530
AT1G18860		AT2G18070		AT1G71692
AT1G18960		AT2G18540		AT1G71695
AT1G18970		AT2G20080		AT1G71696
AT1G19030		AT2G20570		AT1G71890
AT1G19060		AT2G20990		AT1G71930
AT1G19190		AT2G20993		AT1G71960
AT1G19230		AT2G21000		AT1G72090
AT1G19240		AT2G21780		AT1G72100
AT1G19250		AT2G21900		AT1G72140
AT1G19390		AT2G21930		AT1G72200
AT1G19415		AT2G21980		AT1G72210
AT1G19460		AT2G21990		AT1G72290
AT1G19500		AT2G22040		AT1G72570
AT1G19510		AT2G22050		AT1G72580
AT1G19560		AT2G22060		AT1G73410
AT1G19610		AT2G22180		AT1G73590
AT1G19620		AT2G22330		AT1G73620
AT1G19630		AT2G22335		AT1G73805
AT1G19640		AT2G22340		AT1G74000
AT1G19670		AT2G22630		AT1G74010
AT1G19780		AT2G22750		AT1G74500
AT1G19790		AT2G22760		AT1G74660
AT1G19800		AT2G22800		AT1G75388
AT1G19810		AT2G23160		AT1G75390
AT1G19830		AT2G23170		AT1G75450
AT1G19890		AT2G23171		AT1G75500
AT1G19900		AT2G23760		AT1G75520
AT1G19920		AT2G24080		AT1G75620
AT1G19930		AT2G24210		AT1G75710
AT1G19940		AT2G24255		AT1G75717
AT1G20065		AT2G24260		AT1G75720
AT1G20070		AT2G24500		AT1G75730
AT1G20080		AT2G24510		AT1G75790
AT1G20180		AT2G24735		AT1G75830
AT1G20240		AT2G25095		AT1G75870
AT1G20375		AT2G25450		AT1G76135
AT1G20500		AT2G25697		AT1G76230
AT1G20530		AT2G25700		AT1G76240
AT1G20657		AT2G25770		AT1G76250
AT1G20735		AT2G25780		AT1G76430
AT1G20740		AT2G26580		AT1G76440
AT1G20795		AT2G27110		AT1G76500
AT1G20800		AT2G27120		AT1G76610
AT1G20810		AT2G27690		AT1G77110
AT1G20900		AT2G27880		AT1G77145
AT1G20940		AT2G27990		AT1G77200
AT1G20990		AT2G28340		AT1G77640
AT1G21110		AT2G28510		AT1G77700
AT1G21120		AT2G28610		AT1G77710
AT1G21140		AT2G28810		AT1G77950
AT1G21281		AT2G29120		AT1G77990
AT1G21286		AT2G30130		AT1G77992
AT1G21290		AT2G31160		AT1G78330
AT1G21300		AT2G31690		AT1G78450
AT1G21310		AT2G31780		AT1G78460
AT1G21320		AT2G32130		AT1G78640
AT1G21327		AT2G32140		AT1G78710
AT1G21330		AT2G32275		AT1G78810
AT1G21350		AT2G32370		AT1G78815
AT1G21360		AT2G32830		AT1G78820
AT1G21470		AT2G32960		AT1G78860
AT1G21475		AT2G33510		AT1G78970
AT1G21490		AT2G33710		AT1G79360
AT1G21525		AT2G34360		AT1G79430
AT1G21530		AT2G34820		AT1G79580
AT1G21540		AT2G34825		AT1G79760
AT1G21550		AT2G35000		AT1G79840
AT1G21850		AT2G35070		AT1G80130
AT1G21860		AT2G35580		AT1G80133
AT1G21864		AT2G35637		AT1G80340
AT1G21890		AT2G35640		AT1G80580
AT1G21910		AT2G35930		AT1G80820
AT1G21940		AT2G36560		AT1G80860
AT1G21945		AT2G37435		AT1G80865
AT1G21950		AT2G37540		AT2G01770
AT1G21960		AT2G37730		AT2G01810
AT1G21970		AT2G37740		AT2G01940
AT1G21973		AT2G38230		AT2G02070
AT1G21975		AT2G38240		AT2G02080
AT1G21990		AT2G38250		AT2G02450
AT1G22000		AT2G38300		AT2G02620
AT1G22010		AT2G39030		AT2G02660
AT1G22015		AT2G39040		AT2G02680
AT1G22080		AT2G39175		AT2G03020
AT1G22090		AT2G39200		AT2G03030
AT1G22110		AT2G39250		AT2G03040
AT1G22120		AT2G39410		AT2G03150
AT1G22150		AT2G39415		AT2G03160
AT1G22210		AT2G39520		AT2G03170
AT1G22220		AT2G39530		AT2G03180
AT1G22340		AT2G40220		AT2G03190
AT1G22350		AT2G40435		AT2G03290
AT1G22360		AT2G40440		AT2G03291
AT1G22380		AT2G40802		AT2G03500
AT1G22420		AT2G40805		AT2G03710
AT1G22440		AT2G41130		AT2G03960
AT1G22490		AT2G41370		AT2G04840
AT1G22570		AT2G42140		AT2G07130
AT1G22680		AT2G42430		AT2G14210
AT1G22760		AT2G42610		AT2G15020
AT1G22890		AT2G42660		AT2G15600
AT1G22900		AT2G42830		AT2G15610
AT1G22910		AT2G43060		AT2G16190
AT1G22990		AT2G43270		AT2G16570
AT1G23037		AT2G43280		AT2G16850
AT1G23070		AT2G43470		AT2G16890
AT1G23110		AT2G43570		AT2G17950
AT1G23120		AT2G43590		AT2G17960
AT1G23130		AT2G43660		AT2G18050
AT1G23147		AT2G43670		AT2G18060
AT1G23160		AT2G44020		AT2G18070
AT1G23200		AT2G44030		AT2G18540
AT1G23201		AT2G44745		AT2G20080
AT1G23205		AT2G44810		AT2G20350
AT1G23240		AT2G44930		AT2G20360
AT1G23250		AT2G45050		AT2G20520
AT1G23300		AT2G45130		AT2G20570
AT1G23320		AT2G45135		AT2G20990
AT1G23340		AT2G45190		AT2G20993
AT1G23350		AT2G45220		AT2G21000
AT1G23380		AT2G45360		AT2G21780
AT1G23400		AT2G45380		AT2G21900
AT1G23410		AT2G45400		AT2G21930
AT1G23420		AT2G45420		AT2G21980
AT1G23520		AT2G45430		AT2G21990
AT1G23540		AT2G45434		AT2G22040
AT1G23560		AT2G45660		AT2G22050
AT1G23570		AT2G45760		AT2G22055
AT1G23580		AT2G45970		AT2G22060
AT1G23590		AT2G46590		AT2G22180
AT1G23600		AT2G46630		AT2G22330
AT1G23610		AT2G46640		AT2G22335
AT1G23620		AT2G46685		AT2G22340
AT1G23640		AT2G46720		AT2G22630
AT1G23650		AT2G46740		AT2G22750
AT1G23660		AT2G46750		AT2G22760
AT1G23670		AT2G46760		AT2G22800
AT1G23680		AT2G46770		AT2G23160
AT1G23690		AT2G46870		AT2G23170
AT1G23700		AT2G46880		AT2G23171
AT1G23720		AT2G46990		AT2G23760
AT1G23724		AT2G47030		AT2G24080
AT1G23730		AT2G47040		AT2G24210
AT1G23760		AT2G47050		AT2G24255
AT1G23770		AT2G47060		AT2G24260
AT1G23810		AT2G47260		AT2G24500
AT1G23910		AT2G47485		AT2G24510
AT1G23960		AT2G47520		AT2G24735
AT1G23965		AT2G47530		AT2G25095
AT1G24000		AT2G47540		AT2G25450
AT1G24010		AT2G47550		AT2G25697
AT1G24020		AT3G02150		AT2G25700
AT1G24060		AT3G02240		AT2G25770
AT1G24062		AT3G02242		AT2G25780
AT1G24068		AT3G02310		AT2G25880
AT1G24070		AT3G02610		AT2G25890
AT1G24110		AT3G02620		AT2G26580
AT1G24147		AT3G03280		AT2G27110
AT1G24148		AT3G03660		AT2G27120
AT1G24256		AT3G04060		AT2G27240
AT1G24260		AT3G04220		AT2G27690
AT1G24265		AT3G04290		AT2G27880
AT1G24400		AT3G04370		AT2G27990
AT1G24470		AT3G04380		AT2G28340
AT1G24480		AT3G04510		AT2G28510
AT1G24485		AT3G04520		AT2G28610
AT1G24510		AT3G04570		AT2G28625
AT1G24520		AT3G04990		AT2G28790
AT1G24540		AT3G05400		AT2G28810
AT1G24577		AT3G05440		AT2G29120
AT1G24590		AT3G05450		AT2G30130
AT1G24620		AT3G06120		AT2G30210
AT1G24650		AT3G06360		AT2G30750
AT1G24657		AT3G06435		AT2G30760
AT1G24733		AT3G06437		AT2G31160
AT1G24735		AT3G06990		AT2G31690
AT1G25240		AT3G07000		AT2G31780
AT1G25250		AT3G09220		AT2G32130
AT1G25270		AT3G09510		AT2G32140
AT1G25300		AT3G09520		AT2G32275
AT1G25310		AT3G09930		AT2G32370
AT1G25320		AT3G09940		AT2G32550
AT1G25330		AT3G10000		AT2G32830
AT1G25340		AT3G10270		AT2G32960
AT1G25410		AT3G10280		AT2G33070
AT1G25422		AT3G10340		AT2G33510
AT1G25450		AT3G10572		AT2G33710
AT1G25988		AT3G10575		AT2G34360
AT1G26200		AT3G10580		AT2G34790
AT1G26240		AT3G10585		AT2G34820
AT1G26250		AT3G10590		AT2G34825
AT1G26310		AT3G10595		AT2G34830
AT1G26320		AT3G11150		AT2G34990
AT1G26330		AT3G11160		AT2G35000
AT1G26350		AT3G11165		AT2G35070
AT1G26355		AT3G11430		AT2G35580
AT1G26360		AT3G11435		AT2G35637
AT1G26380		AT3G11580		AT2G35640
AT1G26390		AT3G12400		AT2G35930
AT1G26400		AT3G12410		AT2G36026
AT1G26410		AT3G12420		AT2G36030
AT1G26420		AT3G12430		AT2G36560
AT1G26500		AT3G12440		AT2G36690
AT1G26510		AT3G12450		AT2G37435
AT1G26515		AT3G12460		AT2G37540
AT1G26520		AT3G12470		AT2G37730
AT1G26600		AT3G12910		AT2G37740
AT1G26690		AT3G13226		AT2G38230
AT1G26700		AT3G13228		AT2G38240
AT1G26710		AT3G13229		AT2G38250
AT1G26720		AT3G13280		AT2G38300
AT1G26773		AT3G13290		AT2G39030
AT1G26780		AT3G13540		AT2G39040
AT1G26795		AT3G13890		AT2G39175
AT1G26796		AT3G13960		AT2G39200
AT1G26797		AT3G15500		AT2G39250
AT1G26798		AT3G15510		AT2G39410
AT1G26799		AT3G15540		AT2G39415
AT1G26815		AT3G16580		AT2G39518
AT1G26820		AT3G16590		AT2G39520
AT1G26870		AT3G17185		AT2G39530
AT1G26945		AT3G17480		AT2G40050
AT1G26970		AT3G17490		AT2G40220
AT1G26973		AT3G17500		AT2G40435
AT1G27020		AT3G17520		AT2G40440
AT1G27030		AT3G17530		AT2G40475
AT1G27040		AT3G17540		AT2G40802
AT1G27220		AT3G17550		AT2G40805
AT1G27460		AT3G17560		AT2G41130
AT1G27461		AT3G18010		AT2G41370
AT1G27540		AT3G18400		AT2G41660
AT1G27550		AT3G18550		AT2G41850
AT1G27560		AT3G18560		AT2G42100
AT1G27580		AT3G18610		AT2G42110
AT1G27610		AT3G18715		AT2G42140
AT1G27620		AT3G19055		AT2G42430
AT1G27660		AT3G19070		AT2G42540
AT1G27670		AT3G19080		AT2G42560
AT1G27671		AT3G19200		AT2G42570
AT1G27740		AT3G19270		AT2G42610
AT1G27860		AT3G20160		AT2G42660
AT1G27870		AT3G20550		AT2G42830
AT1G27990		AT3G20555		AT2G43050
AT1G28000		AT3G20557		AT2G43060
AT1G28020		AT3G20640		AT2G43270
AT1G28030		AT3G20710		AT2G43280
AT1G28040		AT3G20760		AT2G43470
AT1G28070		AT3G20840		AT2G43570
AT1G28080		AT3G21710		AT2G43590
AT1G28090		AT3G22250		AT2G43660
AT1G28160		AT3G22710		AT2G43670
AT1G28170		AT3G22840		AT2G44020
AT1G28270		AT3G22920		AT2G44030
AT1G28300		AT3G23030		AT2G44745
AT1G28304		AT3G23050		AT2G44810
AT1G28305		AT3G23130		AT2G44930
AT1G28306		AT3G23230		AT2G45050
AT1G28307		AT3G23250		AT2G45130
AT1G28310		AT3G23290		AT2G45135
AT1G28323		AT3G23630		AT2G45190
AT1G28360		AT3G24220		AT2G45220
AT1G28375		AT3G24420		AT2G45360
AT1G28390		AT3G24570		AT2G45380
AT1G28400		AT3G24580		AT2G45400
AT1G28430		AT3G24650		AT2G45420
AT1G28447		AT3G24670		AT2G45430
AT1G28450		AT3G24690		AT2G45434
AT1G28455		AT3G24700		AT2G45660
AT1G28460		AT3G24770		AT2G45750
AT1G28470		AT3G25080		AT2G45760
AT1G28500		AT3G25640		AT2G45970
AT1G28510		AT3G25650		AT2G46590
AT1G28590		AT3G25710		AT2G46630
AT1G28591		AT3G25730		AT2G46640
AT1G28630		AT3G25905		AT2G46685
AT1G28640		AT3G26010		AT2G46720
AT1G28650		AT3G26120		AT2G46740
AT1G28690		AT3G26140		AT2G46750
AT1G28695		AT3G26200		AT2G46760
AT1G28700		AT3G26790		AT2G46770
AT1G29000		AT3G26930		AT2G46870
AT1G29010		AT3G27250		AT2G46880
AT1G29050		AT3G27650		AT2G46990
AT1G29080		AT3G27809		AT2G47030
AT1G29090		AT3G27810		AT2G47040
AT1G29100		AT3G28223		AT2G47050
AT1G29110		AT3G28230		AT2G47060
AT1G29140		AT3G28240		AT2G47140
AT1G29150		AT3G28290		AT2G47150
AT1G29160		AT3G28291		AT2G47260
AT1G29179		AT3G28300		AT2G47280
AT1G29180		AT3G28330		AT2G47485
AT1G29190		AT3G28430		AT2G47520
AT1G29195		AT3G28590		AT2G47530
AT1G29280		AT3G28740		AT2G47540
AT1G29860		AT3G28917		AT2G47550
AT1G29870		AT3G29370		AT2G47560
AT1G30040		AT3G29580		AT2G47870
AT1G30080		AT3G29970		AT2G47880
AT1G30100		AT3G30110		AT3G01900
AT1G30135		AT3G30727		AT3G01940
AT1G30140		AT3G30730		AT3G01950
AT1G30150		AT3G43100		AT3G01960
AT1G30160		AT3G43110		AT3G01961
AT1G30170		AT3G43120		AT3G02150
AT1G30180		AT3G43710		AT3G02240
AT1G30190		AT3G43830		AT3G02242
AT1G30250		AT3G44757		AT3G02310
AT1G30350		AT3G44760		AT3G02610
AT1G30650		AT3G44770		AT3G02620
AT1G30700		AT3G45260		AT3G02670
AT1G30710		AT3G45280		AT3G03280
AT1G30720		AT3G45450		AT3G03290
AT1G30730		AT3G46070		AT3G03660
AT1G30740		AT3G46080		AT3G04060
AT1G30760		AT3G46086		AT3G04160
AT1G30780		AT3G46090		AT3G04170
AT1G30784		AT3G46280		AT3G04180
AT1G30790		AT3G46370		AT3G04181
AT1G30795		AT3G47010		AT3G04190
AT1G30800		AT3G47020		AT3G04220
AT1G30810		AT3G47021		AT3G04290
AT1G30814		AT3G47030		AT3G04370
AT1G30840		AT3G47380		AT3G04380
AT1G30920		AT3G48185		AT3G04510
AT1G30921		AT3G48510		AT3G04520
AT1G30925		AT3G48520		AT3G04570
AT1G30930		AT3G48550		AT3G05400
AT1G30935		AT3G48740		AT3G05440
AT1G30940		AT3G49010		AT3G05450
AT1G30945		AT3G49020		AT3G06120
AT1G30950		AT3G49440		AT3G06360
AT1G30960		AT3G49450		AT3G06370
AT1G30990		AT3G49460		AT3G06435
AT1G31000		AT3G49470		AT3G06437
AT1G31010		AT3G49580		AT3G06455
AT1G31030		AT3G49765		AT3G06460
AT1G31040		AT3G49770		AT3G06990
AT1G31050		AT3G49780		AT3G07000
AT1G31090		AT3G49950		AT3G07250
AT1G31163		AT3G49960		AT3G07260
AT1G31166		AT3G50330		AT3G09220
AT1G31170		AT3G50370		AT3G09510
AT1G31245		AT3G50373		AT3G09520
AT1G31250		AT3G50376		AT3G09930
AT1G31260		AT3G50390		AT3G09940
AT1G31310		AT3G50570		AT3G10000
AT1G31355		AT3G50760		AT3G10270
AT1G31510		AT3G50870		AT3G10280
AT1G31520		AT3G51057		AT3G10340
AT1G31530		AT3G51060		AT3G10572
AT1G31600		AT3G51180		AT3G10575
AT1G31620		AT3G51190		AT3G10580
AT1G31630		AT3G51200		AT3G10585
AT1G31670		AT3G52450		AT3G10590
AT1G31690		AT3G52680		AT3G10595
AT1G31710		AT3G52690		AT3G10600
AT1G31720		AT3G53232		AT3G10910
AT1G31772		AT3G54340		AT3G10912
AT1G31885		AT3G55130		AT3G11110
AT1G31983		AT3G55230		AT3G11120
AT1G31990		AT3G55240		AT3G11150
AT1G32030		AT3G55370		AT3G11160
AT1G32049		AT3G55512		AT3G11165
AT1G32050		AT3G55580		AT3G11430
AT1G32100		AT3G55590		AT3G11435
AT1G32140		AT3G55600		AT3G11580
AT1G32150		AT3G55680		AT3G12400
AT1G32170		AT3G55690		AT3G12410
AT1G32172		AT3G55700		AT3G12420
AT1G32240		AT3G55970		AT3G12430
AT1G32270		AT3G56700		AT3G12440
AT1G32280		AT3G56770		AT3G12450
AT1G32350		AT3G56810		AT3G12460
AT1G32420		AT3G57130		AT3G12470
AT1G32430		AT3G57140		AT3G12500
AT1G32450		AT3G57540		AT3G12502
AT1G32550		AT3G57670		AT3G12910
AT1G32560		AT3G58000		AT3G13130
AT1G32650		AT3G58060		AT3G13226
AT1G32660		AT3G58070		AT3G13228
AT1G32710		AT3G58080		AT3G13229
AT1G32713		AT3G58120		AT3G13280
AT1G32770		AT3G58190		AT3G13290
AT1G32780		AT3G58210		AT3G13540
AT1G32850		AT3G58220		AT3G13890
AT1G32975		AT3G58780		AT3G13960
AT1G32980		AT3G58860		AT3G14370
AT1G33020		AT3G58865		AT3G15170
AT1G33070		AT3G58877		AT3G15180
AT1G33080		AT3G58880		AT3G15280
AT1G33090		AT3G59010		AT3G15290
AT1G33100		AT3G59590		AT3G15500
AT1G33102		AT3G59600		AT3G15510
AT1G33280		AT3G59680		AT3G15540
AT1G33290		AT3G59710		AT3G15830
AT1G33510		AT3G60490		AT3G15909
AT1G33520		AT3G60520		AT3G15910
AT1G33530		AT3G60647		AT3G16580
AT1G33540		AT3G60650		AT3G16590
AT1G33550		AT3G60670		AT3G16920
AT1G33610		AT3G60770		AT3G17185
AT1G33670		AT3G60780		AT3G17480
AT1G33709		AT3G61150		AT3G17490
AT1G33710		AT3G61340		AT3G17500
AT1G33720		AT3G61350		AT3G17520
AT1G33730		AT3G61715		AT3G17530
AT1G33740		AT3G61720		AT3G17540
AT1G33743		AT3G61850		AT3G17550
AT1G33750		AT3G61897		AT3G17560
AT1G33760		AT3G61898		AT3G17720
AT1G33790		AT3G61970		AT3G17730
AT1G33811		AT3G62170		AT3G18010
AT1G33817		AT3G62180		AT3G18400
AT1G33820		AT3G62190		AT3G18550
AT1G33830		AT3G62440		AT3G18560
AT1G33835		AT3G62610		AT3G18610
AT1G33840		AT3G62670		AT3G18715
AT1G33850		AT4G00114		AT3G19055
AT1G33870		AT4G00120		AT3G19070
AT1G33880		AT4G00124		AT3G19080
AT1G33890		AT4G00180		AT3G19200
AT1G33900		AT4G00220		AT3G19270
AT1G33910		AT4G00250		AT3G20160
AT1G33920		AT4G00260		AT3G20550
AT1G33925		AT4G00300		AT3G20555
AT1G33930		AT4G00310		AT3G20557
AT1G33940		AT4G00390		AT3G20640
AT1G33960		AT4G00400		AT3G20710
AT1G34030		AT4G00730		AT3G20760
AT1G34046		AT4G00870		AT3G20840
AT1G34047		AT4G00885		AT3G20975
AT1G34050		AT4G00940		AT3G20978
AT1G34140		AT4G01500		AT3G21210
AT1G34330		AT4G01505		AT3G21710
AT1G34460		AT4G01720		AT3G21720
AT1G34480		AT4G02320		AT3G21800
AT1G34490		AT4G02330		AT3G22250
AT1G34510		AT4G02670		AT3G22710
AT1G34520		AT4G03298		AT3G22830
AT1G34540		AT4G03300		AT3G22840
AT1G34545		AT4G04450		AT3G22920
AT1G34575		AT4G04890		AT3G23030
AT1G34580		AT4G05470		AT3G23050
AT1G34650		AT4G05475		AT3G23130
AT1G34670		AT4G05490		AT3G23220
AT1G34680		AT4G08150		AT3G23230
AT1G34790		AT4G08868		AT3G23250
AT1G35170		AT4G09030		AT3G23290
AT1G35183		AT4G09870		AT3G23630
AT1G35186		AT4G09960		AT3G24220
AT1G35210		AT4G10380		AT3G24420
AT1G35230		AT4G10740		AT3G24570
AT1G35250		AT4G10750		AT3G24580
AT1G35255		AT4G11190		AT3G24650
AT1G35260		AT4G11200		AT3G24670
AT1G35270		AT4G11350		AT3G24690
AT1G35290		AT4G11750		AT3G24700
AT1G35310		AT4G12050		AT3G24770
AT1G35320		AT4G12160		AT3G25080
AT1G35330		AT4G12170		AT3G25640
AT1G35360		AT4G12210		AT3G25650
AT1G35365		AT4G12480		AT3G25655
AT1G35440		AT4G12500		AT3G25710
AT1G35450		AT4G13195		AT3G25730
AT1G35490		AT4G13260		AT3G25905
AT1G35540		AT4G13495		AT3G26010
AT1G35545		AT4G13575		AT3G26110
AT1G35550		AT4G13960		AT3G26115
AT1G35690		AT4G13985		AT3G26120
AT1G35750		AT4G14165		AT3G26140
AT1G35830		AT4G14370		AT3G26190
AT1G35870		AT4G14465		AT3G26200
AT1G35880		AT4G14560		AT3G26610
AT1G35890		AT4G15120		AT3G26790
AT1G35910		AT4G15280		AT3G26930
AT1G36060		AT4G15440		AT3G27250
AT1G36070		AT4G15960		AT3G27650
AT1G37140		AT4G16550		AT3G27660
AT1G42560		AT4G16560		AT3G27809
AT1G42980		AT4G16563		AT3G27810
AT1G43005		AT4G16820		AT3G28223
AT1G43010		AT4G17695		AT3G28230
AT1G43020		AT4G17800		AT3G28240
AT1G43130		AT4G17810		AT3G28290
AT1G43140		AT4G18170		AT3G28291
AT1G43630		AT4G18610		AT3G28300
AT1G43640		AT4G18960		AT3G28330
AT1G43650		AT4G18970		AT3G28430
AT1G43781		AT4G19610		AT3G28440
AT1G43790		AT4G19620		AT3G28590
AT1G43800		AT4G19730		AT3G28740
AT1G43810		AT4G19800		AT3G28917
AT1G43886		AT4G20000		AT3G29156
AT1G44050		AT4G21010		AT3G29260
AT1G44080		AT4G21020		AT3G29370
AT1G44090		AT4G21440		AT3G29580
AT1G44150		AT4G21750		AT3G29590
AT1G44180		AT4G21830		AT3G29680
AT1G44191		AT4G21840		AT3G29970
AT1G44224		AT4G22070		AT3G30110
AT1G44286		AT4G22600		AT3G30727
AT1G44318		AT4G22610		AT3G30730
AT1G44350		AT4G22800		AT3G32040
AT1G44800		AT4G22810		AT3G36659
AT1G44830		AT4G22950		AT3G42806
AT1G44890		AT4G23387		AT3G43100
AT1G44940		AT4G23390		AT3G43110
AT1G44941		AT4G23520		AT3G43120
AT1G45010		AT4G23550		AT3G43660
AT1G45090		AT4G23560		AT3G43710
AT1G45100		AT4G23680		AT3G43830
AT1G45110		AT4G23713		AT3G44326
AT1G45140		AT4G24050		AT3G44460
AT1G45145		AT4G24060		AT3G44757
AT1G45201		AT4G24540		AT3G44760
AT1G46120		AT4G24980		AT3G44770
AT1G46264		AT4G25400		AT3G45160
AT1G46336		AT4G25410		AT3G45260
AT1G46408		AT4G25780		AT3G45280
AT1G46480		AT4G25790		AT3G45450
AT1G46552		AT4G26420		AT3G45860
AT1G46840		AT4G26820		AT3G46070
AT1G47300		AT4G26880		AT3G46080
AT1G47317		AT4G27170		AT3G46086
AT1G47320		AT4G27320		AT3G46090
AT1G47350		AT4G27330		AT3G46280
AT1G47370		AT4G28520		AT3G46370
AT1G47389		AT4G28530		AT3G46570
AT1G47390		AT4G28840		AT3G47010
AT1G47395		AT4G28850		AT3G47020
AT1G47400		AT4G28860		AT3G47021
AT1G47405		AT4G29100		AT3G47030
AT1G47410		AT4G29230		AT3G47380
AT1G47435		AT4G29570		AT3G48185
AT1G47480		AT4G29580		AT3G48510
AT1G47485		AT4G29610		AT3G48520
AT1G47510		AT4G29620		AT3G48550
AT1G47540		AT4G30140		AT3G48700
AT1G47550		AT4G30170		AT3G48740
AT1G47590		AT4G30230		AT3G49010
AT1G47595		AT4G30280		AT3G49020
AT1G47600		AT4G30410		AT3G49440
AT1G47603		AT4G30460		AT3G49450
AT1G47606		AT4G30980		AT3G49460
AT1G47610		AT4G31330		AT3G49470
AT1G47620		AT4G31380		AT3G49580
AT1G47705		AT4G31877		AT3G49765
AT1G47730		AT4G31910		AT3G49770
AT1G47780		AT4G31920		AT3G49780
AT1G47783		AT4G32220		AT3G49950
AT1G47786		AT4G32230		AT3G49960
AT1G47790		AT4G32490		AT3G50330
AT1G47800		AT4G32810		AT3G50370
AT1G47810		AT4G33420		AT3G50373
AT1G47860		AT4G34250		AT3G50376
AT1G47885		AT4G34320		AT3G50390
AT1G47910		AT4G34800		AT3G50460
AT1G47915		AT4G35390		AT3G50470
AT1G47920		AT4G35640		AT3G50570
AT1G47980		AT4G35650		AT3G50760
AT1G47990		AT4G35720		AT3G50870
AT1G48000		AT4G36160		AT3G51057
AT1G48070		AT4G36170		AT3G51060
AT1G48095		AT4G36250		AT3G51180
AT1G48120		AT4G36260		AT3G51190
AT1G48130		AT4G36380		AT3G51200
AT1G48140		AT4G36610		AT3G52450
AT1G48190		AT4G36620		AT3G52680
AT1G48325		AT4G37390		AT3G52690
AT1G48500		AT4G37650		AT3G53232
AT1G48510		AT4G37730		AT3G53720
AT1G48530		AT4G37770		AT3G54340
AT1G48590		AT4G37850		AT3G54940
AT1G48660		AT4G37990		AT3G55130
AT1G48690		AT4G38000		AT3G55230
AT1G48698		AT4G38010		AT3G55240
AT1G48700		AT4G38990		AT3G55370
AT1G48730		AT4G39000		AT3G55512
AT1G48740		AT4G39410		AT3G55580
AT1G48742		AT4G39580		AT3G55590
AT1G48800		AT4G39590		AT3G55600
AT1G48810		AT4G39720		AT3G55680
AT1G48820		AT4G39740		AT3G55690
AT1G48910		AT4G39745		AT3G55700
AT1G48980		AT4G39750		AT3G55970
AT1G48990		AT4G39753		AT3G56060
AT1G49005		AT4G39756		AT3G56350
AT1G49020		AT4G39940		AT3G56700
AT1G49030		AT4G39950		AT3G56770
AT1G49100		AT5G01310		AT3G56810
AT1G49110		AT5G01380		AT3G57130
AT1G49190		AT5G01900		AT3G57140
AT1G49220		AT5G02030		AT3G57540
AT1G49250		AT5G02035		AT3G57670
AT1G49260		AT5G02460		AT3G58000
AT1G49270		AT5G02910		AT3G58060
AT1G49280		AT5G02920		AT3G58070
AT1G49290		AT5G02930		AT3G58080
AT1G49300		AT5G02990		AT3G58120
AT1G49310		AT5G03000		AT3G58190
AT1G49320		AT5G03010		AT3G58210
AT1G49330		AT5G03150		AT3G58220
AT1G49370		AT5G03680		AT3G58780
AT1G49430		AT5G03790		AT3G58860
AT1G49450		AT5G03800		AT3G58865
AT1G49470		AT5G03810		AT3G58877
AT1G49475		AT5G03820		AT3G58880
AT1G49570		AT5G03837		AT3G59010
AT1G49770		AT5G04275		AT3G59590
AT1G49800		AT5G04680		AT3G59600
AT1G49860		AT5G04690		AT3G59680
AT1G49870		AT5G04700		AT3G59710
AT1G49930		AT5G05040		AT3G60490
AT1G49938		AT5G05050		AT3G60520
AT1G49960		AT5G05150		AT3G60647
AT1G50050		AT5G05340		AT3G60650
AT1G50090		AT5G05965		AT3G60670
AT1G50100		AT5G06040		AT3G60730
AT1G50120		AT5G06090		AT3G60770
AT1G50130		AT5G06370		AT3G60780
AT1G50310		AT5G06380		AT3G60790
AT1G50650		AT5G06570		AT3G60900
AT1G50690		AT5G06650		AT3G61150
AT1G50691		AT5G06710		AT3G61340
AT1G50720		AT5G07540		AT3G61350
AT1G50870		AT5G08070		AT3G61715
AT1G50880		AT5G08150		AT3G61720
AT1G50890		AT5G09470		AT3G61721
AT1G50960		AT5G09480		AT3G61723
AT1G50980		AT5G09490		AT3G61840
AT1G50990		AT5G09500		AT3G61850
AT1G51000		AT5G09740		AT3G61897
AT1G51010		AT5G09750		AT3G61898
AT1G51020		AT5G09876		AT3G61970
AT1G51030		AT5G09970		AT3G62170
AT1G51035		AT5G10140		AT3G62180
AT1G51040		AT5G10278		AT3G62190
AT1G51050		AT5G10280		AT3G62440
AT1G51150		AT5G10504		AT3G62610
AT1G51160		AT5G10510		AT3G62670
AT1G51175		AT5G10625		AT3G62690
AT1G51190		AT5G10660		AT3G62820
AT1G51210		AT5G10670		AT3G62950
AT1G51220		AT5G11190		AT3G63110
AT1G51230		AT5G11520		AT4G00080
AT1G51240		AT5G11530		AT4G00085
AT1G51250		AT5G11540		AT4G00090
AT1G51260		AT5G11550		AT4G00114
AT1G51270		AT5G11620		AT4G00120
AT1G51290		AT5G12330		AT4G00124
AT1G51300		AT5G12340		AT4G00180
AT1G51355		AT5G12870		AT4G00220
AT1G51460		AT5G13130		AT4G00250
AT1G51470		AT5G13170		AT4G00260
AT1G51480		AT5G13220		AT4G00300
AT1G51490		AT5G13250		AT4G00310
AT1G51500		AT5G14010		AT4G00390
AT1G51805		AT5G14011		AT4G00400
AT1G51810		AT5G14690		AT4G00730
AT1G51820		AT5G14730		AT4G00870
AT1G51823		AT5G14850		AT4G00885
AT1G51830		AT5G14860		AT4G00940
AT1G51840		AT5G15150		AT4G01500
AT1G51850		AT5G15160		AT4G01505
AT1G51860		AT5G15650		AT4G01720
AT1G51870		AT5G15660		AT4G02320
AT1G51880		AT5G15800		AT4G02330
AT1G51890		AT5G16560		AT4G02670
AT1G51900		AT5G16700		AT4G02810
AT1G51910		AT5G16710		AT4G03038
AT1G51913		AT5G17020		AT4G03039
AT1G51915		AT5G17070		AT4G03040
AT1G51920		AT5G17073		AT4G03060
AT1G51930		AT5G17080		AT4G03298
AT1G52040		AT5G17090		AT4G03300
AT1G52050		AT5G17100		AT4G04450
AT1G52060		AT5G17110		AT4G04890
AT1G52070		AT5G17120		AT4G05470
AT1G52100		AT5G17330		AT4G05475
AT1G52110		AT5G17430		AT4G05490
AT1G52120		AT5G17750		AT4G08150
AT1G52130		AT5G17760		AT4G08151
AT1G52140		AT5G17800		AT4G08730
AT1G52190		AT5G17930		AT4G08740
AT1G52191		AT5G17950		AT4G08750
AT1G52210		AT5G17960		AT4G08868
AT1G52211		AT5G18300		AT4G09030
AT1G52400		AT5G18560		AT4G09870
AT1G52410		AT5G19040		AT4G09960
AT1G52440		AT5G19110		AT4G10380
AT1G52460		AT5G19700		AT4G10740
AT1G52470		AT5G19880		AT4G10750
AT1G52490		AT5G19890		AT4G11190
AT1G52680		AT5G20230		AT4G11200
AT1G52690		AT5G20240		AT4G11350
AT1G52695		AT5G20820		AT4G11650
AT1G52696		AT5G21105		AT4G11750
AT1G52700		AT5G21150		AT4G11780
AT1G52800		AT5G21950		AT4G11876
AT1G52827		AT5G21960		AT4G11880
AT1G52830		AT5G22150		AT4G12050
AT1G52890		AT5G22160		AT4G12160
AT1G52900		AT5G22890		AT4G12170
AT1G52990		AT5G23000		AT4G12210
AT1G53020		AT5G23030		AT4G12270
AT1G53023		AT5G23035		AT4G12480
AT1G53080		AT5G23170		AT4G12490
AT1G53120		AT5G23220		AT4G12500
AT1G53130		AT5G23260		AT4G13195
AT1G53160		AT5G23950		AT4G13210
AT1G53163		AT5G24070		AT4G13260
AT1G53325		AT5G24150		AT4G13495
AT1G53330		AT5G24230		AT4G13575
AT1G53340		AT5G24540		AT4G13840
AT1G53350		AT5G24550		AT4G13960
AT1G53360		AT5G24770		AT4G13985
AT1G53366		AT5G24860		AT4G14165
AT1G53370		AT5G25290		AT4G14260
AT1G53530		AT5G25620		AT4G14315
AT1G53540		AT5G26146		AT4G14320
AT1G53542		AT5G26147		AT4G14370
AT1G53610		AT5G26340		AT4G14465
AT1G53620		AT5G26790		AT4G14560
AT1G53625		AT5G26800		AT4G14690
AT1G53630		AT5G27037		AT4G15120
AT1G53633		AT5G27043		AT4G15270
AT1G53635		AT5G28160		AT4G15280
AT1G53640		AT5G28490		AT4G15440
AT1G53660		AT5G28491		AT4G15960
AT1G53680		AT5G28680		AT4G16550
AT1G53683		AT5G30500		AT4G16560
AT1G53687		AT5G35110		AT4G16563
AT1G53690		AT5G35760		AT4G16670
AT1G53700		AT5G35770		AT4G16820
AT1G53790		AT5G36980		AT4G17695
AT1G53810		AT5G37280		AT4G17800
AT1G53815		AT5G37290		AT4G17810
AT1G53820		AT5G37300		AT4G18170
AT1G53830		AT5G39010		AT4G18350
AT1G53870		AT5G39020		AT4G18610
AT1G53890		AT5G39560		AT4G18620
AT1G53940		AT5G39580		AT4G18960
AT1G53970		AT5G39581		AT4G18970
AT1G53980		AT5G39860		AT4G19030
AT1G53990		AT5G40040		AT4G19260
AT1G54000		AT5G40050		AT4G19330
AT1G54010		AT5G40260		AT4G19340
AT1G54020		AT5G40316		AT4G19610
AT1G54035		AT5G40348		AT4G19620
AT1G54040		AT5G40350		AT4G19730
AT1G54200		AT5G40380		AT4G19800
AT1G54300		AT5G40790		AT4G20000
AT1G54330		AT5G40800		AT4G20690
AT1G54470		AT5G41663		AT4G20700
AT1G54520		AT5G42200		AT4G21010
AT1G54530		AT5G42460		AT4G21020
AT1G54540		AT5G42600		AT4G21200
AT1G54550		AT5G43340		AT4G21370
AT1G54560		AT5G43640		AT4G21440
AT1G54575		AT5G44160		AT4G21750
AT1G54660		AT5G44345		AT4G21830
AT1G54860		AT5G44350		AT4G21840
AT1G54870		AT5G45630		AT4G21920
AT1G54880		AT5G45640		AT4G22070
AT1G54890		AT5G45830		AT4G22090
AT1G54940		AT5G45980		AT4G22600
AT1G54955		AT5G45990		AT4G22610
AT1G54970		AT5G46350		AT4G22800
AT1G54980		AT5G46830		AT4G22810
AT1G55010		AT5G46880		AT4G22950
AT1G55020		AT5G46890		AT4G23387
AT1G55030		AT5G47290		AT4G23390
AT1G55035		AT5G47300		AT4G23520
AT1G55050		AT5G48270		AT4G23550
AT1G55110		AT5G48280		AT4G23560
AT1G55220		AT5G49130		AT4G23680
AT1G55221		AT5G49138		AT4G23713
AT1G55230		AT5G49490		AT4G24050
AT1G55240		AT5G49520		AT4G24060
AT1G55250		AT5G49690		AT4G24540
AT1G55260		AT5G50136		AT4G24980
AT1G55380		AT5G50140		AT4G25020
AT1G55390		AT5G50360		AT4G25130
AT1G55410		AT5G50361		AT4G25140
AT1G55420		AT5G50470		AT4G25330
AT1G55430		AT5G50480		AT4G25400
AT1G55440		AT5G50770		AT4G25410
AT1G55560		AT5G50790		AT4G25780
AT1G55570		AT5G51360		AT4G25790
AT1G55580		AT5G51370		AT4G26270
AT1G55590		AT5G51780		AT4G26280
AT1G55591		AT5G51790		AT4G26420
AT1G55600		AT5G51795		AT4G26820
AT1G55640		AT5G51800		AT4G26830
AT1G55650		AT5G51860		AT4G26870
AT1G55660		AT5G51870		AT4G26880
AT1G55700		AT5G52067		AT4G27140
AT1G55720		AT5G52120		AT4G27150
AT1G55790		AT5G52460		AT4G27160
AT1G55830		AT5G52470		AT4G27170
AT1G55928		AT5G52500		AT4G27320
AT1G56030		AT5G52620		AT4G27330
AT1G56040		AT5G53210		AT4G28340
AT1G56045		AT5G53486		AT4G28395
AT1G56100		AT5G53487		AT4G28510
AT1G56160		AT5G53950		AT4G28520
AT1G56165		AT5G53960		AT4G28530
AT1G56240		AT5G54360		AT4G28840
AT1G56242		AT5G54365		AT4G28850
AT1G56250		AT5G54700		AT4G28860
AT1G56270		AT5G55132		AT4G29100
AT1G56360		AT5G55250		AT4G29230
AT1G56380		AT5G55750		AT4G29570
AT1G56385		AT5G55893		AT4G29580
AT1G56390		AT5G56240		AT4G29610
AT1G56400		AT5G56250		AT4G29620
AT1G56410		AT5G56370		AT4G30140
AT1G56415		AT5G56620		AT4G30170
AT1G56430		AT5G56860		AT4G30180
AT1G56470		AT5G56960		AT4G30230
AT1G56480		AT5G56990		AT4G30280
AT1G56490		AT5G57090		AT4G30410
AT1G56520		AT5G57130		AT4G30460
AT1G56550		AT5G57340		AT4G30980
AT1G56553		AT5G57380		AT4G31248
AT1G56555		AT5G57390		AT4G31250
AT1G56600		AT5G57391		AT4G31330
AT1G56620		AT5G57620		AT4G31380
AT1G56630		AT5G57780		AT4G31830
AT1G56650		AT5G57785		AT4G31840
AT1G56680		AT5G58400		AT4G31877
AT1G57565		AT5G58850		AT4G31910
AT1G57570		AT5G58860		AT4G31920
AT1G57580		AT5G58890		AT4G32220
AT1G57650		AT5G59040		AT4G32230
AT1G57670		AT5G59220		AT4G32490
AT1G57690		AT5G59340		AT4G32540
AT1G57740		AT5G59510		AT4G32810
AT1G57750		AT5G59520		AT4G32860
AT1G57800		AT5G60010		AT4G33020
AT1G57810		AT5G60200		AT4G33420
AT1G57820		AT5G60210		AT4G33710
AT1G57830		AT5G60250		AT4G33720
AT1G57835		AT5G60600		AT4G34250
AT1G57840		AT5G60610		AT4G34320
AT1G57850		AT5G60615		AT4G34800
AT1G58007		AT5G60760		AT4G35390
AT1G58037		AT5G60910		AT4G35640
AT1G58050		AT5G60970		AT4G35650
AT1G58090		AT5G61090		AT4G35720
AT1G58260		AT5G61120		AT4G36110
AT1G58270		AT5G61160		AT4G36160
AT1G58300		AT5G61420		AT4G36170
AT1G58310		AT5G61620		AT4G36250
AT1G58330		AT5G61630		AT4G36260
AT1G58340		AT5G61850		AT4G36380
AT1G58390		AT5G61865		AT4G36610
AT1G58400		AT5G62165		AT4G36620
AT1G58410		AT5G62280		AT4G37390
AT1G58450		AT5G62330		AT4G37400
AT1G58460		AT5G62340		AT4G37650
AT1G59453		AT5G62470		AT4G37730
AT1G59500		AT5G62500		AT4G37770
AT1G59530		AT5G62510		AT4G37850
AT1G59535		AT5G63090		AT4G37990
AT1G59670		AT5G63180		AT4G38000
AT1G59675		AT5G63350		AT4G38010
AT1G59680		AT5G63450		AT4G38210
AT1G59690		AT5G63580		AT4G38215
AT1G59700		AT5G63590		AT4G38220
AT1G59722		AT5G63595		AT4G38990
AT1G59725		AT5G63600		AT4G39000
AT1G59730		AT5G64110		AT4G39120
AT1G59740		AT5G64120		AT4G39130
AT1G59780		AT5G64690		AT4G39140
AT1G59790		AT5G64770		AT4G39360
AT1G59800		AT5G64780		AT4G39410
AT1G59810		AT5G64790		AT4G39580
AT1G59950		AT5G64870		AT4G39590
AT1G59970		AT5G65170		AT4G39610
AT1G60040		AT5G65340		AT4G39615
AT1G60050		AT5G65410		AT4G39720
AT1G60060		AT5G65590		AT4G39740
AT1G60070		AT5G65800		AT4G39745
AT1G60072		AT5G66300		AT4G39750
AT1G60073		AT5G66340		AT4G39753
AT1G60075		AT5G66350		AT4G39756
AT1G60095		AT5G66700		AT4G39940
AT1G60110		AT5G66817		AT4G39950
AT1G60120		AT5G66870		AT5G01310
AT1G60130		AT5G66970		AT5G01380
AT1G60180		AT5G66980		AT5G01900
AT1G60240				AT5G02030
AT1G60250				AT5G02035
AT1G60290				AT5G02040
AT1G60300				AT5G02460
AT1G60310				AT5G02910
AT1G60320				AT5G02920
AT1G60340				AT5G02930
AT1G60350				AT5G02990
AT1G60360				AT5G03000
AT1G60370				AT5G03010
AT1G60380				AT5G03150
AT1G60390				AT5G03680
AT1G60400				AT5G03790
AT1G60410				AT5G03795
AT1G60450				AT5G03800
AT1G60470				AT5G03810
AT1G60480				AT5G03820
AT1G60560				AT5G03837
AT1G60570				AT5G03980
AT1G60580				AT5G04275
AT1G60780				AT5G04680
AT1G60783				AT5G04690
AT1G60815				AT5G04700
AT1G60830				AT5G05040
AT1G60835				AT5G05050
AT1G60980				AT5G05060
AT1G60983				AT5G05150
AT1G60985				AT5G05340
AT1G60986				AT5G05657
AT1G61090				AT5G05965
AT1G61093				AT5G06040
AT1G61095				AT5G06070
AT1G61105				AT5G06090
AT1G61110				AT5G06330
AT1G61120				AT5G06370
AT1G61130				AT5G06380
AT1G61270				AT5G06500
AT1G61320				AT5G06570
AT1G61330				AT5G06650
AT1G61540				AT5G06710
AT1G61542				AT5G07010
AT1G61550				AT5G07080
AT1G61563				AT5G07330
AT1G61566				AT5G07340
AT1G61580				AT5G07480
AT1G61590				AT5G07490
AT1G61630				AT5G07530
AT1G61650				AT5G07540
AT1G61660				AT5G07550
AT1G61680				AT5G07560
AT1G61690				AT5G07600
AT1G61700				AT5G08070
AT1G61710				AT5G08150
AT1G61720				AT5G08450
AT1G61750				AT5G08460
AT1G61760				AT5G09350
AT1G61810				AT5G09360
AT1G61820				AT5G09470
AT1G61830				AT5G09480
AT1G61840				AT5G09490
AT1G62030				AT5G09500
AT1G62035				AT5G09550
AT1G62070				AT5G09560
AT1G62075				AT5G09740
AT1G62090				AT5G09750
AT1G62150				AT5G09876
AT1G62160				AT5G09970
AT1G62210				AT5G10130
AT1G62214				AT5G10140
AT1G62220				AT5G10278
AT1G62225				AT5G10280
AT1G62230				AT5G10504
AT1G62262				AT5G10510
AT1G62270				AT5G10625
AT1G62280				AT5G10660
AT1G62290				AT5G10670
AT1G62300				AT5G11190
AT1G62333				AT5G11520
AT1G62340				AT5G11530
AT1G62360				AT5G11540
AT1G62410				AT5G11550
AT1G62420				AT5G11620
AT1G62440				AT5G11630
AT1G62450				AT5G11930
AT1G62490				AT5G12330
AT1G62500				AT5G12340
AT1G62540				AT5G12870
AT1G62550				AT5G13130
AT1G62560				AT5G13170
AT1G62570				AT5G13220
AT1G62630				AT5G13250
AT1G62660				AT5G13870
AT1G62700				AT5G13880
AT1G62710				AT5G14010
AT1G62760				AT5G14011
AT1G62770				AT5G14070
AT1G62940				AT5G14180
AT1G62978				AT5G14690
AT1G62980				AT5G14730
AT1G62981				AT5G14850
AT1G62990				AT5G14860
AT1G63005				AT5G15030
AT1G63040				AT5G15040
AT1G63055				AT5G15150
AT1G63057				AT5G15160
AT1G63060				AT5G15650
AT1G63070				AT5G15660
AT1G63080				AT5G15800
AT1G63105				AT5G16080
AT1G63110				AT5G16460
AT1G63140				AT5G16560
AT1G63190				AT5G16700
AT1G63200				AT5G16710
AT1G63205				AT5G16740
AT1G63206				AT5G17020
AT1G63210				AT5G17070
AT1G63245				AT5G17073
AT1G63295				AT5G17080
AT1G63320				AT5G17090
AT1G63330				AT5G17100
AT1G63410				AT5G17110
AT1G63440				AT5G17120
AT1G63450				AT5G17330
AT1G63560				AT5G17430
AT1G63590				AT5G17740
AT1G63600				AT5G17750
AT1G63710				AT5G17760
AT1G63910				AT5G17800
AT1G63920				AT5G17810
AT1G63930				AT5G17930
AT1G64000				AT5G17950
AT1G64030				AT5G17960
AT1G64035				AT5G17980
AT1G64060				AT5G18300
AT1G64065				AT5G18560
AT1G64070				AT5G18930
AT1G64160				AT5G19040
AT1G64235				AT5G19110
AT1G64240				AT5G19700
AT1G64255				AT5G19880
AT1G64290				AT5G19890
AT1G64295				AT5G20230
AT1G64340				AT5G20240
AT1G64360				AT5G20620
AT1G64370				AT5G20630
AT1G64480				AT5G20820
AT1G64540				AT5G21105
AT1G64583				AT5G21125
AT1G64585				AT5G21130
AT1G64590				AT5G21150
AT1G64618				AT5G21950
AT1G64620				AT5G21960
AT1G64700				AT5G22150
AT1G64780				AT5G22160
AT1G64800				AT5G22300
AT1G64870				AT5G22390
AT1G64900				AT5G22890
AT1G64910				AT5G23000
AT1G64920				AT5G23030
AT1G64930				AT5G23035
AT1G64940				AT5G23170
AT1G65050				AT5G23220
AT1G65060				AT5G23260
AT1G65150				AT5G23950
AT1G65160				AT5G24060
AT1G65180				AT5G24065
AT1G65190				AT5G24070
AT1G65200				AT5G24130
AT1G65210				AT5G24150
AT1G65220				AT5G24230
AT1G65300				AT5G24540
AT1G65310				AT5G24550
AT1G65330				AT5G24770
AT1G65340				AT5G24860
AT1G65342				AT5G25020
AT1G65350				AT5G25290
AT1G65352				AT5G25620
AT1G65360				AT5G25830
AT1G65365				AT5G26146
AT1G65370				AT5G26147
AT1G65385				AT5G26310
AT1G65390				AT5G26340
AT1G65450				AT5G26790
AT1G65480				AT5G26800
AT1G65481				AT5G27037
AT1G65483				AT5G27043
AT1G65490				AT5G27370
AT1G65500				AT5G27380
AT1G65510				AT5G27690
AT1G65520				AT5G28160
AT1G65570				AT5G28490
AT1G65620				AT5G28491
AT1G65630				AT5G28680
AT1G65640				AT5G30500
AT1G65642				AT5G35110
AT1G65670				AT5G35760
AT1G65680				AT5G35770
AT1G65681				AT5G36110
AT1G65690				AT5G36980
AT1G65730				AT5G37055
AT1G65740				AT5G37060
AT1G65750				AT5G37280
AT1G65760				AT5G37290
AT1G65770				AT5G37300
AT1G65780				AT5G38120
AT1G65790				AT5G38660
AT1G65800				AT5G38670
AT1G65850				AT5G39010
AT1G65860				AT5G39020
AT1G65870				AT5G39240
AT1G65875				AT5G39560
AT1G65880				AT5G39580
AT1G65890				AT5G39581
AT1G65907				AT5G39650
AT1G65910				AT5G39860
AT1G65920				AT5G40040
AT1G65985				AT5G40050
AT1G65990				AT5G40260
AT1G66000				AT5G40316
AT1G66010				AT5G40348
AT1G66020				AT5G40350
AT1G66030				AT5G40380
AT1G66040				AT5G40790
AT1G66045				AT5G40800
AT1G66050				AT5G41380
AT1G66060				AT5G41663
AT1G66090				AT5G42200
AT1G66100				AT5G42460
AT1G66110				AT5G42600
AT1G66120				AT5G43340
AT1G66130				AT5G43640
AT1G66140				AT5G44120
AT1G66210				AT5G44160
AT1G66220				AT5G44220
AT1G66235				AT5G44345
AT1G66245				AT5G44350
AT1G66260				AT5G45630
AT1G66270				AT5G45640
AT1G66280				AT5G45830
AT1G66290				AT5G45860
AT1G66300				AT5G45880
AT1G66310				AT5G45980
AT1G66320				AT5G45990
AT1G66360				AT5G46350
AT1G66370				AT5G46830
AT1G66380				AT5G46880
AT1G66390				AT5G46890
AT1G66440				AT5G47000
AT1G66450				AT5G47290
AT1G66470				AT5G47300
AT1G66475				AT5G48270
AT1G66480				AT5G48280
AT1G66490				AT5G48420
AT1G66500				AT5G48430
AT1G66570				AT5G49130
AT1G66630				AT5G49138
AT1G66640				AT5G49490
AT1G66690				AT5G49520
AT1G66700				AT5G49690
AT1G66710				AT5G50136
AT1G66720				AT5G50140
AT1G66770				AT5G50300
AT1G66780				AT5G50360
AT1G66783				AT5G50361
AT1G66790				AT5G50470
AT1G66795				AT5G50480
AT1G66800				AT5G50770
AT1G66850				AT5G50790
AT1G66852				AT5G50820
AT1G66855				AT5G51310
AT1G66860				AT5G51360
AT1G66870				AT5G51370
AT1G66880				AT5G51500
AT1G66950				AT5G51720
AT1G66960				AT5G51760
AT1G67000				AT5G51780
AT1G67025				AT5G51790
AT1G67030				AT5G51795
AT1G67100				AT5G51800
AT1G67110				AT5G51860
AT1G67148				AT5G51870
AT1G67150				AT5G52067
AT1G67160				AT5G52120
AT1G67170				AT5G52460
AT1G67260				AT5G52470
AT1G67270				AT5G52500
AT1G67290				AT5G52620
AT1G67390				AT5G53210
AT1G67450				AT5G53486
AT1G67455				AT5G53487
AT1G67640				AT5G53950
AT1G67710				AT5G53960
AT1G67750				AT5G54360
AT1G67760				AT5G54365
AT1G67770				AT5G54700
AT1G67775				AT5G55132
AT1G67810				AT5G55250
AT1G67860				AT5G55750
AT1G67865				AT5G55770
AT1G67870				AT5G55790
AT1G67875				AT5G55800
AT1G68040				AT5G55893
AT1G68130				AT5G56240
AT1G68150				AT5G56250
AT1G68170				AT5G56370
AT1G68180				AT5G56620
AT1G68210				AT5G56860
AT1G68240				AT5G56960
AT1G68250				AT5G56990
AT1G68270				AT5G57090
AT1G68280				AT5G57130
AT1G68320				AT5G57340
AT1G68350				AT5G57380
AT1G68360				AT5G57390
AT1G68460				AT5G57391
AT1G68470				AT5G57620
AT1G68480				AT5G57625
AT1G68510				AT5G57780
AT1G68520				AT5G57785
AT1G68530				AT5G58400
AT1G68600				AT5G58660
AT1G68610				AT5G58850
AT1G68750				AT5G58860
AT1G68795				AT5G58890
AT1G68800				AT5G59040
AT1G68810				AT5G59220
AT1G68825				AT5G59340
AT1G68850				AT5G59510
AT1G68875				AT5G59520
AT1G69080				AT5G59990
AT1G69090				AT5G60010
AT1G69100				AT5G60200
AT1G69110				AT5G60210
AT1G69120				AT5G60250
AT1G69140				AT5G60600
AT1G69150				AT5G60610
AT1G69170				AT5G60615
AT1G69180				AT5G60760
AT1G69190				AT5G60910
AT1G69240				AT5G60970
AT1G69310				AT5G61090
AT1G69320				AT5G61120
AT1G69460				AT5G61160
AT1G69470				AT5G61420
AT1G69480				AT5G61620
AT1G69560				AT5G61630
AT1G69600				AT5G61850
AT1G69630				AT5G61865
AT1G69650				AT5G62165
AT1G69660				AT5G62280
AT1G69690				AT5G62330
AT1G69792				AT5G62340
AT1G69795				AT5G62470
AT1G69810				AT5G62500
AT1G69860				AT5G62510
AT1G69870				AT5G63090
AT1G69880				AT5G63180
AT1G69890				AT5G63350
AT1G69920				AT5G63450
AT1G69930				AT5G63580
AT1G69940				AT5G63590
AT1G69970				AT5G63595
AT1G69980				AT5G63600
AT1G69981				AT5G64110
AT1G70020				AT5G64120
AT1G70030				AT5G64690
AT1G70040				AT5G64770
AT1G70080				AT5G64780
AT1G70170				AT5G64790
AT1G70250				AT5G64870
AT1G70260				AT5G65170
AT1G70270				AT5G65340
AT1G70380				AT5G65410
AT1G70390				AT5G65590
AT1G70440				AT5G65800
AT1G70500				AT5G66290
AT1G70510				AT5G66300
AT1G70540				AT5G66340
AT1G70560				AT5G66350
AT1G70640				AT5G66380
AT1G70670				AT5G66390
AT1G70680				AT5G66400
AT1G70720				AT5G66410
AT1G70830				AT5G66690
AT1G70840				AT5G66700
AT1G70850				AT5G66817
AT1G70860				AT5G66870
AT1G70870				AT5G66970
AT1G70880				AT5G66980
AT1G70885				AT5G66985
AT1G70890
AT1G70895
AT1G70900
AT1G70910
AT1G70920
AT1G70949
AT1G70960
AT1G70970
AT1G71000
AT1G71002
AT1G71050
AT1G71150
AT1G71160
AT1G71170
AT1G71290
AT1G71300
AT1G71370
AT1G71380
AT1G71390
AT1G71520
AT1G71530
AT1G71680
AT1G71690
AT1G71691
AT1G71692
AT1G71695
AT1G71696
AT1G71770
AT1G71890
AT1G71930
AT1G71940
AT1G71960
AT1G72000
AT1G72090
AT1G72100
AT1G72110
AT1G72125
AT1G72140
AT1G72200
AT1G72210
AT1G72230
AT1G72290
AT1G72490
AT1G72560
AT1G72570
AT1G72580
AT1G72590
AT1G72800
AT1G72860
AT1G72870
AT1G73000
AT1G73010
AT1G73220
AT1G73260
AT1G73270
AT1G73280
AT1G73325
AT1G73330
AT1G73410
AT1G73430
AT1G73510
AT1G73560
AT1G73570
AT1G73590
AT1G73610
AT1G73620
AT1G73805
AT1G73810
AT1G73850
AT1G73990
AT1G74000
AT1G74010
AT1G74080
AT1G74110
AT1G74140
AT1G74500
AT1G74600
AT1G74610
AT1G74620
AT1G74650
AT1G74660
AT1G74810
AT1G74820
AT1G75040
AT1G75160
AT1G75250
AT1G75388
AT1G75390
AT1G75394
AT1G75450
AT1G75470
AT1G75500
AT1G75520
AT1G75590
AT1G75620
AT1G75710
AT1G75717
AT1G75720
AT1G75730
AT1G75790
AT1G75830
AT1G75870
AT1G75880
AT1G75890
AT1G75891
AT1G75900
AT1G75910
AT1G75920
AT1G75930
AT1G75940
AT1G76135
AT1G76200
AT1G76210
AT1G76220
AT1G76230
AT1G76240
AT1G76250
AT1G76290
AT1G76410
AT1G76420
AT1G76430
AT1G76440
AT1G76500
AT1G76610
AT1G76720
AT1G76800
AT1G76830
AT1G76930
AT1G76960
AT1G76965
AT1G77100
AT1G77110
AT1G77145
AT1G77150
AT1G77160
AT1G77190
AT1G77200
AT1G77640
AT1G77650
AT1G77655
AT1G77690
AT1G77700
AT1G77710
AT1G77780
AT1G77790
AT1G77950
AT1G77990
AT1G77992
AT1G78030
AT1G78330
AT1G78400
AT1G78450
AT1G78460
AT1G78470
AT1G78476
AT1G78478
AT1G78480
AT1G78490
AT1G78500
AT1G78640
AT1G78710
AT1G78720
AT1G78740
AT1G78750
AT1G78760
AT1G78770
AT1G78810
AT1G78815
AT1G78820
AT1G78840
AT1G78860
AT1G78950
AT1G78955
AT1G78960
AT1G78970
AT1G78980
AT1G79160
AT1G79170
AT1G79250
AT1G79360
AT1G79370
AT1G79430
AT1G79440
AT1G79450
AT1G79470
AT1G79480
AT1G79580
AT1G79680
AT1G79760
AT1G79770
AT1G79840
AT1G79850
AT1G79860
AT1G79870
AT1G80090
AT1G80100
AT1G80110
AT1G80130
AT1G80133
AT1G80140
AT1G80220
AT1G80240
AT1G80340
AT1G80350
AT1G80390
AT1G80540
AT1G80580
AT1G80730
AT1G80740
AT1G80750
AT1G80760
AT1G80820
AT1G80860
AT1G80865
AT1G80980
AT1G80990
AT1G81001
AT1G81020
AT2G01240
AT2G01340
AT2G01350
AT2G01430
AT2G01500
AT2G01520
AT2G01530
AT2G01600
AT2G01610
AT2G01770
AT2G01780
AT2G01790
AT2G01800
AT2G01810
AT2G01890
AT2G01900
AT2G01913
AT2G01940
AT2G01960
AT2G01990
AT2G02000
AT2G02010
AT2G02070
AT2G02080
AT2G02130
AT2G02135
AT2G02140
AT2G02250
AT2G02260
AT2G02270
AT2G02290
AT2G02300
AT2G02310
AT2G02320
AT2G02330
AT2G02450
AT2G02540
AT2G02610
AT2G02620
AT2G02630
AT2G02640
AT2G02650
AT2G02660
AT2G02670
AT2G02680
AT2G02690
AT2G02700
AT2G02770
AT2G02990
AT2G03000
AT2G03010
AT2G03020
AT2G03030
AT2G03040
AT2G03150
AT2G03160
AT2G03170
AT2G03180
AT2G03190
AT2G03250
AT2G03260
AT2G03290
AT2G03291
AT2G03300
AT2G03320
AT2G03330
AT2G03360
AT2G03370
AT2G03500
AT2G03550
AT2G03560
AT2G03710
AT2G03720
AT2G03740
AT2G03840
AT2G03850
AT2G03860
AT2G03900
AT2G03910
AT2G03960
AT2G03970
AT2G03972
AT2G04020
AT2G04025
AT2G04032
AT2G04045
AT2G04046
AT2G04047
AT2G04050
AT2G04080
AT2G04090
AT2G04100
AT2G04140
AT2G04150
AT2G04160
AT2G04220
AT2G04300
AT2G04410
AT2G04420
AT2G04480
AT2G04495
AT2G04500
AT2G04570
AT2G04680
AT2G04800
AT2G04810
AT2G04820
AT2G04830
AT2G04840
AT2G04920
AT2G04930
AT2G05133
AT2G05140
AT2G05340
AT2G05380
AT2G05400
AT2G05410
AT2G05420
AT2G05430
AT2G05435
AT2G05440
AT2G05441
AT2G05500
AT2G05510
AT2G05530
AT2G05540
AT2G05850
AT2G07130
AT2G07140
AT2G09800
AT2G10450
AT2G12190
AT2G12646
AT2G13550
AT2G13620
AT2G13630
AT2G13640
AT2G13680
[truncated: 4,855 more rows]
