# Supplementary material for: Genome‐wide occupancy of histone H3K27 methyltransferases CURLY LEAF and SWINGER in Arabidopsis seedlings
Source: Plant Direct. 2019 Jan 31;3(1):e00100. doi: 10.1002/pld3.100 (PMC6508855; doi:10.1002/pld3.100)
Supplement: Supplementary file 9 [file PLD3-3-e00100-s009.xlsx]

## Sheet: Sheet1
two-fold change of H3K27me3 levels in the mutant backgrounds compared to WT
clf_K27 increase	clf_K27 decrease	Type of K27 reduction pattern	swn_K27 increase	swn_K27 decrease
AT1G01453	AT1G01070	III	AT1G12610	AT1G32550
AT1G03103	AT1G10747	III	AT1G26762	AT1G32560
AT1G03106	AT1G12370	III	AT1G49460	AT1G33510
AT1G07090	AT1G12540	III	AT1G64480	AT1G55790
AT1G11125	AT1G12667	II	AT1G76490	AT1G64540
AT1G17345	AT1G12740	III	AT2G02340	AT1G71370
AT1G19170	AT1G13607	III	AT2G22190	AT1G71695
AT1G21050	AT1G13608	III	AT2G32190	AT1G71696
AT1G22710	AT1G18220	I	AT2G38590	AT1G78820
AT1G24530	AT1G18230	II	AT2G39885	AT1G79790
AT1G25400	AT1G18780	II	AT2G41225	AT1G79800
AT1G26600	AT1G18790	III	AT2G41230	AT1G79810
AT1G65210	AT1G21110	II	AT2G41231	AT2G19610
AT1G66690	AT1G22150	III	AT2G43140	AT2G34490
AT1G71000	AT1G23720	II	AT2G47240	AT2G42560
AT1G71480	AT1G23724	III	AT3G24230	AT3G14520
AT1G71520	AT1G24000	II	AT3G30160	AT3G15170
AT1G78260	AT1G24010	II	AT3G45060	AT3G15180
AT1G78860	AT1G24020	II	AT3G60950	AT3G25490
AT2G05300	AT1G25330	II	AT3G61028	AT3G59190
AT2G05520	AT1G28300	II	AT3G61030	AT3G62455
AT2G22540	AT1G28304	III	AT4G09890	AT3G62460
AT2G27080	AT1G28305	III	AT4G14630	AT4G00890
AT2G32100	AT1G28306	III	AT4G16748	AT4G03470
AT2G35460	AT1G28307	III	AT4G21366	AT4G05230
AT2G35637	AT1G28310	I	AT5G10770	AT4G05240
AT2G35640	AT1G28447	II	AT5G22860	AT4G29370
AT2G35930	AT1G28450	III	AT5G42170	AT5G01120
AT2G37040	AT1G28455	III	AT5G42180	AT5G13350
AT2G39250	AT1G28460	II	AT5G44578	AT5G15500
AT2G41940	AT1G28630	III	AT5G51000	AT5G37381
AT2G42350	AT1G30340	III	AT5G56240	AT5G51210
AT2G47280	AT1G31772	III		AT5G57747
AT2G48090	AT1G31983	III		AT5G57750
AT3G05300	AT1G32020	III		AT5G59390
AT3G07220	AT1G32030	II		AT5G66670
AT3G07350	AT1G32172	II
AT3G09450	AT1G33811	II
AT3G14950	AT1G33817	II
AT3G15050	AT1G33820	III
AT3G15055	AT1G33830	III
AT3G15060	AT1G33835	III
AT3G17110	AT1G33840	III
AT3G19940	AT1G33850	III
AT3G23030	AT1G33870	III
AT3G25730	AT1G33880	II
AT3G48700	AT1G33890	II
AT3G50740	AT1G33920	II
AT3G54990	AT1G33925	II
AT3G58120	AT1G33930	II
AT3G60020	AT1G35170	II
AT3G60520	AT1G35180	III
AT3G61550	AT1G35183	III
AT3G61680	AT1G35186	III
AT3G62990	AT1G35250	III
AT3G63230	AT1G35255	II
AT4G00050	AT1G35260	II
AT4G01360	AT1G35270	III
AT4G09690	AT1G35290	II
AT4G16260	AT1G35310	II
AT4G16270	AT1G35320	III
AT4G16820	AT1G35330	II
AT4G18250	AT1G43630	III
AT4G28340	AT1G46336	III
AT4G30180	AT1G46408	III
AT4G30290	AT1G46840	II
AT4G33020	AT1G46912	I
AT4G37580	AT1G47370	II
AT5G01280	AT1G47395	III
AT5G02090	AT1G47400	III
AT5G02640	AT1G47405	II
AT5G06530	AT1G48500	III
AT5G09550	AT1G49100	II
AT5G13930	AT1G49110	II
AT5G15480	AT1G49310	II
AT5G20630	AT1G50960	II
AT5G21280	AT1G51240	II
AT5G22300	AT1G51250	II
AT5G26920	AT1G51260	II
AT5G39650	AT1G51270	II
AT5G41810	AT1G51290	II
AT5G47500	AT1G51300	II
AT5G52900	AT1G51330	III
AT5G55180	AT1G51805	II
AT5G57720	AT1G51810	II
AT5G61160	AT1G51820	II
AT5G65300	AT1G51830	III
AT5G65860	AT1G51840	II
AT5G67060	AT1G51850	III
AT5G67411	AT1G51870	II
AT5G67450	AT1G51880	II
	AT1G51890	II
	AT1G51900	II
	AT1G51910	II
	AT1G51913	II
	AT1G51915	II
	AT1G51920	II
	AT1G51930	II
	AT1G52040	II
	AT1G52050	II
	AT1G52060	II
	AT1G52070	II
	AT1G52100	II
	AT1G52800	II
	AT1G52990	II
	AT1G53940	III
	AT1G53970	III
	AT1G53980	III
	AT1G53990	II
	AT1G54000	II
	AT1G54010	II
	AT1G54020	II
	AT1G55660	III
	AT1G56240	II
	AT1G56242	II
	AT1G58007	II
	AT1G58300	II
	AT1G58310	II
	AT1G58320	III
	AT1G58390	I
	AT1G59670	III
	AT1G59675	II
	AT1G59680	II
	AT1G59690	III
	AT1G59722	II
	AT1G59725	I
	AT1G59730	III
	AT1G60040	I
	AT1G60050	II
	AT1G60060	II
	AT1G60400	II
	AT1G60410	I
	AT1G60783	II
	AT1G60983	III
	AT1G60985	III
	AT1G60986	III
	AT1G61630	II
	AT1G61810	III
	AT1G63210	II
	AT1G63410	III
	AT1G65352	III
	AT1G65481	II
	AT1G65483	II
	AT1G65670	III
	AT1G65680	II
	AT1G65681	III
	AT1G65690	II
	AT1G65730	II
	AT1G65740	II
	AT1G65750	III
	AT1G65760	II
	AT1G65770	II
	AT1G65780	II
	AT1G65985	II
	AT1G66100	III
	AT1G66210	II
	AT1G66220	II
	AT1G66235	III
	AT1G66310	II
	AT1G66320	II
	AT1G66470	II
	AT1G66475	III
	AT1G66770	II
	AT1G66780	III
	AT1G66783	II
	AT1G66790	II
	AT1G66795	III
	AT1G66800	II
	AT1G67265	III
	AT1G69650	II
	AT1G69660	II
	AT1G69792	III
	AT1G69795	III
	AT1G70510	I
	AT2G02290	II
	AT2G03720	II
	AT2G03970	II
	AT2G03972	II
	AT2G04032	II
	AT2G04170	II
	AT2G04480	III
	AT2G04495	III
	AT2G04800	II
	AT2G04810	II
	AT2G04930	III
	AT2G05340	III
	AT2G05390	II
	AT2G05400	II
	AT2G05410	II
	AT2G05420	II
	AT2G05430	II
	AT2G05435	II
	AT2G14420	III
	AT2G14430	III
	AT2G14440	II
	AT2G14692	II
	AT2G14700	III
	AT2G15025	II
	AT2G15029	III
	AT2G15030	III
	AT2G15080	III
	AT2G15360	III
	AT2G15590	II
	AT2G16220	II
	AT2G16225	III
	AT2G16230	II
	AT2G16955	III
	AT2G16960	II
	AT2G16970	II
	AT2G16980	II
	AT2G16990	II
	AT2G17064	II
	AT2G18130	III
	AT2G18140	II
	AT2G18690	II
	AT2G19146	III
	AT2G19150	II
	AT2G20070	III
	AT2G20080	II
	AT2G21880	III
	AT2G21890	II
	AT2G22145	II
	AT2G22150	II
	AT2G22155	II
	AT2G22160	III
	AT2G22800	II
	AT2G22805	II
	AT2G22955	III
	AT2G22960	II
	AT2G24748	III
	AT2G24870	III
	AT2G24940	III
	AT2G24945	III
	AT2G25360	II
	AT2G26940	II
	AT2G28056	III
	AT2G28700	III
	AT2G28760	II
	AT2G28960	II
	AT2G28970	II
	AT2G28980	III
	AT2G28990	II
	AT2G29000	II
	AT2G29010	III
	AT2G29120	II
	AT2G29125	II
	AT2G30670	II
	AT2G30933	II
	AT2G31215	III
	AT2G32835	II
	AT2G32960	III
	AT2G38980	II
	AT2G38990	II
	AT2G38995	II
	AT2G39200	II
	AT2G42820	III
	AT2G45650	II
	AT3G01323	III
	AT3G01324	III
	AT3G05155	II
	AT3G09280	II
	AT3G09285	II
	AT3G13950	II
	AT3G21730	III
	AT3G22060	III
	AT3G22830	II
	AT3G23100	III
	AT3G23110	II
	AT3G24240	III
	AT3G27150	III
	AT3G27950	III
	AT3G28855	III
	AT3G28857	III
	AT3G28910	III
	AT3G29070	III
	AT3G30260	III
	AT3G30340	II
	AT3G30345	II
	AT3G43410	II
	AT3G43420	II
	AT3G43900	II
	AT3G44540	II
	AT3G44980	III
	AT3G45245	II
	AT3G45480	II
	AT3G45550	III
	AT3G45555	II
	AT3G45760	III
	AT3G46330	II
	AT3G46340	II
	AT3G46345	II
	AT3G46350	II
	AT3G46360	II
	AT3G46370	II
	AT3G46400	II
	AT3G46410	II
	AT3G46420	II
	AT3G47050	III
	AT3G47140	II
	AT3G47150	II
	AT3G47600	III
	AT3G49307	III
	AT3G52510	III
	AT3G55734	III
	AT3G55890	II
	AT3G55900	II
	AT3G58310	III
	AT3G58320	III
	AT3G58330	III
	AT3G58340	III
	AT3G58347	III
	AT3G58350	III
	AT3G58360	III
	AT3G58370	III
	AT4G01420	III
	AT4G01440	II
	AT4G01530	III
	AT4G01533	II
	AT4G01535	II
	AT4G03565	II
	AT4G03566	II
	AT4G03570	III
	AT4G04080	III
	AT4G04900	II
	AT4G07940	II
	AT4G08290	II
	AT4G08450	II
	AT4G08870	III
	AT4G09440	II
	AT4G09450	II
	AT4G09850	II
	AT4G09860	III
	AT4G09930	III
	AT4G10290	III
	AT4G10450	III
	AT4G10595	III
	AT4G10596	III
	AT4G11050	III
	AT4G12530	III
	AT4G12550	III
	AT4G12820	II
	AT4G12825	II
	AT4G12890	III
	AT4G12930	II
	AT4G12940	II
	AT4G13075	III
	AT4G13080	III
	AT4G13280	II
	AT4G13285	III
	AT4G13290	II
	AT4G13300	II
	AT4G13310	II
	AT4G13345	III
	AT4G13470	II
	AT4G13480	II
	AT4G13490	II
	AT4G13493	III
	AT4G13494	III
	AT4G13495	II
	AT4G13570	III
	AT4G13572	II
	AT4G13575	II
	AT4G13965	III
	AT4G15300	II
	AT4G15310	II
	AT4G15320	II
	AT4G15330	I
	AT4G15340	II
	AT4G15345	II
	AT4G15350	II
	AT4G15990	II
	AT4G16000	III
	AT4G16008	III
	AT4G17980	II
	AT4G18870	II
	AT4G18960	II
	AT4G18970	#N/A
	AT4G18990	III
	AT4G19950	III
	AT4G19970	II
	AT4G19980	II
	AT4G20190	II
	AT4G20200	II
	AT4G20210	III
	AT4G20220	III
	AT4G20230	II
	AT4G20235	II
	AT4G20240	II
	AT4G20990	III
	AT4G21000	III
	AT4G21030	III
	AT4G21040	III
	AT4G22160	II
	AT4G22165	II
	AT4G23080	II
	AT4G23090	II
	AT4G23100	#N/A
	AT4G23360	II
	AT4G23370	II
	AT4G23375	III
	AT4G23380	II
	AT4G23387	III
	AT4G23390	II
	AT4G34580	III
	AT4G34770	III
	AT4G34780	III
	AT4G34800	III
	AT4G37050	II
	AT5G04347	II
	AT5G04350	II
	AT5G05040	II
	AT5G05050	II
	AT5G05060	II
	AT5G10140	II
	AT5G15100	II
	AT5G15110	II
	AT5G15140	III
	AT5G17330	II
	AT5G17340	II
	AT5G19710	III
	AT5G19720	III
	AT5G22410	II
	AT5G22420	II
	AT5G22430	II
	AT5G22570	II
	AT5G22960	II
	AT5G22970	II
	AT5G22980	II
	AT5G22990	II
	AT5G24180	II
	AT5G24190	II
	AT5G24200	II
	AT5G24205	III
	AT5G24206	III
	AT5G24220	II
	AT5G25415	III
	AT5G25420	III
	AT5G25422	II
	AT5G25425	II
	AT5G26050	II
	AT5G26060	II
	AT5G26070	II
	AT5G26080	II
	AT5G26090	II
	AT5G26100	II
	AT5G26320	II
	AT5G26330	II
	AT5G27530	II
	AT5G28030	III
	AT5G28240	III
	AT5G36150	II
	AT5G37730	II
	AT5G37732	II
	AT5G37800	II
	AT5G37810	III
	AT5G37820	III
	AT5G37940	II
	AT5G37950	II
	AT5G37980	III
	AT5G37990	III
	AT5G38000	II
	AT5G38005	III
	AT5G38010	II
	AT5G38020	II
	AT5G38096	II
	AT5G38230	III
	AT5G38240	III
	AT5G38350	II
	AT5G38386	III
	AT5G38390	III
	AT5G38393	III
	AT5G38780	II
	AT5G38940	III
	AT5G38950	III
	AT5G38960	III
	AT5G39100	III
	AT5G39230	III
	AT5G39430	II
	AT5G39440	III
	AT5G39490	III
	AT5G39620	II
	AT5G39630	III
	AT5G39635	III
	AT5G39693	II
	AT5G39700	III
	AT5G40420	II
	AT5G40430	II
	AT5G41630	II
	AT5G41640	II
	AT5G42600	II
	AT5G42610	II
	AT5G42630	II
	AT5G42635	II
	AT5G42690	II
	AT5G42930	II
	AT5G43196	II
	AT5G43200	II
	AT5G43405	III
	AT5G44840	II
	AT5G44850	II
	AT5G45950	III
	AT5G45960	II
	AT5G46670	II
	AT5G46871	II
	AT5G46873	III
	AT5G46874	II
	AT5G46875	II
	AT5G46877	III
	AT5G48000	II
	AT5G49240	II
	AT5G49250	II
	AT5G49260	II
	AT5G49270	II
	AT5G49770	II
	AT5G49780	II
	AT5G49790	III
	AT5G49800	II
	AT5G49860	II
	AT5G50040	II
	AT5G50050	II
	AT5G50060	II
	AT5G50150	III
	AT5G50160	II
	AT5G50190	II
	AT5G51590	III
	AT5G52130	II
	AT5G52140	III
	AT5G52145	III
	AT5G52150	III
	AT5G52160	I
	AT5G52330	II
	AT5G52670	III
	AT5G52680	III
	AT5G52760	III
	AT5G53592	II
	AT5G53730	II
	AT5G53740	III
	AT5G54030	II
	AT5G54206	III
	AT5G54210	II
	AT5G54215	II
	AT5G54225	II
	AT5G56240	II
	AT5G56250	III
	AT5G56368	III
	AT5G56369	III
	AT5G56370	II
	AT5G57670	III
	AT5G60978	III
	AT5G62110	II
	AT5G62120	III
	AT5G62830	II
