# Supplementary material for: Genome‐wide occupancy of histone H3K27 methyltransferases CURLY LEAF and SWINGER in Arabidopsis seedlings
Source: Plant Direct. 2019 Jan 31;3(1):e00100. doi: 10.1002/pld3.100 (PMC6508855; doi:10.1002/pld3.100)
Supplement: Supplementary file 10 [file PLD3-3-e00100-s010.xlsx]

## Sheet: Sheet1
Genes co-bound by CLF, SWN, and BRM w/o H3K27me3
AT1G07090
AT1G10657
AT1G13260
AT1G14600
AT1G15010
AT1G18400
AT1G24140
AT1G25400
AT1G26920
AT1G30330
AT1G35140
AT1G66400
AT1G75490
AT1G78865
AT1G80450
AT1G80840
AT2G16700
AT2G18340
AT2G18350
AT2G22170
AT2G22540
AT2G29660
AT2G31230
AT2G36080
AT2G39010
AT2G40330
AT2G42040
AT2G45140
AT2G45780
AT3G06590
AT3G07350
AT3G10282
AT3G12970
AT3G13510
AT3G13530
AT3G13810
AT3G22886
AT3G25740
AT3G47620
AT3G50740
AT3G56400
AT3G56710
AT3G61140
AT4G17460
AT4G18390
AT4G28330
AT4G33040
AT4G34760
AT4G36870
AT5G06580
AT5G37540
AT5G38710
AT5G41410
AT5G43020
AT5G43630
AT5G43760
AT5G45307
AT5G45310
AT5G52830
AT5G53110
AT5G62020
AT5G67060
AT5G67411
