# Supplementary material for: Genome‐wide occupancy of histone H3K27 methyltransferases CURLY LEAF and SWINGER in Arabidopsis seedlings
Source: Plant Direct. 2019 Jan 31;3(1):e00100. doi: 10.1002/pld3.100 (PMC6508855; doi:10.1002/pld3.100)
Supplement: Supplementary file 11 [file PLD3-3-e00100-s011.xlsx]

## Sheet: Sheet1
clf-29_up	gene	locus	value_WT	value_clf	log2(fold_change)	p_value	q_value	clf_29_down	gene	locus	value_WT	value_clf	log2(fold_change)	p_value	q_value	swn_4_up	gene	locus	value_WT	value_swn	log2(fold_change)	p_value	q_value	swn-4_down	gene	locus	value_WT	value_swn	log2(fold_change)	p_value	q_value	clf-29 swn_4_up	gene	locus	value_WT	value_clf swn	log2(fold_change)	p_value	q_value	clf-29 swn-4_down	gene	locus	value_WT	value_clf swn	log2(fold_change)	p_value	q_value
	AT1G01030	chr1:11648-13714	1.7625	2.97615	0.755827	0.0016	0.00523148		AT1G01120	chr1:57268-59167	43.6478	26.699	-0.709124	5e-05	0.000205435		AT1G01580	chr1:209394-213041	2.06095	4.14914	1.0095	5e-05	0.000205435		AT5G67060	chr5:26766127-26767250	4.31084	2.50977	-0.780412	0.0013	0.00432509		AT1G01010	chr1:3630-5899	5.21273	12.1843	1.22492	5e-05	0.000205435		AT1G01080	chr1:45295-47019	69.3787	34.0322	-1.02759	5e-05	0.000205435
	AT1G01070	chr1:38751-40944	4.49846	8.31936	0.887041	5e-05	0.000205435		AT1G01390	chr1:148119-149806	1.90421	0.937067	-1.02297	0.0018	0.00582626		AT1G02810	chr1:618264-620480	4.15926	6.43307	0.62918	0.00035	0.00128799		AT5G65080	chr5:25997503-26002465	13.4869	3.17009	-2.08896	5e-05	0.000205435		AT1G01030	chr1:11648-13714	1.7625	3.13943	0.832882	0.00015	0.000581772		AT1G01120	chr1:57268-59167	43.6478	22.6171	-0.948497	5e-05	0.000205435
	AT1G01680	chr1:246410-248367	1.39323	3.28967	1.23951	0.0011	0.00371255		AT1G04240	chr1:1128187-1129551	38.4564	19.5328	-0.977327	5e-05	0.000205435		AT1G03840	chr1:967502-970130	1.12552	1.97021	0.80776	0.0038	0.0114923		AT5G64170	chr5:25672465-25676746	7.95964	4.75384	-0.74361	5e-05	0.000205435		AT1G01060	chr1:33378-37871	0.708033	6.10005	3.10693	5e-05	0.000205435		AT1G01140	chr1:64165-67625	60.7743	24.0227	-1.33906	5e-05	0.000205435
	AT1G02190	chr1:415078-418010	0.338527	1.18324	1.80539	0.00015	0.000581772		AT1G04730	chr1:1325295-1331086	2.65904	1.71532	-0.632428	0.00205	0.0065625		AT1G05260	chr1:1529766-1531439	18.7721	31.1868	0.732345	5e-05	0.000205435		AT5G63130	chr5:25323101-25324272	4.76897	3.07075	-0.635084	0.00765	0.0215337		AT1G01100	chr1:50074-51199	377.296	737.04	0.966046	5e-05	0.000205435		AT1G01170	chr1:72338-74737	268.104	175.565	-0.610786	5e-05	0.000205435
	AT1G02340	chr1:465717-467844	3.47724	6.38175	0.876009	0.0001	0.000397268		AT1G04980	chr1:1413643-1416144	28.4561	18.1824	-0.6462	5e-05	0.000205435		AT1G05700	chr1:1709795-1713245	0.956078	1.58291	0.727381	0.00275	0.00857353		AT5G62430	chr5:25069092-25070934	3.5402	2.3748	-0.576022	0.01405	0.0369721		AT1G01110	chr1:52238-54692	3.01652	7.90391	1.38968	5e-05	0.000205435		AT1G01180	chr1:75582-76758	15.1875	9.73455	-0.6417	0.0001	0.000397268
	AT1G02470	chr1:511764-513624	3.22727	6.81296	1.07797	0.0001	0.000397268		AT1G06830	chr1:2097150-2097655	45.5923	12.6337	-1.85152	5e-05	0.000205435		AT1G06930	chr1:2128842-2129883	0.527735	1.32049	1.32319	0.0049	0.0144516		AT5G61160	chr5:24608723-24610304	25.7421	17.3822	-0.566515	5e-05	0.000205435		AT1G01130	chr1:61904-63811	4.31045	11.938	1.46965	0.00045	0.001626		AT1G01320	chr1:120153-130577	88.6081	13.0092	-2.7679	5e-05	0.000205435
	AT1G02820	chr1:623764-624475	6.07004	14.9816	1.30342	5e-05	0.000205435		AT1G08165	chr1:2561626-2562148	10.1552	4.69754	-1.11224	0.00405	0.0121702		AT1G07560	chr1:2327319-2331096	0.597723	1.09736	0.876493	0.00135	0.0044773		AT5G60900	chr5:24498466-24501494	1.66779	0.627583	-1.41006	5e-05	0.000205435		AT1G01190	chr1:83044-84864	1.14812	1.95779	0.76995	0.00575	0.0166916		AT1G01390	chr1:148119-149806	1.90421	0.761829	-1.32165	0.0001	0.000397268
	AT1G03170	chr1:769631-770684	0.580435	1.47157	1.34215	0.0048	0.0141795		AT1G09240	chr1:2984880-2986130	5.32309	1.70008	-1.64666	5e-05	0.000205435		AT1G07610	chr1:2341541-2342123	174.019	286.956	0.721586	5e-05	0.000205435		AT5G59070	chr5:23845197-23847393	2.36765	1.53515	-0.625072	0.01225	0.0327372		AT1G01200	chr1:86514-88213	1.23646	5.26207	2.08941	5e-05	0.000205435		AT1G01430	chr1:156800-158655	54.822	13.5	-2.0218	5e-05	0.000205435
	AT1G03340	chr1:819661-821317	1.86172	3.2756	0.815127	0.0033	0.0101112		AT1G10550	chr1:3479152-3480988	3.60754	2.0682	-0.802644	0.00775	0.0217846		AT1G08090	chr1:2524075-2526164	0.633964	1.29891	1.03483	0.00145	0.00478114		AT5G57760	chr5:23400714-23403130	27.1345	18.109	-0.583418	0.01205	0.0322672		AT1G01250	chr1:104490-105330	2.78435	6.10409	1.13243	5e-05	0.000205435		AT1G01440	chr1:159855-162572	12.6301	7.50942	-0.750091	5e-05	0.000205435
	AT1G03850	chr1:976096-977761	40.1111	65.8871	0.715995	5e-05	0.000205435		AT1G11300	chr1:3794237-3800719	2.44485	1.44562	-0.758057	5e-05	0.000205435		AT1G08290	chr1:2609995-2613242	1.38238	2.19765	0.668806	0.00505	0.0148489		AT5G55720	chr5:22556046-22557725	2.46161	1.59276	-0.628073	0.01385	0.036503		AT1G01290	chr1:114285-116108	10.3061	16.2181	0.654112	5e-05	0.000205435		AT1G01560	chr1:202135-204335	4.46396	0.214789	-4.37733	5e-05	0.000205435
	AT1G04500	chr1:1221432-1224366	0.263896	1.2724	2.26952	0.00035	0.00128799		AT1G11960	chr1:4039710-4043880	12.8336	8.25425	-0.636722	5e-05	0.000205435		AT1G08430	chr1:2658715-2661029	5.54357	10.4878	0.91982	5e-05	0.000205435		AT5G54610	chr5:22184778-22186525	2.99793	0.522348	-2.52088	5e-05	0.000205435		AT1G01300	chr1:116942-118764	54.4458	118.565	1.12278	5e-05	0.000205435		AT1G01580	chr1:209394-213041	2.06095	0.885166	-1.21929	5e-05	0.000205435
	AT1G05340	chr1:1558843-1559903	18.4244	45.0765	1.29076	5e-05	0.000205435		AT1G13040	chr1:4447646-4449200	3.00706	1.98093	-0.602177	0.01145	0.0308205		AT1G08670	chr1:2760345-2761573	0.887532	2.31113	1.38073	0.00165	0.0053794		AT5G52760	chr5:21386823-21387703	13.8211	5.5624	-1.31309	5e-05	0.000205435		AT1G01370	chr1:143563-145684	5.56387	13.5799	1.28731	5e-05	0.000205435		AT1G01680	chr1:246410-248367	1.39323	0.0923003	-3.91596	0.01765	0.0451587
	AT1G05420	chr1:1590072-1590753	0.825384	2.56549	1.63609	0.00285	0.00885509		AT1G13430	chr1:4606499-4607747	2.02735	0.978805	-1.0505	0.0043	0.012846		AT1G10000	chr1:3263876-3264788	0.772243	1.78696	1.21038	0.003	0.00927778		AT5G52750	chr5:21384042-21384924	42.7392	28.8677	-0.566102	5e-05	0.000205435		AT1G01480	chr1:175781-178400	0.454805	3.20343	2.8163	5e-05	0.000205435		AT1G01790	chr1:284609-291094	30.1813	4.97562	-2.60071	5e-05	0.000205435
	AT1G05540	chr1:1639285-1640811	1.99804	4.45636	1.15728	5e-05	0.000205435		AT1G14250	chr1:4868451-4871488	15.3559	9.79117	-0.649237	0.0001	0.000397268		AT1G10400	chr1:3414851-3416358	0.541707	1.02903	0.925704	0.01285	0.0341483		AT5G52720	chr5:21378856-21379744	6.8814	1.64997	-2.06027	5e-05	0.000205435		AT1G01510	chr1:187210-190056	23.0466	37.758	0.712226	5e-05	0.000205435		AT1G01860	chr1:303536-306287	10.6894	7.10769	-0.588727	0.00055	0.00195999
	AT1G05575	chr1:1661690-1662187	31.9566	50.2115	0.651906	0.00025	0.00093963		AT1G14390	chr1:4924276-4926794	1.20326	0.531165	-1.17972	0.001	0.00340006		AT1G12950	chr1:4419769-4422638	2.85833	4.57193	0.677631	0.00025	0.00093963		AT5G49700	chr5:20192598-20193429	9.02695	6.00642	-0.587733	0.00715	0.0202774		AT1G01640	chr1:230993-232508	5.03268	20.5788	2.03176	5e-05	0.000205435		AT1G01970	chr1:338290-340077	21.0128	9.09422	-1.20825	5e-05	0.000205435
	AT1G05680	chr1:1703091-1704691	10.8454	22.941	1.08085	5e-05	0.000205435		AT1G14600	chr1:5001010-5003370	5.19284	2.85313	-0.863978	0.00275	0.00857353		AT1G13130	chr1:4474719-4477941	0.596176	1.26117	1.08095	0.00095	0.00324354		AT5G48540	chr5:19668963-19669920	16.8291	11.1023	-0.600094	0.00025	0.00093963		AT1G01660	chr1:240056-242608	0.678955	1.17628	0.792845	0.01355	0.0357996		AT1G02300	chr1:453287-455463	15.2155	8.15595	-0.899616	5e-05	0.000205435
	AT1G06080	chr1:1843567-1846302	11.7492	19.8043	0.753257	5e-05	0.000205435		AT1G14700	chr1:5058679-5061136	20.6298	12.4396	-0.729798	5e-05	0.000205435		AT1G13480	chr1:4622633-4624070	0.346032	1.207	1.80245	0.0002	0.000762212		AT5G48490	chr5:19647834-19648281	110.431	66.6405	-0.728675	5e-05	0.000205435		AT1G01670	chr1:242842-245988	1.29008	2.21923	0.782595	0.0048	0.0141795		AT1G02380	chr1:476999-478971	7.53369	1.46387	-2.36357	5e-05	0.000205435
	AT1G07180	chr1:2204319-2206934	5.3722	10.4596	0.961238	5e-05	0.000205435		AT1G14750	chr1:5079406-5082520	1.25969	0.674712	-0.900725	0.0109	0.0295017		AT1G13590	chr1:4647948-4648740	8.45618	18.9749	1.16601	0.00015	0.000581772		AT5G45830	chr5:18589481-18591400	1.13414	0.366499	-1.62971	0.00425	0.0127122		AT1G01690	chr1:249140-252462	3.02493	4.67301	0.62745	0.00085	0.00292963		AT1G02475	chr1:513842-515404	84.0104	12.8764	-2.70584	5e-05	0.000205435
	AT1G09390	chr1:3031202-3035036	9.82805	15.7694	0.682155	5e-05	0.000205435		AT1G14860	chr1:5124741-5126151	5.91953	3.92844	-0.591525	0.0088	0.0243936		AT1G13830	chr1:4739872-4741038	2.96572	5.07711	0.775625	0.0031	0.00955614		AT5G45820	chr5:18586979-18588543	7.5961	3.57442	-1.08755	5e-05	0.000205435		AT1G01720	chr1:268329-270775	53.4537	243.833	2.18953	5e-05	0.000205435		AT1G02560	chr1:537859-540109	283.84	84.0489	-1.75578	5e-05	0.000205435
	AT1G09460	chr1:3053900-3057443	7.55249	11.4317	0.598015	0.0041	0.0123049		AT1G15520	chr1:5331857-5338326	7.97854	5.27781	-0.596183	5e-05	0.000205435		AT1G15210	chr1:5231347-5236573	6.36005	10.1427	0.673339	5e-05	0.000205435		AT5G44565	chr5:17951511-17953133	2.97221	1.60651	-0.887607	0.0166	0.0427874		AT1G01810	chr1:295220-295859	1.87461	5.8252	1.63572	5e-05	0.000205435		AT1G02570	chr1:541334-542240	1.10411	0.407429	-1.43826	0.014	0.036853
	AT1G09500	chr1:3066698-3068598	22.9734	60.718	1.40216	5e-05	0.000205435		AT1G16130	chr1:5525490-5528212	5.54592	3.36393	-0.721281	5e-05	0.000205435		AT1G15380	chr1:5290744-5292535	11.3549	18.4352	0.699141	5e-05	0.000205435		AT5G44420	chr5:17907068-17907598	256.014	138.94	-0.881763	5e-05	0.000205435		AT1G01830	chr1:298534-302315	7.43218	15.2887	1.0406	5e-05	0.000205435		AT1G02610	chr1:553049-555994	24.3666	0.713186	-5.09448	5e-05	0.000205435
	AT1G09540	chr1:3086158-3087912	0.449544	1.05464	1.23022	0.0076	0.0214075		AT1G16390	chr1:5602872-5604663	9.08741	5.7988	-0.648116	0.00015	0.000581772		AT1G16640	chr1:5686602-5687715	2.97448	5.17548	0.799056	0.0033	0.0101112		AT5G43300	chr5:17376733-17379277	1.00402	0.534063	-0.910708	0.0142	0.0373233		AT1G01920	chr1:316127-319650	9.84089	20.4241	1.05341	5e-05	0.000205435		AT1G02620	chr1:557091-557986	1.59167	0	#NAME?	5e-05	0.000205435
	AT1G10140	chr1:3322801-3323548	33.9495	60.373	0.830513	5e-05	0.000205435		AT1G16850	chr1:5764806-5765651	3.6729	1.32873	-1.46687	0.0006	0.00212392		AT1G16850	chr1:5764806-5765651	3.6729	5.80713	0.660905	0.00905	0.0250157		AT5G42530	chr5:17004737-17005393	1255.53	725.84	-0.790568	5e-05	0.000205435		AT1G02010	chr1:347890-352480	3.16086	5.25791	0.734169	5e-05	0.000205435		AT1G02660	chr1:571954-574981	45.5786	5.2834	-3.10882	5e-05	0.000205435
	AT1G10540	chr1:3474863-3477927	0.570669	3.06127	2.4234	5e-05	0.000205435		AT1G17060	chr1:5832096-5835456	4.38307	2.72557	-0.685384	0.00145	0.00478114		AT1G17180	chr1:5872144-5873086	18.9417	31.9861	0.755877	5e-05	0.000205435		AT5G41750	chr5:16693908-16698943	5.30985	2.86912	-0.888064	5e-05	0.000205435		AT1G02040,AT1G02050	chr1:358103-360518	4.61991	13.4635	1.54312	5e-05	0.000205435		AT1G02820	chr1:623764-624475	6.07004	0.367416	-4.04622	0.00035	0.00128799
	AT1G10682	chr1:3544990-3545471	81.3376	135.901	0.740565	5e-05	0.000205435		AT1G17710	chr1:6090559-6092027	27.1616	15.0683	-0.850054	5e-05	0.000205435		AT1G18970	chr1:6554567-6555377	2.11513	4.06964	0.944157	0.00175	0.00567817		AT5G39670	chr5:15883178-15886388	11.3233	6.68001	-0.761377	0.0002	0.000762212		AT1G02060	chr1:360917-363094	4.07017	9.62326	1.24144	5e-05	0.000205435		AT1G02910	chr1:655576-658148	42.2229	14.3745	-1.55452	5e-05	0.000205435
	AT1G11080	chr1:3694671-3698013	4.83173	17.3309	1.84274	5e-05	0.000205435		AT1G17830	chr1:6135802-6138432	3.0266	1.89274	-0.677219	0.0065	0.0186286		AT1G18980	chr1:6557253-6558045	16.0855	24.6722	0.617121	0.0001	0.000397268		AT5G39610	chr5:15858399-15859788	28.6366	17.1841	-0.736784	5e-05	0.000205435		AT1G02065	chr1:365208-367340	1.77193	20.4858	3.53123	5e-05	0.000205435		AT1G02920	chr1:658656-659771	274.657	100.465	-1.45093	5e-05	0.000205435
	AT1G12010	chr1:4056206-4057933	4.30744	14.6158	1.76262	5e-05	0.000205435		AT1G17920	chr1:6161871-6165382	2.38054	1.46567	-0.699732	0.0018	0.00582626		AT1G20070	chr1:6956520-6959123	3.80481	6.48319	0.768881	0.0005	0.00179415		AT5G39190	chr5:15692590-15693581	4.39516	2.72452	-0.689913	0.009	0.0248908		AT1G02070	chr1:370256-370967	0.437867	12.872	4.87759	0.0001	0.000397268		AT1G02930	chr1:661176-662456	332.76	76.8699	-2.11399	5e-05	0.000205435
	AT1G12200	chr1:4137532-4140028	29.4208	50.7883	0.787659	5e-05	0.000205435		AT1G18400	chr1:6331397-6333743	11.0172	5.85993	-0.910802	0.0002	0.000762212		AT1G21140	chr1:7404382-7405281	2.33171	3.78804	0.700066	0.01095	0.0296241		AT5G35970	chr5:14118875-14123340	16.3467	10.3196	-0.663614	5e-05	0.000205435		AT1G02100,AT1G02110	chr1:389811-395528	33.5222	76.6081	1.19238	5e-05	0.000205435		AT1G02940	chr1:663078-664128	1.15265	0.169709	-2.76382	0.0134	0.0354507
	AT1G12780	chr1:4353905-4358328	66.4066	101.03	0.605379	5e-05	0.000205435		AT1G18710	chr1:6450593-6453114	6.7879	3.48317	-0.962564	0.0003	0.00111531		AT1G22065	chr1:7785775-7786391	7.72734	12.6658	0.712891	0.001	0.00340006		AT5G35940	chr5:14090824-14092977	5.13553	2.26463	-1.18124	5e-05	0.000205435		AT1G02140	chr1:403189-404456	212.957	326.786	0.617783	5e-05	0.000205435		AT1G02950	chr1:665151-666452	6.06299	3.72007	-0.704701	0.00355	0.0108064
	AT1G13600	chr1:4650786-4651469	2.5773	5.20782	1.01482	0.00505	0.0148489		AT1G18870	chr1:6515428-6519282	3.36895	1.67384	-1.00914	5e-05	0.000205435		AT1G22150	chr1:7818360-7821344	0.900408	1.46362	0.700887	0.013	0.0345063		AT5G34795	chr5:12969405-12970836	1.1692	0.456347	-1.35733	0.0014	0.00462917		AT1G02180	chr1:411778-414645	5.19967	13.4907	1.37548	5e-05	0.000205435		AT1G03055	chr1:707725-711803	3.45294	0.0618495	-5.80292	0.00135	0.0044773
	AT1G14430	chr1:4934119-4936100	4.38114	7.62916	0.800216	5e-05	0.000205435		AT1G19200	chr1:6625019-6625856	9.79882	4.8655	-1.01002	0.00015	0.000581772		AT1G22380	chr1:7900386-7902332	1.47405	2.25179	0.611287	0.013	0.0345063		AT5G30450	chr5:11559202-11561951	21.4323	0	#NAME?	5e-05	0.000205435		AT1G02190	chr1:415078-418010	0.338527	9.85346	4.86329	5e-05	0.000205435		AT1G03090	chr1:739678-746479	37.1708	18.5289	-1.00439	5e-05	0.000205435
	AT1G14520	chr1:4968141-4970311	5.83261	9.66264	0.728275	0.00025	0.00093963		AT1G19510	chr1:6756283-6757377	8.26911	1.97496	-2.06591	5e-05	0.000205435		AT1G22440	chr1:7922427-7924944	10.0492	16.2255	0.691188	5e-05	0.000205435		AT5G28610	chr5:10610958-10611446	3.08641	1.31981	-1.22561	0.0101	0.0275663		AT1G02205	chr1:418747-422438	20.2342	34.1814	0.756414	5e-05	0.000205435		AT1G03130	chr1:753306-754198	827.176	8.94166	-6.53151	5e-05	0.000205435
	AT1G14880	chr1:5132534-5133716	23.0137	44.0067	0.935231	5e-05	0.000205435		AT1G20390	chr1:7065493-7071561	8.27892	5.0607	-0.710106	5e-05	0.000205435		AT1G23720	chr1:8388654-8391540	13.2505	22.392	0.756938	5e-05	0.000205435		AT5G27420	chr5:9684071-9685561	27.5682	15.6148	-0.820088	5e-05	0.000205435		AT1G02220	chr1:428813-430647	5.51367	16.9717	1.62205	5e-05	0.000205435		AT1G03150	chr1:756413-758612	34.6715	19.7142	-0.814514	5e-05	0.000205435
	AT1G15380	chr1:5290744-5292535	11.3549	20.0522	0.820439	5e-05	0.000205435		AT1G20720	chr1:7185657-7192794	1.20622	0.787858	-0.61449	0.01315	0.0348561		AT1G23760	chr1:8402045-8404301	1.02709	1.58001	0.621372	0.0172	0.0441518		AT5G26920	chr5:9475681-9478751	10.1155	6.77229	-0.578858	0.0001	0.000397268		AT1G02260	chr1:440440-442877	9.7167	14.8569	0.61259	5e-05	0.000205435		AT1G03160	chr1:761281-766158	25.1917	12.5776	-1.00208	5e-05	0.000205435
	AT1G15790	chr1:5438252-5440087	4.81371	7.5827	0.655562	0.01075	0.0291388		AT1G21060	chr1:7371665-7374110	10.0201	6.5327	-0.617146	0.00025	0.00093963		AT1G27110	chr1:9412819-9417504	0.881756	1.45471	0.722282	0.0101	0.0275663		AT5G26690	chr5:9310796-9311572	2.7515	0.795211	-1.79081	0.0027	0.00843223		AT1G02305	chr1:455687-460696	62.3172	95.5143	0.616087	5e-05	0.000205435		AT1G03290	chr1:807360-810868	16.505	9.52207	-0.793552	5e-05	0.000205435
	AT1G15830	chr1:5448725-5450177	2.90135	4.91251	0.759735	0.00075	0.00260957		AT1G21150	chr1:7406295-7407764	2.78161	1.63286	-0.768522	0.0048	0.0141795		AT1G29025	chr1:10124347-10127068	4.18267	6.8165	0.704607	5e-05	0.000205435		AT5G26270	chr5:9206374-9208136	6.32793	4.13727	-0.613055	0.0069	0.01965		AT1G02340	chr1:465717-467844	3.47724	12.9863	1.90097	5e-05	0.000205435		AT1G03370	chr1:830626-835361	14.4205	6.66925	-1.11253	5e-05	0.000205435
	AT1G16705	chr1:5712087-5713752	0.183635	1.62656	3.1469	0.00565	0.0164289		AT1G22220	chr1:7846601-7847802	3.34633	1.50653	-1.15135	0.0002	0.000762212		AT1G29395	chr1:10288196-10289621	47.7632	76.7692	0.68463	5e-05	0.000205435		AT5G25260	chr5:8752683-8754485	3.00976	0.825548	-1.86622	5e-05	0.000205435		AT1G02360	chr1:471989-473160	16.6798	28.8785	0.791894	5e-05	0.000205435		AT1G03400	chr1:842746-844190	16.1728	2.44757	-2.72415	5e-05	0.000205435
	AT1G16950	chr1:5796008-5796559	0	14.3784	inf	5e-05	0.000205435		AT1G22380	chr1:7900386-7902332	1.47405	0.831576	-0.825867	0.0134	0.0354507		AT1G30510	chr1:10806984-10809188	31.0191	49.5138	0.674672	5e-05	0.000205435		AT5G25250	chr5:8749726-8751636	19.6487	10.2934	-0.932712	5e-05	0.000205435		AT1G02370	chr1:474499-476511	6.35448	10.317	0.699175	5e-05	0.000205435		AT1G03430	chr1:847872-849500	22.3928	10.7013	-1.06526	5e-05	0.000205435
	AT1G17020	chr1:5820205-5822013	5.21126	7.97388	0.613649	0.0016	0.00523148		AT1G22590	chr1:7981739-7984334	53.1373	26.823	-0.986253	5e-05	0.000205435		AT1G30750	chr1:10904906-10905709	8.35168	14.6881	0.814514	0.0001	0.000397268		AT5G25190	chr5:8706789-8707748	24.8448	15.61	-0.670477	5e-05	0.000205435		AT1G02400	chr1:486800-489577	4.65884	7.06772	0.601274	0.00075	0.00260957		AT1G03440	chr1:852365-854032	19.6256	9.60491	-1.03089	5e-05	0.000205435
	AT1G18330	chr1:6305965-6308013	4.43212	7.60412	0.778785	5e-05	0.000205435		AT1G22900	chr1:8103658-8104505	8.63926	5.19611	-0.733475	0.00195	0.00626869		AT1G30840	chr1:10974444-10976298	4.01367	6.25589	0.640294	0.00045	0.001626		AT5G24655	chr5:8440693-8441218	9.26047	5.84721	-0.663338	0.0105	0.028529		AT1G02520	chr1:523650-528745	1.57851	7.56232	2.26026	5e-05	0.000205435		AT1G03475	chr1:869050-871211	180.67	67.937	-1.41109	5e-05	0.000205435
	AT1G20160	chr1:6990783-6993972	5.53435	12.71	1.19948	5e-05	0.000205435		AT1G23110	chr1:8195775-8198331	9.43428	3.18983	-1.56443	5e-05	0.000205435		AT1G31050	chr1:11075626-11079240	1.73683	2.98205	0.779848	0.00125	0.00417494		AT5G24530	chr5:8378832-8383401	18.7289	12.0017	-0.642029	5e-05	0.000205435		AT1G02690	chr1:584259-587219	10.0719	33.3385	1.72685	5e-05	0.000205435		AT1G03520	chr1:877861-880158	6.94946	3.80912	-0.867444	5e-05	0.000205435
	AT1G20350	chr1:7043712-7044592	6.10095	10.6309	0.801158	0.0004	0.00145813		AT1G23140	chr1:8202260-8203215	20.5377	11.5938	-0.824923	0.0001	0.000397268		AT1G33750	chr1:12233768-12236476	2.75997	4.228	0.615323	0.0009	0.00308631		AT5G24200	chr5:8203002-8205793	2.23409	0.615618	-1.85958	5e-05	0.000205435		AT1G02700	chr1:588328-589480	1.39857	253.973	7.50458	5e-05	0.000205435		AT1G03540	chr1:883781-885611	1.8799	1.21502	-0.629677	0.0128	0.0340307
	AT1G21000	chr1:7337727-7339452	43.1397	65.0679	0.592929	5e-05	0.000205435		AT1G23480	chr1:8333019-8336385	25.2171	15.4543	-0.706393	5e-05	0.000205435		AT1G33770	chr1:12242125-12244462	0.617044	1.19441	0.952856	0.00525	0.0153773		AT5G22570	chr5:7495538-7496784	1.41005	0.49287	-1.51647	0.00195	0.00626869		AT1G02770	chr1:604872-606693	0.986396	40.7425	5.36822	5e-05	0.000205435		AT1G03580	chr1:892846-894052	2.325	0.173339	-3.74556	0.00015	0.000581772
	AT1G21525	chr1:7537086-7537649	11.5016	22.206	0.949116	5e-05	0.000205435		AT1G25422	chr1:8918851-8919892	1.16272	0.400393	-1.53802	0.0029	0.00899403		AT1G35250	chr1:12932940-12934479	2.4605	5.01676	1.0278	0.00085	0.00292963		AT5G22300	chr5:7379198-7381935	19.1554	11.0332	-0.795901	5e-05	0.000205435		AT1G02810	chr1:618264-620480	4.15926	18.8733	2.18195	5e-05	0.000205435		AT1G03600	chr1:898875-899655	545.962	76.3518	-2.83807	5e-05	0.000205435
	AT1G22065	chr1:7785775-7786391	7.72734	18.6105	1.26807	5e-05	0.000205435		AT1G25425	chr1:8922699-8923331	10.1798	6.32692	-0.68614	0.00975	0.0267301		AT1G43020	chr1:16155402-16157911	0.79729	1.47886	0.891307	0.0055	0.016037		AT5G17340	chr5:5715623-5716268	4.04391	2.12422	-0.928818	0.0059	0.0170823		AT1G02813	chr1:620677-621289	0	1.25213	inf	5e-05	0.000205435		AT1G03610	chr1:900886-903003	33.8305	14.2508	-1.24728	5e-05	0.000205435
	AT1G22140	chr1:7814762-7815631	64.0406	97.5187	0.606692	5e-05	0.000205435		AT1G26218,AT1G26230,AT1G26235	chr1:9071057-9076743	110.834	15.1468	-2.87131	5e-05	0.000205435		AT1G43160	chr1:16263812-16264818	3.38245	5.40025	0.674955	0.0049	0.0144516		AT5G14180	chr5:4571336-4574462	7.22904	4.16191	-0.79656	0.0001	0.000397268		AT1G02840	chr1:626740-629819	100.957	247.696	1.29483	5e-05	0.000205435		AT1G03630	chr1:907641-909376	143.11	9.818	-3.86555	5e-05	0.000205435
	AT1G22470	chr1:7932853-7933390	7.30334	12.9732	0.828907	0.0031	0.00955614		AT1G26250	chr1:9083837-9085464	3.35981	1.79311	-0.905915	0.00425	0.0127122		AT1G48510	chr1:17934828-17936915	0.463133	1.25208	1.43483	0.0002	0.000762212		AT5G13320	chr5:4267509-4271051	2.55942	0.989331	-1.37129	5e-05	0.000205435		AT1G02850	chr1:630504-633259	51.6449	214.966	2.05741	5e-05	0.000205435		AT1G03680	chr1:916818-918064	432.814	61.9665	-2.80419	5e-05	0.000205435
	AT1G22710	chr1:8030640-8033117	96.4041	147.957	0.618008	5e-05	0.000205435		AT1G28010	chr1:9763435-9768068	4.99546	2.93797	-0.765795	5e-05	0.000205435		AT1G48750	chr1:18035966-18039405	66.9901	125.274	0.903072	0.00015	0.000581772		AT5G13080	chr5:4149739-4151150	9.77884	4.87469	-1.00435	0.0001	0.000397268		AT1G02970	chr1:673305-676378	2.14609	3.52282	0.715019	0.0008	0.00276943		AT1G03730	chr1:930827-931895	21.9545	10.0805	-1.12294	5e-05	0.000205435
	AT1G22890	chr1:8102817-8103532	133.18	214.89	0.690217	5e-05	0.000205435		AT1G29025	chr1:10124347-10127068	4.18267	2.16514	-0.949963	5e-05	0.000205435		AT1G49570	chr1:18347035-18348951	2.25989	3.8547	0.770366	0.00205	0.0065625		AT5G10760	chr5:3400341-3402207	8.69878	3.12782	-1.47566	5e-05	0.000205435		AT1G03030	chr1:701477-703864	12.8477	27.4101	1.09319	5e-05	0.000205435		AT1G03740	chr1:933511-937043	35.396	8.92951	-1.98693	5e-05	0.000205435
	AT1G23010	chr1:8147263-8149813	5.22679	8.53484	0.70744	5e-05	0.000205435		AT1G29660	chr1:10371838-10373766	92.4216	51.3568	-0.847675	5e-05	0.000205435		AT1G49860	chr1:18458665-18459906	11.8463	26.7722	1.17629	5e-05	0.000205435		AT5G10380	chr5:3267634-3268813	26.7602	16.3903	-0.707243	5e-05	0.000205435		AT1G03070	chr1:729900-731557	1.31495	2.75625	1.0677	0.0011	0.00371255		AT1G03870	chr1:982505-983540	186.923	38.4018	-2.2832	5e-05	0.000205435
	AT1G23050	chr1:8168442-8169267	23.5754	47.9176	1.02327	5e-05	0.000205435		AT1G30845	chr1:10979645-10980688	6.90749	4.32895	-0.674145	0.00935	0.0257528		AT1G50060	chr1:18551185-18552578	5.71737	9.72415	0.76622	0.0012	0.00402069		AT5G06980	chr5:2167467-2169391	4.54525	3.01382	-0.592767	0.0057	0.0165627		AT1G03120	chr1:752270-753140	0.990665	96.4446	6.60516	5e-05	0.000205435		AT1G03930	chr1:1004768-1008370	10.7215	6.57087	-0.706347	5e-05	0.000205435
	AT1G24145	chr1:8541026-8541739	32.0329	51.5172	0.6855	5e-05	0.000205435		AT1G31173	chr1:11137364-11138969	3.66518	1.6904	-1.11652	5e-05	0.000205435		AT1G51420	chr1:19064767-19066704	3.37648	6.28041	0.895336	5e-05	0.000205435		AT5G04190	chr5:1150891-1152481	2.96115	1.71267	-0.789908	0.0017	0.00552806		AT1G03180	chr1:773410-775344	2.83193	5.6238	0.989761	0.0001	0.000397268		AT1G03950	chr1:1011171-1013365	15.0765	8.28708	-0.863369	5e-05	0.000205435
	AT1G24147	chr1:8542445-8543474	31	56.1582	0.857227	5e-05	0.000205435		AT1G31310	chr1:11198352-11200141	3.64607	2.33027	-0.645841	0.00745	0.0210332		AT1G51830	chr1:19243024-19246010	5.88531	9.72275	0.724245	5e-05	0.000205435		AT5G04150	chr5:1138558-1139476	16.5266	9.84231	-0.747723	0.00015	0.000581772		AT1G03190	chr1:775526-780062	4.56002	8.39132	0.879857	5e-05	0.000205435		AT1G04110	chr1:1061456-1063784	3.62283	1.28196	-1.49876	5e-05	0.000205435
	AT1G24260	chr1:8593636-8596105	12.1275	220.785	4.18629	5e-05	0.000205435		AT1G31430	chr1:11253935-11255737	2.03769	1.21983	-0.740249	0.005	0.0147189		AT1G51840	chr1:19249448-19250709	4.50874	7.18704	0.672673	0.0092	0.0253796		AT5G03350	chr5:815673-816658	15.2738	7.09739	-1.1057	5e-05	0.000205435		AT1G03270	chr1:799190-802436	2.50822	10.0049	1.99597	5e-05	0.000205435		AT1G04240	chr1:1128187-1129551	38.4564	2.74276	-3.80952	5e-05	0.000205435
	AT1G24265	chr1:8600464-8603801	3.80664	6.21434	0.707083	0.00085	0.00292963		AT1G31690	chr1:11343979-11347767	6.61846	4.10696	-0.688424	0.0004	0.00145813		AT1G53830	chr1:20098521-20100889	3.51485	5.51552	0.650031	0.0001	0.000397268		AT5G03210	chr5:762786-763321	4.98491	1.2732	-1.96911	0.0004	0.00145813		AT1G03340	chr1:819661-821317	1.86172	3.52035	0.919087	0.00045	0.001626		AT1G04350	chr1:1165164-1166768	30.8247	2.79544	-3.46294	5e-05	0.000205435
	AT1G26390	chr1:9130016-9131779	6.35454	12.658	0.994192	5e-05	0.000205435		AT1G31950	chr1:11475806-11478194	2.37185	1.54197	-0.621233	0.0155	0.0402989		AT1G54000	chr1:20154168-20156419	29.9476	46.1571	0.624111	5e-05	0.000205435		AT5G02180	chr5:430876-433741	7.13793	4.83643	-0.561564	0.0003	0.00111531		AT1G03420	chr1:844435-847739	17.8893	44.6455	1.31942	5e-05	0.000205435		AT1G04400	chr1:1185549-1188517	93.1717	42.9118	-1.11852	5e-05	0.000205435
	AT1G26450	chr1:9148709-9150250	8.85642	14.5773	0.718928	5e-05	0.000205435		AT1G32760	chr1:11858210-11859292	5.78821	3.12666	-0.888496	0.0002	0.000762212		AT1G54540	chr1:20367571-20368434	1.93162	3.545	0.875974	0.00465	0.0137823		AT4G39670	chr4:18410171-18411000	5.15058	3.34058	-0.624637	0.0153	0.0398498		AT1G03445	chr1:854409-859701	0.111607	1.26146	3.4986	5e-05	0.000205435		AT1G04420	chr1:1191607-1193884	103.451	17.722	-2.54533	5e-05	0.000205435
	AT1G26560	chr1:9178377-9181835	5.61366	8.83539	0.654352	5e-05	0.000205435		AT1G33080	chr1:11985706-11990482	5.10465	3.11711	-0.711605	0.00055	0.00195999		AT1G54890	chr1:20463082-20464470	2.73759	4.23304	0.628792	0.00805	0.0225331		AT4G37990	chr4:17855875-17857639	3.68478	1.40917	-1.38673	5e-05	0.000205435		AT1G03550	chr1:885622-887956	5.29494	11.3559	1.10076	5e-05	0.000205435		AT1G04430	chr1:1198117-1201527	71.5971	42.7711	-0.743267	5e-05	0.000205435
	AT1G26930	chr1:9336056-9337786	8.63638	14.8113	0.778196	5e-05	0.000205435		AT1G33340	chr1:12087579-12088958	1.67976	0.71939	-1.22341	0.00185	0.00597255		AT1G56680	chr1:21250337-21251417	3.23861	5.62149	0.795575	0.00165	0.0053794		AT4G36791	chr4:17338870-17339077	5.27325	0	#NAME?	0.00135	0.0044773		AT1G03590	chr1:894253-897518	16.4489	26.4855	0.687213	5e-05	0.000205435		AT1G04620	chr1:1282740-1286584	36.8731	18.0821	-1.02801	5e-05	0.000205435
	AT1G27045	chr1:9391608-9393019	0.649995	8.21377	3.65954	5e-05	0.000205435		AT1G38131	chr1:14293063-14296191	1.87666	1.1242	-0.739261	0.00565	0.0164289		AT1G59730	chr1:21952633-21953456	1.13072	3.04061	1.42712	0.00385	0.0116259		AT4G35180	chr4:16736756-16740465	3.04696	1.237	-1.30053	5e-05	0.000205435		AT1G03687	chr1:918298-920507	10.6991	20.4198	0.932485	5e-05	0.000205435		AT1G04640	chr1:1292079-1293357	86.6638	10.007	-3.11442	5e-05	0.000205435
	AT1G27730	chr1:9648140-9649073	45.2839	95.5022	1.07654	5e-05	0.000205435		AT1G43800	chr1:16577609-16579722	7.54744	3.86585	-0.965202	5e-05	0.000205435		AT1G60740	chr1:22361073-22361952	1.33208	2.99259	1.16772	0.00235	0.00743423		AT4G29110	chr4:14348800-14349701	5.32895	3.63905	-0.550292	0.01915	0.0485133		AT1G03760	chr1:937919-943377	7.59122	15.3525	1.01607	5e-05	0.000205435		AT1G04680	chr1:1303528-1307884	44.116	18.3486	-1.26563	5e-05	0.000205435
	AT1G29050	chr1:10134068-10139208	12.7968	24.3343	0.927212	0.0001	0.000397268		AT1G49475	chr1:18312919-18314016	1.36679	0.634989	-1.10599	0.0138	0.0363827		AT1G62500	chr1:23132044-23133502	6.73196	10.1748	0.595905	5e-05	0.000205435		AT4G27310	chr4:13675637-13676910	7.61565	4.59481	-0.728962	0.0003	0.00111531		AT1G03770	chr1:944571-947483	4.48914	14.123	1.65354	5e-05	0.000205435		AT1G04800	chr1:1348451-1349286	216.853	9.05568	-4.58175	5e-05	0.000205435
	AT1G29110	chr1:10171682-10173071	0.69341	1.57262	1.18139	0.00785	0.0220408		AT1G49620	chr1:18365490-18366559	5.39836	3.2816	-0.718119	0.01565	0.0406404		AT1G64160	chr1:23814009-23814839	0.94856	1.92324	1.01973	0.0093	0.0256287		AT4G25000	chr4:12851968-12853845	1.14608	0.360961	-1.6668	0.0006	0.00212392		AT1G03790	chr1:954524-956097	0.11704	238.036	10.99	0.0001	0.000397268		AT1G04940,AT1G04945	chr1:1399173-1407501	89.0094	44.1518	-1.01149	5e-05	0.000205435
	AT1G29195	chr1:10202535-10203396	1.95193	4.5741	1.22859	0.00045	0.001626		AT1G49860	chr1:18458665-18459906	11.8463	7.37174	-0.684364	0.00075	0.00260957		AT1G64780	chr1:24060769-24062630	7.34296	12.2035	0.732867	5e-05	0.000205435		AT4G24000	chr4:12462029-12465625	1.75397	0.602391	-1.54186	5e-05	0.000205435		AT1G03800	chr1:957260-957998	1.50876	3.34382	1.14813	0.00185	0.00597255		AT1G04960	chr1:1407800-1410868	21.7823	13.3514	-0.706164	5e-05	0.000205435
	AT1G29460	chr1:10307506-10308143	8.54025	13.686	0.680354	0.00395	0.0118979		AT1G50040	chr1:18542129-18543948	17.2805	8.74803	-0.982113	5e-05	0.000205435		AT1G65370	chr1:24284468-24286145	19.5675	33.1378	0.760019	5e-05	0.000205435		AT4G23230	chr4:12157568-12160270	1.53786	0.717547	-1.09978	0.00025	0.00093963		AT1G03830	chr1:962015-966757	4.89865	10.2	1.05811	5e-05	0.000205435		AT1G04980	chr1:1413643-1416144	28.4561	18.0824	-0.654151	5e-05	0.000205435
	AT1G29920	chr1:10474783-10475959	1040.45	2235.57	1.10344	5e-05	0.000205435		AT1G50280	chr1:18622025-18626395	5.70433	2.10111	-1.4409	0.00035	0.00128799		AT1G65486	chr1:24349522-24350306	75.2365	116.887	0.635604	5e-05	0.000205435		AT4G23210	chr4:12148713-12151479	2.72777	1.62578	-0.746591	0.0004	0.00145813		AT1G03840	chr1:967502-970130	1.12552	3.7906	1.75184	5e-05	0.000205435		AT1G05010	chr1:1431189-1432858	469.434	88.0284	-2.41488	5e-05	0.000205435
	AT1G30160	chr1:10606209-10607810	0.605377	1.79804	1.57052	0.00065	0.00228834		AT1G51420	chr1:19064767-19066704	3.37648	2.14511	-0.654473	0.0099	0.0270936		AT1G67030	chr1:25016542-25017512	7.04877	11.772	0.739921	5e-05	0.000205435		AT4G23150	chr4:12125730-12128332	1.10252	0.352673	-1.6444	0.0001	0.000397268		AT1G03890	chr1:989197-991020	0	84.4159	inf	5e-05	0.000205435		AT1G05020	chr1:1435253-1437667	2.50293	0.269599	-3.21473	5e-05	0.000205435
	AT1G30220	chr1:10632820-10635471	1.76298	2.67448	0.601237	0.0134	0.0354507		AT1G52000	chr1:19333158-19336115	24.3675	14.2867	-0.770284	5e-05	0.000205435		AT1G67110	chr1:25061730-25065446	1.29773	2.0426	0.654418	0.0102	0.0278178		AT4G23140	chr4:12121382-12124205	1.7431	0.770904	-1.17704	5e-05	0.000205435		AT1G03900	chr1:991138-993118	73.3549	171.881	1.22844	5e-05	0.000205435		AT1G05100	chr1:1469609-1470881	1.03635	0.506349	-1.03331	0.0098	0.0268518
	AT1G30935	chr1:11017435-11018990	0.436834	1.07434	1.2983	0.00295	0.00913793		AT1G52770	chr1:19655838-19657734	2.84958	1.81553	-0.650359	0.00975	0.0267301		AT1G68825	chr1:25869699-25870420	1.91167	3.86406	1.01528	0.0171	0.0439187		AT4G21380	chr4:11388924-11393226	3.66169	2.39735	-0.611069	0.00035	0.00128799		AT1G03905	chr1:993399-995784	3.11666	12.8069	2.03886	5e-05	0.000205435		AT1G05135	chr1:1477499-1478821	40.5027	5.8123	-2.80083	5e-05	0.000205435
	AT1G31770	chr1:11374892-11377794	9.49729	17.6248	0.892018	5e-05	0.000205435		AT1G53233	chr1:19849787-19852127	13.214	8.32799	-0.666026	0.00805	0.0225331		AT1G68872	chr1:25890364-25891748	1.63888	2.57032	0.649241	0.0165	0.0425597		AT4G21200	chr4:11302684-11306601	2.23513	1.20415	-0.892347	0.0087	0.0241481		AT1G03920	chr1:1001320-1004383	0.976459	1.58117	0.695358	0.01005	0.0274449		AT1G05140	chr1:1482547-1484056	41.021	12.6914	-1.69252	5e-05	0.000205435
	AT1G32350	chr1:11666976-11668690	4.06268	6.18301	0.605876	0.0043	0.012846		AT1G53480	chr1:19963046-19969757	40.6588	2.823	-3.84827	5e-05	0.000205435		AT1G68880	chr1:25894236-25894961	3.1976	6.70098	1.06738	5e-05	0.000205435		AT4G19970	chr4:10818241-10825381	1.4542	0.831435	-0.806549	0.0031	0.00955614		AT1G03990	chr1:1024846-1027616	0.67172	2.52085	1.90798	5e-05	0.000205435		AT1G05190	chr1:1502343-1503830	606.538	66.6837	-3.18519	5e-05	0.000205435
	AT1G32928	chr1:11931202-11931801	25.2162	46.0299	0.868218	5e-05	0.000205435		AT1G53490	chr1:19963046-19969757	3.6507	1.04835	-1.80005	0.00665	0.0190138		AT1G70460	chr1:26555845-26559284	1.83875	2.78498	0.598939	0.00215	0.00685614		AT4G19430	chr4:10598444-10599151	1.61749	0.590996	-1.45253	0.00725	0.0205258		AT1G04020	chr1:1036536-1040224	4.5917	8.76482	0.932696	5e-05	0.000205435		AT1G05200	chr1:1504959-1510281	11.1827	2.798	-1.9988	5e-05	0.000205435
	AT1G34060	chr1:12396419-12398369	2.84041	5.65212	0.992692	5e-05	0.000205435		AT1G53610	chr1:20008995-20009320	5.76594	0	#NAME?	5e-05	0.000205435		AT1G71870	chr1:27032455-27034895	1.62243	2.82585	0.800527	0.00115	0.00386629		AT4G19370	chr4:10566149-10567838	3.6057	2.22402	-0.697109	0.0067	0.0191418		AT1G04050	chr1:1045597-1049297	1.41968	3.19665	1.17099	5e-05	0.000205435		AT1G05300	chr1:1545105-1547849	12.0358	4.94952	-1.28197	5e-05	0.000205435
	AT1G35210	chr1:12896651-12897402	5.69665	9.78952	0.781124	0.0021	0.00670736		AT1G54890	chr1:20463082-20464470	2.73759	1.42205	-0.944933	0.00465	0.0137823		AT1G73280	chr1:27552969-27555322	1.26577	2.285	0.852183	0.00335	0.010251		AT4G18250	chr4:10087342-10091963	3.90464	2.41086	-0.695645	0.0003	0.00111531		AT1G04070	chr1:1050552-1051186	18.3423	42.9028	1.2259	5e-05	0.000205435		AT1G05310	chr1:1550542-1552517	4.01693	2.57884	-0.639369	0.0053	0.0155066
	AT1G35230	chr1:12917148-12917763	13.8579	25.3796	0.87296	5e-05	0.000205435		AT1G56345	chr1:21092992-21094461	4.65004	3.01135	-0.62683	0.00405	0.0121702		AT1G73340	chr1:27573115-27575419	0.651837	1.36358	1.06482	0.0013	0.00432509		AT4G18195	chr4:10069693-10071115	1.52227	0.904534	-0.750974	0.01935	0.0489521		AT1G04120	chr1:1064449-1071047	17.4612	42.2466	1.27469	5e-05	0.000205435		AT1G05320	chr1:1553602-1557733	14.7141	7.89832	-0.897583	5e-05	0.000205435
	AT1G35255	chr1:12935646-12936553	0.618126	1.40246	1.18198	0.01525	0.039737		AT1G56650	chr1:21233594-21235137	1.97995	1.0042	-0.979425	0.0145	0.038017		AT1G77330	chr1:29062989-29064537	19.1983	31.1874	0.699987	5e-05	0.000205435		AT4G14548	chr4:8347009-8347764	4.68052	2.7621	-0.760901	0.00685	0.019525		AT1G04130	chr1:1073426-1080630	6.59156	15.5268	1.23607	0.0058	0.0168222		AT1G05340	chr1:1558843-1559903	18.4244	10.5409	-0.805616	5e-05	0.000205435
	AT1G35560	chr1:13115825-13117235	7.5666	11.5803	0.613962	0.00045	0.001626		AT1G56710	chr1:21258007-21259933	1.38732	0.475412	-1.54505	0.00125	0.00417494		AT1G77640	chr1:29178736-29179675	3.86884	6.73895	0.800622	0.0005	0.00179415		AT4G14480	chr4:8330080-8331544	9.54093	6.38325	-0.579838	0.00035	0.00128799		AT1G04180	chr1:1104622-1105988	0.396284	6.2825	3.98673	5e-05	0.000205435		AT1G05385	chr1:1582670-1583718	31.9797	7.13122	-2.16493	5e-05	0.000205435
	AT1G44800	chr1:16914008-16916997	18.0712	39.8067	1.13932	5e-05	0.000205435		AT1G62440	chr1:23111817-23115293	3.25826	2.17211	-0.585002	0.0077	0.0216622		AT1G77880	chr1:29285901-29287067	2.19446	6.07254	1.46843	0.01295	0.034389		AT4G12735	chr4:7493715-7494234	4.65745	2.54057	-0.87439	0.0119	0.0318999		AT1G04220	chr1:1114404-1122526	3.39072	24.9949	2.88197	0.0001	0.000397268		AT1G05470	chr1:1607356-1611703	5.21502	3.0581	-0.770039	5e-05	0.000205435
	AT1G46768	chr1:17265700-17266536	3.06327	6.30781	1.04207	0.0002	0.000762212		AT1G63750	chr1:23650847-23655363	10.5963	6.25665	-0.760105	5e-05	0.000205435		AT1G78090	chr1:29373888-29376504	3.92582	5.90968	0.590085	0.0012	0.00402069		AT4G12490	chr4:7409620-7410406	21.4978	11.6481	-0.884088	5e-05	0.000205435		AT1G04230	chr1:1125517-1128168	12.4042	19.1518	0.626652	5e-05	0.000205435		AT1G05540	chr1:1639285-1640811	1.99804	1.20022	-0.735281	0.01725	0.0442628
	AT1G47395	chr1:17383033-17383408	103.891	273.035	1.39401	5e-05	0.000205435		AT1G63930	chr1:23727890-23729333	1.47079	0.507933	-1.53388	0.0007	0.00244869		AT1G78340	chr1:29472891-29473863	5.54356	11.879	1.09953	5e-05	0.000205435		AT4G11510	chr4:6984050-6984308	2.46263	0	#NAME?	0.0019	0.006123		AT1G04270	chr1:1141603-1143053	457.989	780.369	0.768845	5e-05	0.000205435		AT1G05575	chr1:1661690-1662187	31.9566	9.84811	-1.69819	5e-05	0.000205435
	AT1G47400	chr1:17385716-17386186	40.9293	99.6696	1.28402	5e-05	0.000205435		AT1G64330	chr1:23870904-23874198	24.8244	16.2129	-0.614614	5e-05	0.000205435		AT1G79180	chr1:29786494-29787802	1.7114	2.96492	0.792817	0.00565	0.0164289		AT4G11470	chr4:6967728-6970161	1.11864	0.640117	-0.805342	0.00855	0.0237822		AT1G04280	chr1:1143435-1146654	23.4616	44.8951	0.93626	5e-05	0.000205435		AT1G05630	chr1:1682317-1687363	8.22894	4.73794	-0.796445	5e-05	0.000205435
	AT1G48000	chr1:17704178-17706460	2.23778	3.93931	0.815872	0.013	0.0345063		AT1G65920	chr1:24525101-24529294	3.04691	1.9359	-0.654341	0.0005	0.00179415		AT1G79310	chr1:29833920-29835545	1.15577	2.16822	0.907661	0.0022	0.00700068		AT4G10500	chr4:6491016-6492476	1.82296	1.00339	-0.861398	0.009	0.0248908		AT1G04360	chr1:1167456-1168878	3.13213	5.76209	0.879445	5e-05	0.000205435		AT1G05675	chr1:1701115-1702749	11.4344	0.128214	-6.47868	5e-05	0.000205435
	AT1G48750	chr1:18035966-18039405	66.9901	154	1.20091	5e-05	0.000205435		AT1G65985	chr1:24562552-24568530	3.66664	2.42876	-0.594239	0.0123	0.0328559		AT1G80240	chr1:30171356-30172839	11.2361	17.1975	0.61406	5e-05	0.000205435		AT4G09630	chr4:6083712-6088134	16.8086	3.2644	-2.36431	5e-05	0.000205435		AT1G04425	chr1:1194186-1196889	8.33675	19.861	1.25238	5e-05	0.000205435		AT1G05690	chr1:1707010-1709347	1.55767	0.549715	-1.50264	0.0002	0.000762212
	AT1G49320	chr1:18246304-18247992	5.21882	7.91582	0.601015	0.00305	0.00941742		AT1G68880	chr1:25894236-25894961	3.1976	1.6738	-0.933857	0.01435	0.037673		AT2G01900	chr2:405917-409014	2.05386	3.37599	0.716973	0.00165	0.0053794		AT4G09420	chr4:5962180-5963791	4.236	2.66854	-0.666654	0.0017	0.00552806		AT1G04480	chr1:1216094-1217467	338.365	667.519	0.980228	5e-05	0.000205435		AT1G05805	chr1:1744772-1747693	33.629	13.4022	-1.32724	5e-05	0.000205435
	AT1G49640	chr1:18375537-18376729	0.254253	1.79277	2.81786	0.00115	0.00386629		AT1G69040	chr1:25957818-25960307	36.5815	23.2727	-0.652475	5e-05	0.000205435		AT2G02120	chr2:538249-539055	49.2552	76.8041	0.640906	5e-05	0.000205435		AT4G04490	chr4:2231956-2234638	1.33262	0.520699	-1.35574	5e-05	0.000205435		AT1G04490	chr1:1217947-1220137	0.433616	1.56408	1.85082	5e-05	0.000205435		AT1G05810	chr1:1748313-1749460	19.8689	10.3019	-0.947603	5e-05	0.000205435
	AT1G51270	chr1:19007509-19011272	7.12547	25.5318	1.84124	5e-05	0.000205435		AT1G69240	chr1:26027975-26030234	1.93986	1.14257	-0.763675	0.0195	0.0492744		AT2G04025	chr2:1276776-1277734	1.74917	3.84796	1.13742	0.0087	0.0241481		AT4G03450	chr4:1529445-1531780	1.45902	0.382133	-1.93285	5e-05	0.000205435		AT1G04540	chr1:1237255-1239061	0.756717	8.34486	3.46306	5e-05	0.000205435		AT1G05820	chr1:1749681-1753990	1.46357	0.82713	-0.823304	0.00955	0.0262385
	AT1G51460	chr1:19076981-19081433	3.03979	5.01127	0.721201	0.00025	0.00093963		AT1G72210	chr1:27179789-27182430	1.89612	0.674924	-1.49025	0.0003	0.00111531		AT2G12646	chr2:5167041-5169185	2.21079	3.58295	0.696584	0.00825	0.023037		AT4G02020	chr4:886599-891955	17.3877	4.93908	-1.81575	5e-05	0.000205435		AT1G04590	chr1:1258576-1261426	16.2772	41.1815	1.33915	5e-05	0.000205435		AT1G06040	chr1:1828412-1829890	72.4901	25.3843	-1.51385	5e-05	0.000205435
	AT1G51820	chr1:19237406-19241883	1.403	3.04692	1.11883	5e-05	0.000205435		AT1G72280	chr1:27211844-27214665	5.06534	3.28177	-0.626185	0.00155	0.0050823		AT2G13550	chr2:5648541-5649797	3.15756	7.06775	1.16244	5e-05	0.000205435		AT3G63380	chr3:23406610-23410360	6.13937	3.89689	-0.655767	5e-05	0.000205435		AT1G04610	chr1:1279387-1281618	0.740312	1.77851	1.26446	0.0001	0.000397268		AT1G06050	chr1:1830604-1832555	4.12363	2.32658	-0.825703	0.0009	0.00308631
	AT1G52342	chr1:19492254-19492769	61.4299	113.142	0.881125	5e-05	0.000205435		AT1G72430	chr1:27264910-27265630	141.498	92.6904	-0.610293	5e-05	0.000205435		AT2G14820	chr2:6358863-6361300	0.757267	1.24569	0.718067	0.01365	0.0360316		AT3G62960	chr3:23268709-23269324	13.4361	8.70736	-0.625803	0.00455	0.0135149		AT1G04635	chr1:1291313-1291995	5.11188	9.40071	0.878917	0.0002	0.000762212		AT1G06100	chr1:1851529-1853019	3.92834	0.270884	-3.85817	0.00015	0.000581772
	AT1G52618	chr1:19603146-19603662	12.3202	18.8864	0.616322	0.00745	0.0210332		AT1G73010	chr1:27464571-27466256	40.0403	13.4881	-1.56976	5e-05	0.000205435		AT2G15400	chr2:6712935-6714586	1.3943	3.53659	1.34281	5e-05	0.000205435		AT3G61280	chr3:22680959-22683769	4.60197	2.6283	-0.80812	0.0001	0.000397268		AT1G04650	chr1:1294892-1299002	1.22751	4.55641	1.89216	5e-05	0.000205435		AT1G06160	chr1:1883003-1883934	32.9064	0.512972	-6.00334	5e-05	0.000205435
	AT1G52855	chr1:19682945-19683498	2.64938	4.84126	0.869728	0.01955	0.0493937		AT1G73120	chr1:27497185-27497950	37.5256	13.4677	-1.47837	5e-05	0.000205435		AT2G16005	chr2:6959149-6960197	6.091	10.275	0.754392	0.00095	0.00324354		AT3G61198	chr3:22655883-22656599	4.11918	2.33844	-0.816809	0.0147	0.0384878		AT1G04660	chr1:1300485-1301773	0.334624	374.024	10.1264	5e-05	0.000205435		AT1G06190	chr1:1892272-1894148	85.8159	32.9254	-1.38205	5e-05	0.000205435
	AT1G52890	chr1:19697003-19698482	7.21465	22.7114	1.65442	5e-05	0.000205435		AT1G74330	chr1:27943461-27947109	8.25765	5.09564	-0.696469	5e-05	0.000205435		AT2G16570	chr2:7180144-7182193	1.54126	2.43433	0.659413	0.00335	0.010251		AT3G60140	chr3:22216671-22220824	1.0137	0.105512	-3.26416	0.00015	0.000581772		AT1G04730	chr1:1325295-1331086	2.65904	6.62079	1.3161	5e-05	0.000205435		AT1G06360	chr1:1938962-1940459	47.5517	16.4321	-1.53298	5e-05	0.000205435
	AT1G53160	chr1:19806418-19807608	6.2817	15.7247	1.32381	5e-05	0.000205435		AT1G74430	chr1:27975178-27980404	13.1468	8.58237	-0.615259	0.0006	0.00212392		AT2G16760	chr2:7275699-7277233	1.7466	2.85927	0.711101	0.00945	0.0259965		AT3G59060	chr3:21827977-21830507	41.6179	27.747	-0.58487	5e-05	0.000205435		AT1G04760	chr1:1334759-1336070	2.0648	4.10773	0.992338	0.0032	0.00983392		AT1G06410	chr1:1954849-1958756	65.2069	33.7765	-0.949006	5e-05	0.000205435
	AT1G53610	chr1:20008995-20009320	5.76594	0	#NAME?	5e-05	0.000205435		AT1G74490	chr1:27994699-27996742	1.55476	0.672998	-1.20802	0.00195	0.00626869		AT2G16980	chr2:7376348-7381103	1.47415	2.30967	0.647809	0.01075	0.0291388		AT3G58640	chr3:21686740-21693841	20.8986	11.84	-0.819734	5e-05	0.000205435		AT1G04790	chr1:1345035-1348451	13.1071	19.8089	0.595795	5e-05	0.000205435		AT1G06430	chr1:1960057-1963011	48.3105	27.8421	-0.795069	5e-05	0.000205435
	AT1G53990	chr1:20151015-20152752	0.437555	1.06087	1.27771	0.014	0.036853		AT1G74890	chr1:28131589-28132710	2.01102	0.421209	-2.25532	0.00995	0.0271981		AT2G18150	chr2:7892132-7893653	10.3621	16.5865	0.678699	5e-05	0.000205435		AT3G57260	chr3:21188516-21189859	20.1274	4.56742	-2.13971	5e-05	0.000205435		AT1G04810	chr1:1350179-1355442	21.0426	38.5713	0.874215	5e-05	0.000205435		AT1G06460	chr1:1965839-1969561	243.975	15.8016	-3.94858	5e-05	0.000205435
	AT1G54575	chr1:20387059-20387710	38.3463	94.4532	1.30051	5e-05	0.000205435		AT1G75150	chr1:28204386-28208573	2.59089	1.63157	-0.667185	0.0022	0.00700068		AT2G18450	chr2:7997391-8000804	0.857766	1.35671	0.661457	0.01405	0.0369721		AT3G57240	chr3:21181741-21183075	2.01991	0.867087	-1.22004	0.0013	0.00432509		AT1G04850	chr1:1365117-1368844	65.1665	140.848	1.11193	5e-05	0.000205435		AT1G06510	chr1:1992332-1993840	24.8949	9.97899	-1.31889	5e-05	0.000205435
	AT1G56060	chr1:20966527-20967144	4.73166	9.96178	1.07406	0.00305	0.00941742		AT1G75830	chr1:28472356-28472891	21.7073	0.573708	-5.24172	0.00765	0.0215337		AT2G18980	chr2:8233334-8235316	14.1313	23.2152	0.716175	5e-05	0.000205435		AT3G56970	chr3:21084109-21085150	10.7098	6.99698	-0.614133	0.00175	0.00567817		AT1G04900	chr1:1383840-1391187	9.08346	14.4795	0.672698	0.00125	0.00417494		AT1G06645	chr1:2034155-2035626	12.3029	2.3051	-2.41609	5e-05	0.000205435
	AT1G56170	chr1:21024763-21025883	8.75685	14.2903	0.70655	0.00025	0.00093963		AT1G76062,AT1G76065	chr1:28544337-28545376	5.48636	3.58821	-0.612582	0.01685	0.0433518		AT2G19970	chr2:8623729-8624476	10.294	15.728	0.611528	0.00065	0.00228834		AT3G56710	chr3:21006749-21007565	30.8098	17.8231	-0.789638	5e-05	0.000205435		AT1G04910	chr1:1383840-1391187	19.4143	32.5144	0.743961	5e-05	0.000205435		AT1G06650	chr1:2035838-2040246	55.7596	18.9617	-1.55613	5e-05	0.000205435
	AT1G56250	chr1:21061599-21062995	2.15922	3.49197	0.693528	0.01175	0.0315433		AT2G02590	chr2:704917-706669	8.56193	5.35666	-0.676602	0.00045	0.001626		AT2G21045	chr2:9027851-9029020	23.0548	37.0528	0.684513	5e-05	0.000205435		AT3G56400	chr3:20908927-20910481	48.614	26.2679	-0.888072	5e-05	0.000205435		AT1G04920	chr1:1391501-1395864	1.12506	8.53971	2.92419	5e-05	0.000205435		AT1G06680	chr1:2047824-2049418	2771.2	109.293	-4.66425	5e-05	0.000205435
	AT1G58360	chr1:21676529-21680502	37.6354	56.4727	0.585464	5e-05	0.000205435		AT2G02950	chr2:854946-856538	30.7226	19.6302	-0.646222	5e-05	0.000205435		AT2G22510	chr2:9569025-9569758	12.1074	20.3619	0.749979	5e-05	0.000205435		AT3G54500	chr3:20173618-20179027	11.3135	6.15103	-0.879143	5e-05	0.000205435		AT1G04990	chr1:1419079-1421789	20.2784	50.9961	1.33044	5e-05	0.000205435		AT1G06690	chr1:2049601-2052154	27.7001	12.4617	-1.1524	5e-05	0.000205435
	AT1G59730	chr1:21952633-21953456	1.13072	9.4426	3.06194	5e-05	0.000205435		AT2G02990	chr2:873505-874811	9.32288	5.67098	-0.717176	0.0015	0.00493201		AT2G22590	chr2:9592995-9594535	1.73289	3.46479	0.999586	0.0001	0.000397268		AT3G50770	chr3:18873957-18874780	14.9195	6.49396	-1.20003	5e-05	0.000205435		AT1G05000	chr1:1425592-1428782	19.1282	39.3976	1.0424	5e-05	0.000205435		AT1G06820	chr1:2092945-2096232	23.7543	14.474	-0.714722	5e-05	0.000205435
	AT1G59950	chr1:22068032-22070588	0.493979	1.37518	1.4771	0.00695	0.0197711		AT2G03050	chr2:899689-900946	6.76042	4.4128	-0.615421	0.00245	0.00772228		AT2G23050	chr2:9810656-9812660	2.46138	3.91662	0.670141	0.00165	0.0053794		AT3G50480	chr3:18733067-18734388	90.7708	59.7499	-0.603293	5e-05	0.000205435		AT1G05065	chr1:1454968-1455220	10.0732	25.3799	1.33316	0.0129	0.0342731		AT1G06830	chr1:2097150-2097655	45.5923	1.0416	-5.45191	5e-05	0.000205435
	AT1G60060	chr1:22139183-22141790	3.16485	5.69099	0.846544	0.0001	0.000397268		AT2G04032	chr2:1289831-1291383	2.39513	1.42414	-0.750011	0.01285	0.0341483		AT2G23560	chr2:10029274-10030382	2.15944	4.34029	1.00713	5e-05	0.000205435		AT3G50470	chr3:18729053-18730269	3.97445	2.18529	-0.862927	0.0032	0.00983392		AT1G05120	chr1:1471405-1476078	9.90904	22.7437	1.19865	5e-05	0.000205435		AT1G06950	chr1:2130141-2135665	81.6501	50.628	-0.689521	5e-05	0.000205435
	AT1G61120	chr1:22523636-22528811	1.11278	3.36981	1.59849	5e-05	0.000205435		AT2G04460	chr2:1547537-1548999	2.29309	1.25758	-0.866647	0.0037	0.0112179		AT2G23690	chr2:10072232-10073126	6.44693	9.70841	0.590622	0.0025	0.00786433		AT3G49110	chr3:18200663-18203142	73.3771	41.4094	-0.825372	5e-05	0.000205435		AT1G05150	chr1:1484066-1486960	17.074	27.3694	0.680759	5e-05	0.000205435		AT1G06980	chr1:2143030-2143821	3.51552	0.654787	-2.42464	0.00015	0.000581772
	AT1G61224	chr1:22577112-22577219	0	4890.04	inf	0.0096	0.026359		AT2G05632	chr2:2087144-2088130	4.85141	2.99266	-0.696974	0.006	0.0173391		AT2G25260	chr2:10755523-10757772	3.11929	5.09009	0.706471	0.0017	0.00552806		AT3G48850	chr3:18114525-18116499	3.1791	1.91403	-0.732004	0.0029	0.00899403		AT1G05160	chr1:1487377-1490947	5.49879	14.9991	1.44769	5e-05	0.000205435		AT1G07000	chr1:2150193-2152325	16.5561	9.6262	-0.782325	5e-05	0.000205435
	AT1G61340	chr1:22628264-22630009	8.21531	13.0573	0.668474	0.00035	0.00128799		AT2G07783	chr2:3297895-3300043	1.56007	0.898958	-0.795286	0.0059	0.0170823		AT2G26310	chr2:11201302-11204153	1.40867	2.24676	0.673516	0.00955	0.0262385		AT3G48650	chr3:18024662-18026149	1.92796	0.939711	-1.03679	0.0008	0.00276943		AT1G05205	chr1:1504959-1510281	54.6988	147.33	1.42947	5e-05	0.000205435		AT1G07010	chr1:2152851-2156008	11.3816	5.88586	-0.951376	0.00015	0.000581772
	AT1G61810	chr1:22830014-22834728	1.56645	4.50226	1.52315	0.00985	0.0269757		AT2G11810	chr2:4743321-4746780	16.5754	6.19823	-1.41912	5e-05	0.000205435		AT2G26420	chr2:11239433-11242239	0.597883	1.02531	0.778132	0.0126	0.0335628		AT3G47750	chr3:17606426-17610889	1.85497	1.24563	-0.574524	0.00605	0.0174686		AT1G05260	chr1:1529766-1531439	18.7721	53.8146	1.5194	5e-05	0.000205435		AT1G07040	chr1:2160937-2163308	31.7685	20.1472	-0.657017	5e-05	0.000205435
	AT1G62280	chr1:23007146-23008585	0.391073	2.91965	2.90029	5e-05	0.000205435		AT2G13690	chr2:5706506-5708957	9.27934	5.93997	-0.643568	0.0001	0.000397268		AT2G27010	chr2:11526167-11527854	1.1001	1.86304	0.760029	0.00485	0.0143146		AT3G47480	chr3:17496353-17496947	10.9537	5.57983	-0.973124	0.0001	0.000397268		AT1G05270	chr1:1531640-1534410	30.4585	46.0887	0.59757	5e-05	0.000205435		AT1G07050	chr1:2164187-2165239	147.846	0.205439	-9.49117	0.00045	0.001626
	AT1G62360	chr1:23058581-23061722	3.20319	5.58608	0.802329	0.00055	0.00195999		AT2G15630	chr2:6814520-6816404	2.27402	1.38531	-0.715038	0.00485	0.0143146		AT2G27402	chr2:11723524-11724362	30.8879	49.3179	0.67507	5e-05	0.000205435		AT3G46090	chr3:16926215-16926850	11.0199	6.57249	-0.7456	0.0021	0.00670736		AT1G05280	chr1:1535443-1537525	0.854681	2.97764	1.80071	5e-05	0.000205435		AT1G07110	chr1:2178103-2184148	50.0151	25.2374	-0.986799	5e-05	0.000205435
	AT1G62420	chr1:23102792-23104647	3.99621	6.09616	0.609269	0.01245	0.0332102		AT2G16660	chr2:7218705-7221625	65.7074	40.655	-0.692624	5e-05	0.000205435		AT2G27430	chr2:11729825-11733210	1.45902	2.21996	0.605539	0.01965	0.0496101		AT3G46080	chr3:16922752-16923247	6.29616	3.08552	-1.02896	0.0042	0.012575		AT1G05400	chr1:1584072-1587778	1.07719	3.89103	1.85288	0.00175	0.00567817		AT1G07135	chr1:2189927-2190659	204.259	7.63091	-4.7424	5e-05	0.000205435
	AT1G62540	chr1:23151793-23155717	6.12751	9.3377	0.607767	0.0004	0.00145813		AT2G17140	chr2:7462810-7466626	2.08609	1.30286	-0.679114	0.0009	0.00308631		AT2G27550	chr2:11773250-11774681	13.038	21.708	0.7355	5e-05	0.000205435		AT3G45860	chr3:16863400-16866041	3.52294	2.36418	-0.575437	0.00375	0.0113562		AT1G05410	chr1:1584072-1587778	10.3127	17.4841	0.761628	5e-05	0.000205435		AT1G07150	chr1:2193940-2195798	4.67556	2.47629	-0.916958	0.0001	0.000397268
	AT1G63005	chr1:23345376-23345511	0	220.979	inf	0.0096	0.026359		AT2G17210	chr2:7485397-7487602	1.1667	0.666363	-0.808057	0.0097	0.0266089		AT2G28160	chr2:12004707-12006122	2.52326	3.83867	0.605319	0.0091	0.0251344		AT3G44970	chr3:16432442-16434848	21.9135	14.5323	-0.592552	5e-05	0.000205435		AT1G05420	chr1:1590072-1590753	0.825384	3.0902	1.90456	0.0003	0.00111531		AT1G07180	chr1:2204319-2206934	5.3722	0.885708	-2.60061	5e-05	0.000205435
	AT1G63055,AT1G63057	chr1:23379664-23382989	0.668672	2.72893	2.02897	0.0025	0.00786433		AT2G17660	chr2:7673281-7673712	9.71264	3.25741	-1.57614	0.0013	0.00432509		AT2G28690	chr2:12306889-12308628	1.08313	1.94237	0.842614	0.01165	0.0313033		AT3G42658	chr3:14749399-14750294	2.53869	1.4455	-0.812516	0.0088	0.0243936		AT1G05440	chr1:1596006-1597848	2.1123	3.17978	0.590112	0.008	0.0224114		AT1G07280	chr1:2238086-2241217	56.5665	31.7688	-0.832338	5e-05	0.000205435
	AT1G64120,AT1G64130	chr1:23802552-23803533	0	1.44999	inf	0.0008	0.00276943		AT2G18260	chr2:7942152-7943388	2.28145	1.0187	-1.16323	0.0016	0.00523148		AT2G28780	chr2:12340033-12343421	1.35215	2.42239	0.841179	0.0001	0.000397268		AT3G30720	chr3:12349046-12349832	40.5587	5.88279	-2.78544	5e-05	0.000205435		AT1G05520	chr1:1630899-1635711	18.2441	30.9692	0.763405	5e-05	0.000205435		AT1G07320	chr1:2249132-2250529	407.332	102.204	-1.99475	5e-05	0.000205435
	AT1G64620	chr1:24006991-24008694	3.23107	5.11852	0.663715	0.0015	0.00493201		AT2G18650	chr2:8086859-8088131	3.0044	1.74266	-0.78579	0.00645	0.0185037		AT2G29330	chr2:12594589-12596330	3.37739	6.14779	0.864158	0.00035	0.00128799		AT3G28540	chr3:10694443-10696123	5.82056	2.52462	-1.20509	5e-05	0.000205435		AT1G05620	chr1:1679157-1681710	17.739	59.1997	1.73867	5e-05	0.000205435		AT1G07440	chr1:2286148-2287730	61.0619	22.1192	-1.46497	5e-05	0.000205435
	AT1G65150	chr1:24203840-24205775	4.97891	8.38424	0.751851	5e-05	0.000205435		AT2G19620	chr2:8483939-8488720	12.8135	8.42865	-0.604293	0.00035	0.00128799		AT2G29750	chr2:12709726-12711696	4.50531	7.28459	0.693221	5e-05	0.000205435		AT3G27690	chr3:10255946-10257011	90.9465	45.6384	-0.994769	5e-05	0.000205435		AT1G05680	chr1:1703091-1704691	10.8454	25.3213	1.22327	5e-05	0.000205435		AT1G07450	chr1:2287925-2289336	1.88147	0.141876	-3.72915	0.0048	0.0141795
	AT1G65370	chr1:24284468-24286145	19.5675	37.1499	0.924899	5e-05	0.000205435		AT2G19800	chr2:8530895-8533508	35.735	23.5012	-0.604606	5e-05	0.000205435		AT2G30130	chr2:12868629-12869724	0.987361	2.08326	1.0772	0.01005	0.0274449		AT3G27650	chr3:10238545-10240611	4.48572	2.80189	-0.678941	0.0085	0.0236553		AT1G05700	chr1:1709795-1713245	0.956078	6.10403	2.67456	5e-05	0.000205435		AT1G07490	chr1:2301374-2302121	3.19983	0.824078	-1.95714	0.0022	0.00700068
	AT1G65480	chr1:24331427-24333934	3.84136	69.2277	4.17166	5e-05	0.000205435		AT2G21650	chr2:9259582-9260656	5.5841	1.36859	-2.02864	0.0001	0.000397268		AT2G30340	chr2:12931218-12932582	3.12994	4.92403	0.653702	0.0107	0.0290166		AT3G26830	chr3:9887947-9889705	25.1833	16.0297	-0.651719	5e-05	0.000205435		AT1G05710	chr1:1714949-1717276	9.24531	44.5985	2.2702	5e-05	0.000205435		AT1G07620	chr1:2344389-2346842	2.4036	1.41736	-0.761988	0.0012	0.00402069
	AT1G65490	chr1:24354770-24355351	42.712	76.4986	0.840793	5e-05	0.000205435		AT2G22795	chr2:9697232-9699897	49.2284	32.7631	-0.587421	5e-05	0.000205435		AT2G32300	chr2:13722426-13723590	6.70703	10.2911	0.617655	0.0008	0.00276943		AT3G26320	chr3:9644382-9646064	4.36851	2.6587	-0.716422	0.0005	0.00179415		AT1G05730	chr1:1717446-1720303	1.22525	3.50199	1.5151	0.00715	0.0202774		AT1G07640	chr1:2354353-2356227	24.4325	10.8473	-1.17146	5e-05	0.000205435
	AT1G65510	chr1:24359452-24360081	21.2861	39.6099	0.895948	5e-05	0.000205435		AT2G22930	chr2:9759672-9761163	2.09185	1.2718	-0.71791	0.01665	0.0429003		AT2G33640	chr2:14239212-14242365	0.697105	1.21605	0.802753	0.0065	0.0186286		AT3G26200	chr3:9589281-9591179	11.3181	6.50894	-0.798135	5e-05	0.000205435		AT1G05780	chr1:1726607-1728404	11.8482	20.3607	0.781122	5e-05	0.000205435		AT1G07650	chr1:2359548-2366561	17.6407	8.15315	-1.11348	5e-05	0.000205435
	AT1G66090	chr1:24602145-24604763	8.01935	12.7485	0.668775	0.0001	0.000397268		AT2G23100	chr2:9837119-9839736	2.6166	1.34193	-0.963383	5e-05	0.000205435		AT2G34140	chr2:14413757-14414765	2.31229	4.00779	0.793485	0.00185	0.00597255		AT3G25240	chr3:9192539-9193385	4.71218	2.04639	-1.20331	0.0004	0.00145813		AT1G05835	chr1:1762223-1766281	32.688	52.5254	0.684254	0.00345	0.0105272		AT1G07700	chr1:2379646-2381362	24.6479	13.2541	-0.895026	5e-05	0.000205435
	AT1G66480	chr1:24805634-24807557	7.41529	12.0585	0.701473	0.00025	0.00093963		AT2G23630	chr2:10052565-10055317	2.42412	1.42172	-0.769824	0.0075	0.0211613		AT2G35000	chr2:14751573-14753319	1.65292	2.66724	0.690329	0.0052	0.0152441		AT3G25010	chr3:9110102-9112748	2.58195	1.15493	-1.16065	5e-05	0.000205435		AT1G05840	chr1:1762223-1766281	17.3968	30.1798	0.794766	5e-05	0.000205435		AT1G07720	chr1:2390654-2392453	33.9968	3.22093	-3.39985	5e-05	0.000205435
	AT1G66600	chr1:24848319-24849364	1.09896	3.41616	1.63623	0.00035	0.00128799		AT2G24300	chr2:10340815-10343736	2.75348	1.66652	-0.724423	0.00175	0.00567817		AT2G35585	chr2:14936665-14937964	1.50285	2.66085	0.824189	0.0161	0.0416524		AT3G24982	chr3:9105999-9108937	3.04907	2.03192	-0.585523	0.001	0.00340006		AT1G05860	chr1:1769013-1771115	7.75053	14.7544	0.928781	5e-05	0.000205435		AT1G07880	chr1:2434029-2435763	6.10379	3.73604	-0.708195	0.0007	0.00244869
	AT1G67860	chr1:25444804-25445263	333.075	639.245	0.940521	5e-05	0.000205435		AT2G25820	chr2:11014889-11015800	1.09368	0.322835	-1.76032	0.0182	0.0463969		AT2G36100	chr2:15158560-15160750	18.8765	29.6943	0.653596	0.00015	0.000581772		AT3G23240	chr3:8295643-8296604	2.74941	1.24245	-1.14593	0.0019	0.006123		AT1G05870	chr1:1771456-1773293	20.7736	40.8752	0.976476	5e-05	0.000205435		AT1G08160	chr1:2559486-2560403	10.6432	5.46271	-0.962241	5e-05	0.000205435
	AT1G67980	chr1:25487713-25489231	1.99942	3.43186	0.77941	0.0117	0.0314274		AT2G25980	chr2:11077487-11079918	12.0192	7.48079	-0.684073	5e-05	0.000205435		AT2G37870	chr2:15859238-15859907	9.53944	16.0501	0.750609	0.0013	0.00432509		AT3G22910	chr3:8116334-8119388	1.38438	0.897578	-0.625135	0.0075	0.0211613		AT1G05890	chr1:1779255-1784529	33.2256	57.7037	0.796367	5e-05	0.000205435		AT1G08165	chr1:2561626-2562148	10.1552	1.62394	-2.64465	5e-05	0.000205435
	AT1G68170	chr1:25551921-25554258	0.269107	7.97024	4.88837	0.0001	0.000397268		AT2G27402	chr2:11723524-11724362	30.8879	13.3472	-1.21051	5e-05	0.000205435		AT2G38240	chr2:16012534-16014753	0.708012	1.2554	0.826298	0.01945	0.049174		AT3G22235	chr3:7854418-7855814	163.18	35.328	-2.20759	5e-05	0.000205435		AT1G05950	chr1:1804400-1807471	2.89152	5.10809	0.820954	5e-05	0.000205435		AT1G08300,AT1G08310	chr1:2614773-2621545	8.60552	2.50624	-1.77974	5e-05	0.000205435
	AT1G68320	chr1:25603841-25605096	2.44145	4.31184	0.820562	0.0045	0.0133814		AT2G28050	chr2:11938264-11939653	1.67481	0.782368	-1.09808	0.00135	0.0044773		AT2G38380	chr2:16076383-16078583	34.8149	57.429	0.722075	5e-05	0.000205435		AT3G22231	chr3:7845822-7846605	47.5996	11.619	-2.03446	5e-05	0.000205435		AT1G06000	chr1:1820307-1821918	31.7081	85.2584	1.42699	5e-05	0.000205435		AT1G08380	chr1:2640812-2641828	3309.84	72.2022	-5.51857	5e-05	0.000205435
	AT1G68360	chr1:25621677-25622412	1.37662	2.74107	0.993608	0.01545	0.0401874		AT2G28550	chr2:12225841-12228543	30.3665	19.4511	-0.642631	5e-05	0.000205435		AT2G39510	chr2:16491142-16493151	1.18917	1.90218	0.677695	0.0161	0.0416524		AT3G20395	chr3:7111947-7113870	12.2022	8.30295	-0.555445	0.0024	0.00758122		AT1G06010	chr1:1822617-1823997	24.8631	58.4982	1.23438	5e-05	0.000205435		AT1G08450	chr1:2667797-2671892	58.4108	36.8991	-0.662647	5e-05	0.000205435
	AT1G68725	chr1:25809297-25810130	4.99667	9.32895	0.900749	0.0007	0.00244869		AT2G28780	chr2:12340033-12343421	1.35215	0.401354	-1.7523	5e-05	0.000205435		AT2G39530	chr2:16498485-16499471	0.569025	4.25461	2.90246	5e-05	0.000205435		AT3G19550	chr3:6787240-6788292	9.55105	3.69632	-1.36957	5e-05	0.000205435		AT1G06070	chr1:1832942-1837648	12.2055	21.1865	0.795617	5e-05	0.000205435		AT1G08490	chr1:2685658-2688595	32.2898	15.2226	-1.08487	5e-05	0.000205435
	AT1G69310	chr1:26054307-26058105	9.2076	13.8151	0.585344	0.00055	0.00195999		AT2G30070	chr2:12834992-12838626	9.71495	6.11698	-0.667388	5e-05	0.000205435		AT2G40470	chr2:16902303-16903652	0.78683	1.97915	1.33076	0.00185	0.00597255		AT3G18950	chr3:6536714-6538658	2.43563	1.56432	-0.63876	0.00565	0.0164289		AT1G06080	chr1:1843567-1846302	11.7492	37.3402	1.66817	5e-05	0.000205435		AT1G08510	chr1:2691079-2694377	68.8527	45.0136	-0.613152	5e-05	0.000205435
	AT1G69490	chr1:26122138-26123421	4.57269	18.466	2.01376	5e-05	0.000205435		AT2G30540	chr2:13011104-13011784	19.3218	12.5096	-0.627194	0.00125	0.00417494		AT2G41480	chr2:17296811-17298731	1.70486	5.82502	1.77261	5e-05	0.000205435		AT3G16770	chr3:5705661-5707023	347.135	234.304	-0.567115	5e-05	0.000205435		AT1G06090	chr1:1847882-1849693	7.41352	32.7142	2.14169	5e-05	0.000205435		AT1G08520	chr1:2696411-2700959	99.6428	30.9018	-1.68907	5e-05	0.000205435
	AT1G69570	chr1:26161527-26163496	2.1439	4.4055	1.03907	0.0005	0.00179415		AT2G30990	chr2:13187582-13190419	30.1515	19.4522	-0.632294	5e-05	0.000205435		AT2G41690	chr2:17381722-17382577	0.298184	1.07864	1.85493	0.0176	0.0450502		AT3G13950	chr3:4604148-4605425	4.97756	2.21059	-1.17101	0.00025	0.00093963		AT1G06110	chr1:1853076-1855031	25.3404	61.7581	1.28519	5e-05	0.000205435		AT1G08540	chr1:2703335-2706845	66.2328	13.2633	-2.32011	5e-05	0.000205435
	AT1G69870	chr1:26316026-26320220	82.798	129.468	0.644926	5e-05	0.000205435		AT2G31010	chr2:13194184-13200128	9.52336	5.85364	-0.702137	5e-05	0.000205435		AT2G41800	chr2:17436528-17438040	5.45007	8.53135	0.646499	0.00045	0.001626		AT3G10000	chr3:3076780-3078947	1.19273	0.610544	-0.966103	0.00415	0.0124415		AT1G06130	chr1:1857766-1860730	24.4139	43.1716	0.822377	5e-05	0.000205435		AT1G08550	chr1:2706923-2709531	77.489	8.29487	-3.2237	5e-05	0.000205435
	AT1G70470	chr1:26559358-26560123	8.45704	13.2168	0.644147	0.00135	0.0044773		AT2G34020	chr2:14371184-14373855	2.52134	1.59259	-0.662812	0.00525	0.0153773		AT2G42060	chr2:17548094-17549069	1.17999	2.10296	0.833649	0.01265	0.0336765		AT3G07273	chr3:2317713-2317926	28.8104	5.72766	-2.33057	0.0123	0.0328559		AT1G06200	chr1:1894335-1896935	72.7007	160.668	1.14404	5e-05	0.000205435		AT1G08640	chr1:2748397-2751278	69.2676	38.4536	-0.849064	5e-05	0.000205435
	AT1G70581	chr1:26616266-26616996	0.964436	2.44069	1.33953	0.00345	0.0105272		AT2G34510	chr2:14543996-14546879	71.8409	45.2066	-0.668271	5e-05	0.000205435		AT2G42540	chr2:17711031-17712330	66.545	106.012	0.671831	5e-05	0.000205435		AT3G01550	chr3:216806-219054	4.62924	3.1441	-0.558126	0.0048	0.0141795		AT1G06250,AT1G06265	chr1:1913255-1917661	2.26803	4.2071	0.891386	5e-05	0.000205435		AT1G08810	chr1:2819064-2820395	18.3663	0.635429	-4.85319	5e-05	0.000205435
	AT1G71030	chr1:26795122-26796364	53.6703	114.18	1.08912	5e-05	0.000205435		AT2G36650	chr2:15359914-15364398	2.37939	1.38785	-0.777734	0.0198	0.0499391		AT2G42660	chr2:17767049-17768290	0.788404	1.63596	1.05313	0.01585	0.0410988		AT2G47190	chr2:19376201-19377531	1.56782	0.554226	-1.50022	0.0009	0.00308631		AT1G06270	chr1:1918087-1919760	3.36555	7.09341	1.07564	5e-05	0.000205435		AT1G08890	chr1:2848347-2852270	15.5171	6.79709	-1.19086	5e-05	0.000205435
	AT1G71040	chr1:26796965-26800322	28.7917	44.1846	0.61789	5e-05	0.000205435		AT2G36690	chr2:15379693-15381987	10.1079	6.00765	-0.750611	0.0003	0.00111531		AT2G43620	chr2:18093769-18095025	19.9948	34.007	0.76621	5e-05	0.000205435		AT2G46830	chr2:19245671-19248914	1.91683	0.71621	-1.42027	5e-05	0.000205435		AT1G06330	chr1:1931670-1932266	0.554936	2.0347	1.87442	0.01295	0.034389		AT1G08900	chr1:2852453-2855779	21.3893	2.31674	-3.20672	5e-05	0.000205435
	AT1G71380	chr1:26899783-26901789	0.501261	1.75742	1.80983	5e-05	0.000205435		AT2G37870	chr2:15859238-15859907	9.53944	2.53496	-1.91194	5e-05	0.000205435		AT2G45135	chr2:18608823-18610574	2.79524	4.67399	0.741686	0.00675	0.0192696		AT2G46400	chr2:19043413-19044826	6.03956	3.43759	-0.813044	5e-05	0.000205435		AT1G06350	chr1:1935292-1936819	1.8213	21.3288	3.54976	5e-05	0.000205435		AT1G08920	chr1:2867258-2870656	24.0321	5.2731	-2.18824	5e-05	0.000205435
	AT1G72120	chr1:27132096-27133985	2.65688	4.62201	0.798786	0.00045	0.001626		AT2G38010	chr2:15906861-15914710	9.36824	6.16213	-0.604349	0.0136	0.0359118		AT2G45430	chr2:18727560-18728935	5.36363	8.79224	0.713021	5e-05	0.000205435		AT2G45570	chr2:18779792-18781958	1.97173	0.731397	-1.43074	5e-05	0.000205435		AT1G06420	chr1:1958922-1959947	3.42769	7.8885	1.20252	5e-05	0.000205435		AT1G08930	chr1:2873464-2877270	234.912	26.5617	-3.1447	5e-05	0.000205435
	AT1G72690	chr1:27361153-27361919	18.1716	28.9661	0.672681	0.00135	0.0044773		AT2G38380	chr2:16076383-16078583	34.8149	19.7829	-0.815447	5e-05	0.000205435		AT2G46130	chr2:18957225-18957911	0.541691	1.56588	1.53143	0.01465	0.0383682		AT2G45130	chr2:18606409-18607853	11.6774	7.61819	-0.616203	0.00125	0.00417494		AT1G06500	chr1:1989478-1992228	21.5196	34.0755	0.663086	0.00035	0.00128799		AT1G08980	chr1:2884410-2886620	90.7538	26.2585	-1.78918	5e-05	0.000205435
	AT1G73040	chr1:27473825-27475962	4.38185	14.3292	1.70935	0.0132	0.0349774		AT2G38940	chr2:16257227-16260225	26.2608	14.5373	-0.853148	5e-05	0.000205435		AT2G47360	chr2:19437799-19438871	2.96723	4.53411	0.611702	0.008	0.0224114		AT2G43570	chr2:18076223-18077463	22.3168	10.7615	-1.05225	5e-05	0.000205435		AT1G06550	chr1:2003626-2007190	28.3913	92.1024	1.69779	5e-05	0.000205435		AT1G09050	chr1:2918030-2920889	2.54884	1.43138	-0.83243	0.0001	0.000397268
	AT1G73165	chr1:27508724-27508949	0	3.05641	inf	0.0096	0.026359		AT2G39180	chr2:16344150-16346665	4.86438	3.00482	-0.694978	0.0001	0.000397268		AT2G48130	chr2:19685065-19685993	12.5131	20.922	0.741585	5e-05	0.000205435		AT2G41240	chr2:17198281-17199320	17.0476	8.9824	-0.924398	5e-05	0.000205435		AT1G06590	chr1:2016307-2024662	3.1415	6.5844	1.0676	5e-05	0.000205435		AT1G09060	chr1:2921063-2925762	24.2512	10.7904	-1.16831	5e-05	0.000205435
	AT1G73630	chr1:27684735-27685453	9.11295	25.5612	1.48797	5e-05	0.000205435		AT2G39250	chr2:16388885-16391073	12.2659	4.50591	-1.44476	5e-05	0.000205435		AT3G01190	chr3:67057-68536	11.7751	20.186	0.77762	5e-05	0.000205435		AT2G41090	chr2:17135720-17136852	193.202	128.909	-0.583765	5e-05	0.000205435		AT1G06620	chr1:2025600-2027271	10.7303	46.0787	2.1024	5e-05	0.000205435		AT1G09070	chr1:2927702-2928968	313.059	101.979	-1.61816	5e-05	0.000205435
	AT1G73805	chr1:27745426-27749178	7.73974	11.8017	0.608642	0.0001	0.000397268		AT2G39850	chr2:16630472-16634253	19.9097	9.92999	-1.00361	5e-05	0.000205435		AT3G01220	chr3:73480-75538	4.67338	7.1584	0.615171	0.00125	0.00417494		AT2G40750	chr2:17000453-17002468	4.36863	1.74568	-1.32339	5e-05	0.000205435		AT1G06640	chr1:2032337-2034018	73.7542	140.336	0.928088	5e-05	0.000205435		AT1G09130	chr1:2939569-2942288	138.461	80.0985	-0.789637	5e-05	0.000205435
	AT1G75000	chr1:28163649-28164586	4.70372	7.2432	0.622824	0.0161	0.0416524		AT2G39980	chr2:16687672-16689956	7.7446	5.04113	-0.619443	0.0001	0.000397268		AT3G01260	chr3:80175-82005	1.53281	2.6687	0.799956	0.0034	0.0103872		AT2G40610	chr2:16948862-16950557	34.2677	20.9502	-0.70989	5e-05	0.000205435		AT1G06660	chr1:2035838-2040246	2.19404	8.84962	2.01203	0.00055	0.00195999		AT1G09160	chr1:2952770-2955689	22.4463	14.096	-0.671187	5e-05	0.000205435
	AT1G75100	chr1:28190815-28193800	5.35342	8.50797	0.668353	0.0001	0.000397268		AT2G40300	chr2:16831292-16833280	46.0933	26.192	-0.815434	5e-05	0.000205435		AT3G02885	chr3:638020-639055	13.0025	20.2509	0.639191	0.0001	0.000397268		AT2G39210	chr2:16366156-16368275	22.0867	13.8303	-0.675343	5e-05	0.000205435		AT1G06760	chr1:2070736-2077698	213.529	347.306	0.701774	5e-05	0.000205435		AT1G09310	chr1:3009054-3009880	1344.56	256.13	-2.39218	5e-05	0.000205435
	AT1G75388,AT1G75390	chr1:28291697-28293008	16.2888	35.3677	1.11855	5e-05	0.000205435		AT2G40960	chr2:17095521-17097454	6.45821	3.67585	-0.813054	0.0002	0.000762212		AT3G04570	chr3:1230985-1232328	6.92848	10.9837	0.664753	5e-05	0.000205435		AT2G39030	chr2:16298226-16299202	6.02884	2.8521	-1.07986	5e-05	0.000205435		AT1G06800	chr1:2087231-2091686	10.1168	56.514	2.48186	5e-05	0.000205435		AT1G09340	chr1:3015327-3018234	384.812	29.965	-3.6828	5e-05	0.000205435
	AT1G75394	chr1:28294785-28295097	0	2.09178	inf	0.00105	0.00355645		AT2G41940	chr2:17507508-17508616	24.494	15.6222	-0.648834	0.00015	0.000581772		AT3G05890	chr3:1757630-1758492	154.796	253.646	0.712453	5e-05	0.000205435		AT2G36690	chr2:15379693-15381987	10.1079	6.87738	-0.555552	0.0012	0.00402069		AT1G06900	chr1:2114926-2120745	20.4612	32.6467	0.674048	5e-05	0.000205435		AT1G09415	chr1:3037753-3038408	66.8448	23.0213	-1.53785	5e-05	0.000205435
	AT1G75750	chr1:28441525-28442429	246.325	385.843	0.647451	5e-05	0.000205435		AT2G41990	chr2:17527256-17528937	4.66414	2.47581	-0.913708	0.00045	0.001626		AT3G05920	chr3:1768789-1769586	5.19526	10.0346	0.949717	5e-05	0.000205435		AT2G35980	chr2:15110587-15111471	9.15191	4.24056	-1.10982	5e-05	0.000205435		AT1G06960	chr1:2135850-2137732	13.2058	31.6407	1.2606	5e-05	0.000205435		AT1G09440	chr1:3045512-3047893	6.3344	1.75204	-1.85417	5e-05	0.000205435
	AT1G75890	chr1:28493030-28495047	0.68741	1.4013	1.02752	0.01705	0.0438066		AT2G42530	chr2:17709035-17709945	163.421	101.523	-0.686788	5e-05	0.000205435		AT3G06435	chr3:1969120-1970784	0.882252	1.69719	0.943889	0.0009	0.00308631		AT2G34960	chr2:14744036-14745961	2.07671	1.39286	-0.576246	0.0155	0.0402989		AT1G07030	chr1:2158419-2160809	20.3891	36.5776	0.843162	5e-05	0.000205435		AT1G09500	chr1:3066698-3068598	22.9734	12.2424	-0.908078	5e-05	0.000205435
	AT1G76930	chr1:28895300-28896883	212.132	431.45	1.02423	5e-05	0.000205435		AT2G42540	chr2:17711031-17712330	66.545	17.4094	-1.93447	5e-05	0.000205435		AT3G08980	chr3:2740807-2742685	4.94894	7.50241	0.600234	0.00775	0.0217846		AT2G32680	chr2:13857876-13862614	2.33879	0.787772	-1.56991	5e-05	0.000205435		AT1G07080	chr1:2169981-2172194	70.9987	272.652	1.9412	5e-05	0.000205435		AT1G09530	chr1:3076581-3079539	25.0692	8.49673	-1.56094	5e-05	0.000205435
	AT1G76960	chr1:28920456-28920956	250	396.833	0.666602	5e-05	0.000205435		AT2G42640	chr2:17758531-17764111	2.34837	1.49965	-0.647034	0.00455	0.0135149		AT3G09680	chr3:2969044-2970371	1.7787	3.32347	0.901872	0.00855	0.0237822		AT2G32160	chr2:13662212-13666269	2.20391	1.04392	-1.07806	0.0001	0.000397268		AT1G07090	chr1:2173951-2174894	17.2853	30.8352	0.835029	5e-05	0.000205435		AT1G09575	chr1:3101670-3102925	7.54507	3.15601	-1.25743	5e-05	0.000205435
	AT1G77520	chr1:29130402-29132180	2.35746	3.69508	0.648372	0.0079	0.0221587		AT2G43340	chr2:18007696-18010606	20.4476	13.5711	-0.591399	0.0198	0.0499391		AT3G11430	chr3:3595764-3597952	1.20634	2.28145	0.919317	0.00045	0.001626		AT2G30770	chr2:13109793-13112011	11.5888	6.18567	-0.905734	5e-05	0.000205435		AT1G07119	chr1:2184346-2186580	1.03623	3.08121	1.57215	0.0019	0.006123		AT1G09750	chr1:3157500-3161692	156.258	17.9647	-3.1207	5e-05	0.000205435
	AT1G77855	chr1:29277165-29278518	1.63248	2.90041	0.829193	0.0099	0.0270936		AT2G43530	chr2:18070055-18070718	281.072	180.173	-0.641553	5e-05	0.000205435		AT3G11550	chr3:3638194-3639197	6.7346	10.9588	0.702424	0.00035	0.00128799		AT2G30750	chr2:13099335-13101413	12.3696	8.09099	-0.612415	5e-05	0.000205435		AT1G07130	chr1:2187620-2188733	6.73002	13.3774	0.991117	0.00015	0.000581772		AT1G09795	chr1:3173533-3180421	80.0713	52.3675	-0.612614	5e-05	0.000205435
	AT1G77870	chr1:29285077-29285889	2.14222	4.16683	0.959845	0.00905	0.0250157		AT2G43590	chr2:18081330-18082767	74.9965	16.4159	-2.19173	5e-05	0.000205435		AT3G12540	chr3:3975245-3977312	0.729674	1.41137	0.951773	0.00405	0.0121702		AT2G29470	chr2:12628540-12629543	2.0252	0.615154	-1.71905	0.00055	0.00195999		AT1G07230	chr1:2220252-2222982	22.0795	33.3177	0.593579	5e-05	0.000205435		AT1G09900	chr1:3218132-3219929	13.6629	5.95232	-1.19874	5e-05	0.000205435
	AT1G79900	chr1:30052296-30053936	0.308128	1.67138	2.43944	0.00025	0.00093963		AT2G43620	chr2:18093769-18095025	19.9948	6.56738	-1.60623	5e-05	0.000205435		AT3G12820	chr3:4074157-4075614	1.29291	2.46992	0.933838	0.00625	0.0179872		AT2G29460	chr2:12626535-12627678	56.2828	32.8848	-0.775273	5e-05	0.000205435		AT1G07260	chr1:2227593-2229319	3.24822	20.4082	2.65143	5e-05	0.000205435		AT1G09932	chr1:3230449-3233109	6.18909	3.48563	-0.828308	0.0001	0.000397268
	AT1G80110	chr1:30135380-30136956	4.97119	7.97113	0.681193	0.0025	0.00786433		AT2G45130	chr2:18606409-18607853	11.6774	2.55175	-2.19416	5e-05	0.000205435		AT3G12970	chr3:4141050-4142548	2.8993	4.42153	0.608839	0.0037	0.0112179		AT2G29350	chr2:12600913-12602556	16.6724	5.87679	-1.50436	5e-05	0.000205435		AT1G07290	chr1:2242255-2244428	1.16011	3.39161	1.54771	5e-05	0.000205435		AT1G09940	chr1:3236994-3239554	26.6549	13.8442	-0.945115	5e-05	0.000205435
	AT1G80160	chr1:30151002-30152190	2.1313	20.9887	3.29981	5e-05	0.000205435		AT2G45135	chr2:18608823-18610574	2.79524	0.869691	-1.68439	0.00065	0.00228834		AT3G13403,AT3G13404	chr3:4358178-4359007	1.46332	12.5344	3.09857	5e-05	0.000205435		AT2G28630	chr2:12275318-12277245	45.0211	29.2943	-0.619982	5e-05	0.000205435		AT1G07350	chr1:2257424-2260101	21.9458	51.0399	1.21768	5e-05	0.000205435		AT1G09970	chr1:3252239-3255693	145.862	97.122	-0.586731	5e-05	0.000205435
	AT1G80440	chr1:30241606-30243071	150.959	227.226	0.589969	5e-05	0.000205435		AT2G45400	chr2:18703828-18706266	19.178	10.9839	-0.804065	5e-05	0.000205435		AT3G13435	chr3:4375424-4376069	12.8659	23.7161	0.882309	0.00085	0.00292963		AT2G26400	chr2:11231799-11233295	3.97647	2.03145	-0.968974	0.00095	0.00324354		AT1G07370	chr1:2263139-2264551	18.4169	30.7201	0.73815	5e-05	0.000205435		AT1G10060	chr1:3284238-3287107	20.009	1.46932	-3.76743	5e-05	0.000205435
	AT1G80450	chr1:30243929-30244783	9.03952	14.7196	0.703421	0.00035	0.00128799		AT2G45480	chr2:18745339-18747533	2.11706	1.32454	-0.676569	0.01645	0.0424475		AT3G13610	chr3:4449373-4452624	12.3731	19.743	0.674135	0.00105	0.00355645		AT2G26010	chr2:11087347-11087944	277.929	153.633	-0.855229	5e-05	0.000205435		AT1G07380	chr1:2264828-2268306	5.3852	14.3052	1.40946	5e-05	0.000205435		AT1G10070	chr1:3288086-3296198	14.1188	1.98357	-2.83144	5e-05	0.000205435
	AT1G80830	chr1:30372878-30375696	27.8071	44.3618	0.673861	5e-05	0.000205435		AT2G46740	chr2:19205156-19207455	2.45984	1.54731	-0.668798	0.01005	0.0274449		AT3G13650	chr3:4462891-4463872	7.86581	13.3412	0.762219	5e-05	0.000205435		AT2G25820	chr2:11014889-11015800	1.09368	0.476276	-1.19932	0.0176	0.0450502		AT1G07400	chr1:2274942-2275758	2.13616	6.86293	1.68381	5e-05	0.000205435		AT1G10090	chr1:3288086-3296198	16.7433	5.66512	-1.5634	5e-05	0.000205435
	AT2G01610	chr2:273916-274820	11.3663	17.0872	0.588152	0.0015	0.00493201		AT2G46880	chr2:19264572-19266446	11.4301	3.52328	-1.69785	5e-05	0.000205435		AT3G14940	chr3:5025237-5029710	22.8036	38.7326	0.764291	5e-05	0.000205435		AT2G25510	chr2:10856371-10857156	619.158	223.326	-1.47116	5e-05	0.000205435		AT1G07410	chr1:2276052-2277154	3.73066	5.70803	0.613564	0.0144	0.0377875		AT1G10140	chr1:3322801-3323548	33.9495	14.1134	-1.26633	5e-05	0.000205435
	AT2G03020	chr2:882644-884148	0.67993	1.98555	1.54608	0.0019	0.006123		AT2G47540	chr2:19505859-19506598	10.5263	6.44561	-0.707606	0.0043	0.012846		AT3G16440	chr3:5585943-5587750	7.65646	11.5422	0.592169	0.0002	0.000762212		AT2G21220	chr2:9089325-9089813	5.49519	2.69549	-1.02762	0.00445	0.013246		AT1G07430	chr1:2280834-2282828	0.298462	11.9859	5.32764	5e-05	0.000205435		AT1G10150	chr1:3325823-3327614	19.3506	3.87865	-2.31875	5e-05	0.000205435
	AT2G03710	chr2:1129267-1131838	6.8726	12.6957	0.885417	5e-05	0.000205435		AT2G47880	chr2:19605039-19605671	53.8548	9.34296	-2.52712	5e-05	0.000205435		AT3G19430	chr3:6736183-6738330	2.67711	4.471	0.739922	0.0002	0.000762212		AT2G19190	chr2:8326048-8329944	3.0721	0.908079	-1.75833	5e-05	0.000205435		AT1G07500	chr1:2304765-2305031	0	13.9714	inf	0.0014	0.00462917		AT1G10155	chr1:3327636-3328448	1.35789	0	#NAME?	5e-05	0.000205435
	AT2G04795	chr2:1682952-1683475	15.0465	24.6543	0.712408	0.00075	0.00260957		AT2G48080	chr2:19664989-19667092	1.72049	0.931288	-0.885523	0.0156	0.0405241		AT3G20380	chr3:7108096-7109914	3.17721	5.75387	0.856773	0.0001	0.000397268		AT2G18690	chr2:8097419-8098827	48.8552	28.714	-0.766758	5e-05	0.000205435		AT1G07510	chr1:2305377-2309544	15.1332	29.0154	0.939098	5e-05	0.000205435		AT1G10340	chr1:3390321-3392571	2.91278	1.74773	-0.736914	0.0009	0.00308631
	AT2G05070	chr2:1799233-1800392	374.31	586.508	0.647919	5e-05	0.000205435		AT3G01440	chr3:168434-172022	59.4834	39.1976	-0.601722	5e-05	0.000205435		AT3G20840	chr3:7300674-7303693	0.512803	1.15715	1.1741	0.00035	0.00128799		AT2G18660	chr2:8090657-8091656	15.9457	3.40582	-2.22709	5e-05	0.000205435		AT1G07560	chr1:2327319-2331096	0.597723	2.18898	1.87271	5e-05	0.000205435		AT1G10360	chr1:3395557-3396849	44.336	5.44808	-3.02466	5e-05	0.000205435
	AT2G05100	chr2:1823239-1824425	475.753	848.06	0.833954	5e-05	0.000205435		AT3G01680	chr3:251980-255513	14.9691	9.01252	-0.731981	5e-05	0.000205435		AT3G20940	chr3:7339716-7341655	1.7146	2.74742	0.680204	0.00265	0.00828878		AT2G15390	chr2:6709259-6711156	18.8937	12.6599	-0.577644	5e-05	0.000205435		AT1G07570	chr1:2331169-2333738	8.34712	20.6806	1.30893	5e-05	0.000205435		AT1G10500	chr1:3453227-3461485	93.3546	39.7173	-1.23295	5e-05	0.000205435
	AT2G05440	chr2:1993081-1994166	500.878	1007.8	1.00868	5e-05	0.000205435		AT3G02480	chr3:512311-513027	23.862	7.16458	-1.73576	5e-05	0.000205435		AT3G21020	chr3:7368266-7369526	1.73405	2.88775	0.735803	0.00485	0.0143146		AT2G15042	chr2:6510164-6512637	5.33309	1.72812	-1.62576	5e-05	0.000205435		AT1G07590,AT1G07600	chr1:2336522-2339391	383.675	626.471	0.707364	0.0037	0.0112179		AT1G10510	chr1:3461634-3465786	24.3365	12.1327	-1.00422	5e-05	0.000205435
	AT2G05510	chr2:2015705-2016749	204.239	505.634	1.30784	5e-05	0.000205435		AT3G02550	chr3:536504-537998	30.1469	15.4834	-0.961292	5e-05	0.000205435		AT3G21030	chr3:7370167-7371403	0.658401	1.64838	1.32401	0.0006	0.00212392		AT2G15040	chr2:6507522-6508565	4.90409	1.34871	-1.86241	5e-05	0.000205435		AT1G07610	chr1:2341541-2342123	174.019	702.943	2.01417	5e-05	0.000205435		AT1G10522	chr1:3469579-3472672	58.5569	13.8293	-2.08211	5e-05	0.000205435
	AT2G12480	chr2:5069589-5072533	0.119755	3.746	4.96719	0.0005	0.00179415		AT3G03341	chr3:790129-790648	4.58508	0.822768	-2.47839	0.002	0.00641533		AT3G21351	chr3:7518923-7519477	13.5995	21.4163	0.655153	0.00265	0.00828878		AT2G14610	chr2:6241703-6242463	55.8599	3.9779	-3.81173	5e-05	0.000205435		AT1G07615	chr1:2342197-2344271	7.49543	12.5012	0.737978	5e-05	0.000205435		AT1G10585	chr1:3493939-3495144	4.35376	1.53119	-1.50761	5e-05	0.000205435
	AT2G13550	chr2:5648541-5649797	3.15756	4.89183	0.631564	0.0083	0.023161		AT3G03530	chr3:842498-845043	3.29546	1.77273	-0.894506	0.0005	0.00179415		AT3G22240	chr3:7863615-7864819	91.5955	140.698	0.619253	5e-05	0.000205435		AT2G14560	chr2:6213971-6215901	94.3453	19.9018	-2.24505	5e-05	0.000205435		AT1G07630	chr1:2349096-2351692	14.928	22.583	0.597217	5e-05	0.000205435		AT1G10600	chr1:3503703-3505502	28.4495	18.6094	-0.612372	5e-05	0.000205435
	AT2G13570	chr2:5655841-5656489	1.29373	3.76519	1.54118	0.00155	0.0050823		AT3G04370	chr3:1159422-1161126	1.09739	0.391629	-1.48652	0.0071	0.0201498		AT3G23470	chr3:8414709-8418165	4.44616	7.41926	0.738716	5e-05	0.000205435		AT2G13810	chr2:5768445-5772259	1.66401	0.313948	-2.40607	5e-05	0.000205435		AT1G07645	chr1:2367436-2368385	0	168.443	inf	5e-05	0.000205435		AT1G10610	chr1:3506185-3511975	3.08891	1.82663	-0.757914	0.00105	0.00355645
	AT2G14247	chr2:6034347-6034835	62.9578	97.8943	0.636841	5e-05	0.000205435		AT3G04530	chr3:1221545-1222655	3.13562	1.37094	-1.19359	0.00085	0.00292963		AT3G23800	chr3:8581653-8583835	1.79234	3.19958	0.836035	0.00065	0.00228834		AT2G07783	chr2:3297895-3300043	1.56007	1.0468	-0.575629	0.01765	0.0451587		AT1G07728	chr1:2394800-2397345	9.13879	17.2858	0.919509	5e-05	0.000205435		AT1G10640	chr1:3515364-3517888	7.17761	3.17693	-1.17587	5e-05	0.000205435
	AT2G14560	chr2:6213971-6215901	94.3453	177.434	0.911263	5e-05	0.000205435		AT3G05630	chr3:1635199-1640348	5.04312	3.14304	-0.682156	5e-05	0.000205435		AT3G24240	chr3:8780423-8784368	2.84807	4.62256	0.698708	5e-05	0.000205435		AT2G05100	chr2:1823239-1824425	475.753	243.611	-0.965632	5e-05	0.000205435		AT1G07730,AT1G07740	chr1:2397441-2400508	3.79115	6.5006	0.777935	0.00065	0.00228834		AT1G10657	chr1:3530466-3531842	15.4089	1.02434	-3.911	5e-05	0.000205435
	AT2G14610	chr2:6241703-6242463	55.8599	92.9695	0.734945	5e-05	0.000205435		AT3G05730	chr3:1695975-1696708	965.812	210.794	-2.19591	5e-05	0.000205435		AT3G24300	chr3:8805630-8807388	4.41699	7.34843	0.734373	5e-05	0.000205435		AT2G05070	chr2:1799233-1800392	374.31	198.857	-0.912499	5e-05	0.000205435		AT1G07750	chr1:2404036-2405943	21.2774	51.4513	1.27389	5e-05	0.000205435		AT1G10760	chr1:3581033-3590928	172.532	60.4351	-1.51341	5e-05	0.000205435
	AT2G14620	chr2:6244780-6246233	1.23702	2.64566	1.09676	0.00105	0.00355645		AT3G05740	chr3:1698111-1702180	2.16174	1.32004	-0.711606	0.0046	0.0136471		AT3G24750	chr3:9036267-9037757	0.576617	1.30065	1.17354	0.00845	0.0235315		AT2G04495	chr2:1564165-1565106	1.10443	0.46121	-1.2598	0.0118	0.0316618		AT1G07810	chr1:2416264-2420757	17.4834	26.5763	0.60415	5e-05	0.000205435		AT1G10770	chr1:3591632-3592411	2.89441	0.64876	-2.15751	0.00025	0.00093963
	AT2G15310	chr2:6653790-6655501	3.76906	7.90204	1.06802	5e-05	0.000205435		AT3G06020	chr3:1813266-1814169	1.83047	0.728215	-1.32978	0.0078	0.0219158		AT3G25870	chr3:9463315-9464283	3.90821	6.01609	0.622321	0.00515	0.0151118		AT2G04450	chr2:1543319-1545462	2.69118	1.79279	-0.586034	0.0152	0.0396308		AT1G07830	chr1:2422240-2423655	29.3316	94.7741	1.69204	5e-05	0.000205435		AT1G10830	chr1:3605575-3607493	33.22	10.8755	-1.61097	5e-05	0.000205435
	AT2G16700	chr2:7244607-7245741	45.3141	71.2246	0.652414	5e-05	0.000205435		AT3G06880	chr3:2169767-2175686	17.6304	10.8061	-0.706223	5e-05	0.000205435		AT3G26610	chr3:9776959-9780499	0.633781	1.28818	1.02328	0.0013	0.00432509		AT2G04050	chr2:1337385-1339270	4.905	2.42583	-1.01578	5e-05	0.000205435		AT1G07840	chr1:2424053-2426676	18.8098	32.2474	0.7777	5e-05	0.000205435		AT1G10910	chr1:3639877-3644162	19.6177	10.9447	-0.841922	5e-05	0.000205435
	AT2G18196	chr2:7920507-7922326	5.20187	8.10069	0.639015	0.0071	0.0201498		AT3G06990	chr3:2206386-2208058	1.36476	0.47979	-1.50817	0.0004	0.00145813		AT3G27150	chr3:10009441-10011641	1.5514	2.42969	0.647202	0.0067	0.0191418		AT2G04040	chr2:1333261-1336489	16.1792	10.2291	-0.661457	0.01045	0.0284093		AT1G07860,AT1G07870	chr1:2428772-2432057	8.37775	15.0186	0.84211	5e-05	0.000205435		AT1G10920	chr1:3644419-3647768	3.86263	0.93002	-2.05425	5e-05	0.000205435
	AT2G18550	chr2:8049662-8051213	0.382139	6.38289	4.06204	0.0012	0.00402069		AT3G07000	chr3:2209411-2211307	1.33422	0.78853	-0.758754	0.01385	0.036503		AT3G28345	chr3:10593752-10598775	5.14634	7.91332	0.620737	5e-05	0.000205435		AT2G02990	chr2:873505-874811	9.32288	5.65197	-0.72202	0.0002	0.000762212		AT1G07950	chr1:2465769-2467022	26.9024	53.8967	1.00246	5e-05	0.000205435		AT1G10960	chr1:3664385-3665039	831.759	151.468	-2.45715	5e-05	0.000205435
	AT2G18600	chr2:8073199-8074982	3.66436	7.67372	1.06637	0.00035	0.00128799		AT3G09060	chr3:2766366-2768430	2.18797	1.43607	-0.607461	0.00995	0.0271981		AT3G29140	chr3:11105804-11106144	0	1.17544	inf	0.00745	0.0210332		AT2G02930	chr2:851163-852222	8.67526	5.73582	-0.596909	0.00255	0.00800844		AT1G07960	chr1:2467160-2469154	33.0152	55.1001	0.738923	5e-05	0.000205435		AT1G11050	chr1:3681887-3684169	12.6811	6.68866	-0.922893	5e-05	0.000205435
	AT2G20870	chr2:8981987-8982712	0.903269	20.0642	4.47332	5e-05	0.000205435		AT3G09922	chr3:3050988-3051530	62.1927	23.0789	-1.43017	5e-05	0.000205435		AT3G29780	chr3:11671740-11672189	7.80843	15.7585	1.01303	0.0002	0.000762212		AT1G79680	chr1:29979972-29982773	3.01778	1.85186	-0.704512	0.0004	0.00145813		AT1G07980	chr1:2473164-2474927	24.0194	53.5598	1.15695	5e-05	0.000205435		AT1G11185	chr1:3749509-3750035	9.37759	5.67105	-0.725602	0.0059	0.0170823
	AT2G21260	chr2:9105582-9107380	0.398377	1.70627	2.09864	0.0007	0.00244869		AT3G09925	chr3:3051867-3052784	16.9142	8.79421	-0.943613	0.00045	0.001626		AT3G30350	chr3:11960416-11961856	0.933877	2.12186	1.18403	0.01415	0.0372045		AT1G75830	chr1:28472356-28472891	21.7073	1.90576	-3.50974	5e-05	0.000205435		AT1G07985	chr1:2475404-2476155	4.86014	327.235	6.07318	5e-05	0.000205435		AT1G11210	chr1:3755676-3756998	33.7781	14.5385	-1.21621	5e-05	0.000205435
	AT2G22420	chr2:9513218-9514535	10.2192	17.6304	0.786778	5e-05	0.000205435		AT3G10040	chr3:3096414-3098071	15.91	6.48978	-1.29369	5e-05	0.000205435		AT3G30775	chr3:12448635-12451248	81.0594	137.923	0.76681	5e-05	0.000205435		AT1G75100	chr1:28190815-28193800	5.35342	3.30876	-0.694172	5e-05	0.000205435		AT1G08090	chr1:2524075-2526164	0.633964	1.6019	1.33731	5e-05	0.000205435		AT1G11260	chr1:3777327-3780337	246.975	31.0628	-2.9911	5e-05	0.000205435
	AT2G22510	chr2:9569025-9569758	12.1074	20.909	0.788228	5e-05	0.000205435		AT3G10710	chr3:3352288-3354237	4.3861	2.81198	-0.641351	0.00445	0.013246		AT3G32030	chr3:13032457-13035348	0.934664	1.50558	0.687803	0.0156	0.0405241		AT1G74710	chr1:28070294-28074148	10.0743	5.47638	-0.879386	5e-05	0.000205435		AT1G08180	chr1:2564571-2565121	20.4754	35.3546	0.788006	5e-05	0.000205435		AT1G11290	chr1:3791453-3793883	4.65255	1.64825	-1.49709	5e-05	0.000205435
	AT2G22630	chr2:9618371-9621957	0.36836	1.29432	1.813	0.00675	0.0192696		AT3G13240	chr3:4275759-4276240	971.059	0	#NAME?	0.00685	0.019525		AT3G32040	chr3:13047703-13049040	0.791983	1.92514	1.28142	0.0004	0.00145813		AT1G74670	chr1:28053285-28054149	385.638	263.032	-0.552005	5e-05	0.000205435		AT1G08220	chr1:2581021-2583323	7.94863	13.4562	0.75949	5e-05	0.000205435		AT1G11310	chr1:3800737-3804185	106.871	41.3227	-1.37086	5e-05	0.000205435
	AT2G22680	chr2:9645312-9647613	4.59251	8.26355	0.847479	5e-05	0.000205435		AT3G14210	chr3:4729822-4731803	309.786	199.446	-0.635278	5e-05	0.000205435		AT3G45970	chr3:16896165-16898013	62.7445	104.451	0.73526	0.0014	0.00462917		AT1G74290	chr1:27931835-27934268	1.04269	0.399897	-1.38261	0.00585	0.0169541		AT1G08230	chr1:2583653-2586744	19.5845	30.5804	0.642897	5e-05	0.000205435		AT1G11350	chr1:3817590-3820805	17.4589	2.7839	-2.64878	5e-05	0.000205435
	AT2G22800	chr2:9704705-9706150	4.87974	11.7077	1.26259	5e-05	0.000205435		AT3G15720	chr3:5325289-5327639	2.79076	1.64473	-0.762808	0.0048	0.0141795		AT3G46270	chr3:17000640-17004251	1.11033	2.6856	1.27426	5e-05	0.000205435		AT1G73870	chr1:27779165-27780676	1.89313	0.763366	-1.31033	0.00025	0.00093963		AT1G08250	chr1:2588856-2590301	8.92914	20.7198	1.21442	5e-05	0.000205435		AT1G11380	chr1:3832622-3834191	24.6393	13.5903	-0.858385	5e-05	0.000205435
	AT2G22970	chr2:9774852-9778528	14.6797	22.6404	0.625076	0.0001	0.000397268		AT3G16360	chr3:5554257-5555603	13.3635	6.33893	-1.07598	5e-05	0.000205435		AT3G46490	chr3:17115628-17119451	8.63419	15.4873	0.842954	5e-05	0.000205435		AT1G73810	chr1:27752399-27755297	3.72198	1.87168	-0.991736	5e-05	0.000205435		AT1G08260	chr1:2590943-2607507	4.38694	7.06868	0.688226	5e-05	0.000205435		AT1G11430	chr1:3847242-3849162	186.929	74.8824	-1.3198	5e-05	0.000205435
	AT2G22980	chr2:9778876-9783251	33.7519	58.2033	0.786133	5e-05	0.000205435		AT3G16390	chr3:5562570-5564571	1.05433	0.476879	-1.14463	0.0053	0.0155066		AT3G47210	chr3:17385312-17387244	1.12105	1.91445	0.772082	0.00295	0.00913793		AT1G73805	chr1:27745426-27749178	7.73974	2.37691	-1.7032	5e-05	0.000205435		AT1G08280	chr1:2608407-2609853	6.20253	14.8743	1.2619	5e-05	0.000205435		AT1G11440	chr1:3849359-3850662	14.1735	7.62692	-0.894022	5e-05	0.000205435
	AT2G24850	chr2:10582829-10585216	7.62509	13.1076	0.781583	5e-05	0.000205435		AT3G16660	chr3:5676828-5677921	164.798	94.9683	-0.795182	5e-05	0.000205435		AT3G47980	chr3:17710373-17712866	3.47625	6.24797	0.845857	0.00025	0.00093963		AT1G72910	chr1:27435613-27437144	16.582	10.307	-0.685989	5e-05	0.000205435		AT1G08290	chr1:2609995-2613242	1.38238	5.05375	1.8702	5e-05	0.000205435		AT1G11450	chr1:3853242-3855385	5.67421	2.95849	-0.939555	0.0001	0.000397268
	AT2G25090	chr2:10670466-10672653	1.80894	4.08851	1.17643	5e-05	0.000205435		AT3G16670	chr3:5681418-5682331	314.835	72.7496	-2.11359	5e-05	0.000205435		AT3G49845	chr3:18487257-18488298	3.35781	5.74832	0.775621	0.00405	0.0121702		AT1G70880	chr1:26722880-26723778	4.40731	2.64703	-0.735524	0.0113	0.030453		AT1G08320	chr1:2621903-2627848	2.67028	19.2291	2.84823	5e-05	0.000205435		AT1G11530	chr1:3874436-3877155	95.7406	14.8071	-2.69284	5e-05	0.000205435
	AT2G25510	chr2:10856371-10857156	619.158	1165.25	0.912255	5e-05	0.000205435		AT3G16800	chr3:5721019-5723185	5.13172	3.41257	-0.588587	0.0056	0.0163014		AT3G50130	chr3:18589110-18591273	0.440532	1.01635	1.20608	0.00115	0.00386629		AT1G69930	chr1:26337496-26338795	3.12972	1.04982	-1.5759	5e-05	0.000205435		AT1G08350	chr1:2631067-2635852	6.55136	12.8903	0.976417	5e-05	0.000205435		AT1G11700	chr1:3945736-3946613	15.0184	8.74301	-0.780533	5e-05	0.000205435
	AT2G25680	chr2:10933060-10934551	1.11397	2.88689	1.3738	0.0001	0.000397268		AT3G17330	chr3:5916939-5920188	10.7076	6.99308	-0.61464	5e-05	0.000205435		AT3G50640	chr3:18803802-18804663	7.01175	10.7881	0.621592	0.0021	0.00670736		AT1G69730	chr1:26228631-26231339	5.18831	3.40645	-0.606996	0.0002	0.000762212		AT1G08430	chr1:2658715-2661029	5.54357	83.4334	3.91174	5e-05	0.000205435		AT1G11750	chr1:3967475-3971840	100.046	37.4585	-1.41729	5e-05	0.000205435
	AT2G26020	chr2:11089249-11089597	125.923	265.658	1.07703	5e-05	0.000205435		AT3G18200	chr3:6234305-6236091	3.14289	2.0046	-0.648782	0.016	0.0414325		AT3G51240	chr3:19025109-19026872	25.2326	38.0919	0.594192	5e-05	0.000205435		AT1G69490	chr1:26122138-26123421	4.57269	3.12228	-0.550444	0.0154	0.0400791		AT1G08460	chr1:2672450-2674628	17.9358	42.2228	1.23518	5e-05	0.000205435		AT1G11820	chr1:3989762-3993598	27.1527	17.9708	-0.595445	5e-05	0.000205435
	AT2G26170	chr2:11140808-11145103	9.97601	25.6677	1.36342	5e-05	0.000205435		AT3G18730	chr3:6445851-6453159	1.9348	1.07687	-0.845336	0.00015	0.000581772		AT3G53480	chr3:19825306-19831797	6.08886	9.98529	0.713631	5e-05	0.000205435		AT1G68620	chr1:25765946-25767240	8.04798	3.65621	-1.13828	5e-05	0.000205435		AT1G08480	chr1:2684233-2685621	109.748	173.803	0.663256	5e-05	0.000205435		AT1G11850	chr1:3999198-3999876	80.8705	6.44707	-3.6489	5e-05	0.000205435
	AT2G27389	chr2:11720293-11721324	2.16541	9.84815	2.18521	5e-05	0.000205435		AT3G18900	chr3:6517180-6521019	2.22841	1.43592	-0.634043	0.0172	0.0441518		AT3G53980	chr3:19987578-19988269	49.9117	87.7273	0.813649	5e-05	0.000205435		AT1G68320	chr1:25603841-25605096	2.44145	1.22784	-0.991621	0.00205	0.0065625		AT1G08500	chr1:2689015-2690045	11.3922	54.9876	2.27106	5e-05	0.000205435		AT1G11860	chr1:4001112-4003442	610.745	144.346	-2.08104	5e-05	0.000205435
	AT2G28400	chr2:12148303-12149052	10.6701	23.1732	1.11888	5e-05	0.000205435		AT3G19390	chr3:6722988-6725027	9.04216	5.82124	-0.635342	5e-05	0.000205435		AT3G54040	chr3:20013760-20015437	30.9654	53.4984	0.788841	5e-05	0.000205435		AT1G67980	chr1:25487713-25489231	1.99942	0.904952	-1.14367	0.00145	0.00478114		AT1G08560	chr1:2709631-2710912	37.2614	62.2732	0.740931	5e-05	0.000205435		AT1G11870	chr1:4003845-4006739	22.3866	13.6848	-0.710059	5e-05	0.000205435
	AT2G29090	chr2:12494850-12499723	2.60768	3.99299	0.614702	0.0058	0.0168222		AT3G19850	chr3:6898180-6901255	16.2467	7.75056	-1.06778	5e-05	0.000205435		AT3G55120	chr3:20430113-20431470	44.0209	66.0851	0.586137	5e-05	0.000205435		AT1G67626	chr1:25343436-25344066	1.42504	0.324323	-2.1355	0.0161	0.0416524		AT1G08590	chr1:2718777-2722221	3.77374	5.67915	0.589682	0.00015	0.000581772		AT1G11960	chr1:4039710-4043880	12.8336	8.23678	-0.639778	5e-05	0.000205435
	AT2G29110	chr2:12506879-12510552	0.51105	1.01353	0.987853	0.0032	0.00983392		AT3G20380	chr3:7108096-7109914	3.17721	1.84215	-0.786373	0.005	0.0147189		AT3G55485	chr3:20571433-20571938	0.521425	1.75415	1.75024	0.01565	0.0406404		AT1G67105	chr1:25057478-25058264	7.79611	3.92603	-0.989682	0.0002	0.000762212		AT1G08620	chr1:2736773-2743758	9.10662	13.9694	0.617284	5e-05	0.000205435		AT1G12020	chr1:4062461-4063337	15.7483	9.0813	-0.794224	0.00015	0.000581772
	AT2G29130	chr2:12524888-12527747	0.624947	1.18056	0.917664	0.0069	0.01965		AT3G20395	chr3:7111947-7113870	12.2022	6.92143	-0.817999	0.00015	0.000581772		AT3G58865	chr3:21765878-21766823	2.03063	3.22326	0.666591	0.0174	0.0446044		AT1G66700	chr1:24873290-24874758	3.06246	1.80964	-0.758989	0.0029	0.00899403		AT1G08630	chr1:2743760-2747967	6.30321	10.2817	0.705924	5e-05	0.000205435		AT1G12080	chr1:4084161-4085045	44.5091	24.114	-0.884232	5e-05	0.000205435
	AT2G29350	chr2:12600913-12602556	16.6724	25.7404	0.626573	5e-05	0.000205435		AT3G20420	chr3:7119281-7120919	3.33791	1.61455	-1.04781	0.0003	0.00111531		AT3G59220	chr3:21894133-21895623	8.82738	13.948	0.659998	0.0001	0.000397268		AT1G66540	chr1:24824458-24826670	3.2861	2.22132	-0.564959	0.00805	0.0225331		AT1G08660	chr1:2757040-2759794	22.9988	39.841	0.792693	5e-05	0.000205435		AT1G12090	chr1:4089846-4090725	1161.12	38.0284	-4.9323	5e-05	0.000205435
	AT2G29470	chr2:12628540-12629543	2.0252	3.69105	0.865966	0.0099	0.0270936		AT3G21560	chr3:7595805-7597577	26.1533	16.4395	-0.66982	5e-05	0.000205435		AT3G62270	chr3:23042283-23046048	10.9831	17.5107	0.672953	5e-05	0.000205435		AT1G66390	chr1:24763956-24765541	1.79701	0.866359	-1.05256	0.0046	0.0136471		AT1G08670	chr1:2760345-2761573	0.887532	3.46755	1.96605	5e-05	0.000205435		AT1G12220	chr1:4144571-4147911	7.50772	3.60117	-1.05991	5e-05	0.000205435
	AT2G29950	chr2:12767584-12768435	2.17566	4.28809	0.978886	0.0036	0.0109438		AT3G22540	chr3:7984075-7984627	3.82163	1.71493	-1.15604	0.00825	0.023037		AT3G62280	chr3:23049422-23051152	1.17249	2.16035	0.881692	0.0033	0.0101112		AT1G65480	chr1:24331427-24333934	3.84136	2.26804	-0.760171	0.00965	0.0264846		AT1G08700	chr1:2769814-2771477	21.0425	39.2684	0.900064	5e-05	0.000205435		AT1G12240,AT1G12244	chr1:4153651-4159046	76.2807	20.1745	-1.91878	5e-05	0.000205435
	AT2G30670	chr2:13069312-13070904	3.20362	5.10605	0.672506	0.017	0.0436934		AT3G22670	chr3:8017770-8019459	2.30776	1.35925	-0.763682	0.0034	0.0103872		AT3G62460	chr3:23104664-23105624	18.2909	30.7898	0.751323	5e-05	0.000205435		AT1G64610	chr1:23998724-24001950	6.98189	4.60113	-0.60163	5e-05	0.000205435		AT1G08760	chr1:2805370-2808621	8.69562	13.0781	0.588795	5e-05	0.000205435		AT1G12250	chr1:4159264-4161455	53.5708	11.6981	-2.19517	5e-05	0.000205435
	AT2G30766	chr2:13105769-13108863	130.737	258.604	0.984072	5e-05	0.000205435		AT3G22840	chr3:8084446-8085560	7.69961	3.91878	-0.974383	0.00035	0.00128799		AT4G00080	chr4:32892-33718	6.80308	11.2971	0.73169	0.00025	0.00093963		AT1G61800	chr1:22824439-22826774	8.38612	5.38762	-0.638357	0.0002	0.000762212		AT1G08910	chr1:2856226-2861170	7.91538	33.5143	2.08205	5e-05	0.000205435		AT1G12280	chr1:4174874-4177559	3.66392	1.9053	-0.943366	5e-05	0.000205435
	AT2G31083	chr2:13252218-13252765	0.546669	2.05662	1.91153	0.0184	0.0468337		AT3G22886	chr3:8108020-8108622	3.06424	1.48036	-1.04958	0.01165	0.0313033		AT4G00250	chr4:112704-113966	0.510707	1.1536	1.17558	0.0044	0.0131126		AT1G58225	chr1:21564110-21565171	3.67429	1.37068	-1.42257	0.00015	0.000581772		AT1G08970	chr1:2882523-2884337	35.3804	60.7731	0.780483	5e-05	0.000205435		AT1G12320	chr1:4189354-4190342	8.3333	1.63868	-2.34635	5e-05	0.000205435
	AT2G31110	chr2:13258328-13262099	8.95989	15.0025	0.743653	5e-05	0.000205435		AT3G24210	chr3:8753473-8756065	1.17851	0.661378	-0.833416	0.00665	0.0190138		AT4G01110	chr4:479962-481160	1.23681	2.3566	0.930089	0.0042	0.012575		AT1G57630	chr1:21345638-21346157	5.8169	2.94969	-0.979688	0.00445	0.013246		AT1G08990	chr1:2888752-2890959	2.07116	6.13998	1.56779	5e-05	0.000205435		AT1G12410	chr1:4223029-4225124	175.656	93.1736	-0.914757	5e-05	0.000205435
	AT2G31350	chr2:13368291-13371057	22.9211	35.1032	0.614923	5e-05	0.000205435		AT3G25240	chr3:9192539-9193385	4.71218	1.31547	-1.84081	5e-05	0.000205435		AT4G01525	chr4:660809-661698	1.05753	2.1256	1.00718	0.0074	0.02091		AT1G56240	chr1:21056231-21057815	6.7942	4.59628	-0.563837	0.0031	0.00955614		AT1G09100	chr1:2932738-2939326	21.6337	42.3725	0.96985	5e-05	0.000205435		AT1G12440	chr1:4241591-4243008	113.659	64.9009	-0.808399	5e-05	0.000205435
	AT2G31945	chr2:13581580-13582126	10.0537	21.4725	1.09477	5e-05	0.000205435		AT3G25730	chr3:9396419-9397747	4.7155	2.92021	-0.691336	0.00305	0.00941742		AT4G01770	chr4:764513-766865	0.671335	1.55043	1.20757	0.00065	0.00228834		AT1G53625	chr1:20014409-20014923	11.7539	5.28154	-1.15411	0.0001	0.000397268		AT1G09150	chr1:2946228-2949159	38.4502	58.5602	0.606929	5e-05	0.000205435		AT1G12450	chr1:4244307-4245993	15.432	7.68942	-1.00498	5e-05	0.000205435
	AT2G32020	chr2:13631061-13631768	3.08904	5.29053	0.776257	0.0123	0.0328559		AT3G25790	chr3:9413126-9415003	7.03302	4.0871	-0.783068	0.0008	0.00276943		AT4G02810	chr4:1256161-1257212	0.953072	2.34674	1.3	0.0005	0.00179415		AT1G52890	chr1:19697003-19698482	7.21465	3.42552	-1.07461	5e-05	0.000205435		AT1G09155	chr1:2949675-2950989	0.749572	2.13709	1.51151	0.00025	0.00093963		AT1G12460	chr1:4247248-4250630	5.43416	3.07869	-0.819742	5e-05	0.000205435
	AT2G32030	chr2:13632467-13633335	5.10507	8.41616	0.721229	0.00175	0.00567817		AT3G26750	chr3:9839975-9842079	3.33204	1.97522	-0.754389	0.0005	0.00179415		AT4G03540	chr4:1570041-1571483	1.25612	2.70444	1.10635	0.0185	0.0470622		AT1G52855	chr1:19682945-19683498	2.64938	1.14141	-1.21483	0.00915	0.025254		AT1G09200	chr1:2971592-2972199	153.976	408.954	1.40923	5e-05	0.000205435		AT1G12480	chr1:4251031-4259300	4.9803	0.458584	-3.44097	0.002	0.00641533
	AT2G32160	chr2:13662212-13666269	2.20391	4.91385	1.15679	5e-05	0.000205435		AT3G26782	chr3:9850569-9852864	5.0901	3.22211	-0.659689	0.0002	0.000762212		AT4G04745	chr4:2412753-2413328	11.6816	24.5688	1.07259	5e-05	0.000205435		AT1G51890	chr1:19274657-19278528	3.94774	2.09708	-0.912647	5e-05	0.000205435		AT1G09250	chr1:2989377-2990357	27.4844	43.5956	0.665566	5e-05	0.000205435		AT1G12500	chr1:4263149-4265044	34.6006	13.9934	-1.30605	5e-05	0.000205435
	AT2G32190	chr2:13674497-13675286	29.5315	46.0481	0.640887	0.00035	0.00128799		AT3G28007	chr3:10408091-10409745	2.90747	0.481751	-2.5934	5e-05	0.000205435		AT4G07960	chr4:4802340-4805647	1.57837	2.40286	0.606314	0.0032	0.00983392		AT1G50950	chr1:18880319-18884225	3.01044	1.9931	-0.594959	0.006	0.0173391		AT1G09270	chr1:2994368-3001315	36.4166	56.3523	0.629878	5e-05	0.000205435		AT1G12520	chr1:4267105-4268926	115.554	50.7278	-1.18773	5e-05	0.000205435
	AT2G32200	chr2:13676487-13677231	10.5044	18.4302	0.811083	0.00155	0.0050823		AT3G28180	chr3:10505828-10509239	69.609	43.6657	-0.672773	5e-05	0.000205435		AT4G08570	chr4:5454579-5456070	0.748059	1.56722	1.06699	0.0028	0.00871651		AT1G48000	chr1:17704178-17706460	2.23778	1.01117	-1.14604	0.0028	0.00871651		AT1G09280	chr1:2994368-3001315	11.9247	21.1116	0.824082	0.00045	0.001626		AT1G12570	chr1:4277992-4280862	1.79404	0.467294	-1.94081	5e-05	0.000205435
	AT2G32530	chr2:13809215-13813570	2.89719	5.50997	0.92739	5e-05	0.000205435		AT3G30720	chr3:12349046-12349832	40.5587	1.73406	-4.54779	5e-05	0.000205435		AT4G10310	chr4:6391983-6395877	0.918375	1.83476	0.998436	0.00095	0.00324354		AT1G43675	chr1:16470871-16471248	3.85788	0.903137	-2.09479	0.0179	0.0457249		AT1G09300	chr1:3001516-3008213	7.65574	15.4471	1.01272	5e-05	0.000205435		AT1G12710	chr1:4326738-4328481	38.428	9.50956	-2.01471	5e-05	0.000205435
	AT2G32540	chr2:13814685-13818289	7.35316	12.3723	0.750673	5e-05	0.000205435		AT3G42658	chr3:14749399-14750294	2.53869	0.575187	-2.14198	0.0001	0.000397268		AT4G10380	chr4:6431235-6434822	7.40973	11.7025	0.65932	5e-05	0.000205435		AT1G35710	chr1:13220939-13224681	8.37011	5.20558	-0.685189	5e-05	0.000205435		AT1G09380	chr1:3026134-3029549	0.141709	1.11061	2.97035	0.0006	0.00212392		AT1G12730	chr1:4334614-4337844	9.59266	5.8412	-0.715668	5e-05	0.000205435
	AT2G32550	chr2:13819378-13822839	0.201401	1.31852	2.71077	0.00215	0.00685614		AT3G42660	chr3:14751279-14755701	7.93187	5.01579	-0.661184	5e-05	0.000205435		AT4G11050	chr4:6747466-6751311	0.546815	1.02019	0.899713	0.0067	0.0191418		AT1G34420	chr1:12584586-12587570	1.5864	1.05889	-0.583197	0.00785	0.0220408		AT1G09420	chr1:3038461-3041873	6.69028	14.701	1.13577	5e-05	0.000205435		AT1G12770	chr1:4351063-4353685	44.3167	18.6077	-1.25195	5e-05	0.000205435
	AT2G32870	chr2:13944610-13946790	28.261	42.5379	0.589935	5e-05	0.000205435		AT3G43110	chr3:15091610-15092467	4.9283	2.32411	-1.08441	0.001	0.00340006		AT4G12330	chr4:7317559-7319739	1.32255	2.01333	0.606262	0.0103	0.0280506		AT1G33960	chr1:12346231-12348513	7.66663	2.01094	-1.93072	5e-05	0.000205435		AT1G09450	chr1:3049023-3053112	2.32419	4.69584	1.01465	5e-05	0.000205435		AT1G12800	chr1:4361550-4365331	93.7414	24.2595	-1.95014	5e-05	0.000205435
	AT2G33810	chr2:14305000-14306072	6.39458	10.8824	0.767077	0.0003	0.00111531		AT3G43190	chr3:15179019-15183989	2.11057	0.940284	-1.16646	5e-05	0.000205435		AT4G13420	chr4:7796849-7802251	0.69626	2.207	1.66439	5e-05	0.000205435		AT1G32960	chr1:11945306-11948650	1.65241	0.762286	-1.11617	5e-05	0.000205435		AT1G09460	chr1:3053900-3057443	7.55249	11.334	0.585635	0.0027	0.00843223		AT1G12845	chr1:4378938-4379516	105.882	38.409	-1.46294	5e-05	0.000205435
	AT2G34500	chr2:14539478-14541406	3.68855	7.7589	1.0728	5e-05	0.000205435		AT3G43670	chr3:15567098-15569901	12.0378	5.90613	-1.02729	5e-05	0.000205435		AT4G13620	chr4:7932137-7933542	1.08017	1.86731	0.789701	0.00835	0.0232864		AT1G32780	chr1:11869824-11872926	2.23856	1.32437	-0.757266	0.00245	0.00772228		AT1G09470	chr1:3053900-3057443	4.83821	8.13797	0.750197	0.0009	0.00308631		AT1G12860	chr1:4384352-4386610	22.0256	7.30961	-1.59131	5e-05	0.000205435
	AT2G35658	chr2:14988446-14990935	8.66049	17.2647	0.995308	0.00505	0.0148489		AT3G44510	chr3:16108099-16111188	3.19857	1.65687	-0.948963	0.0018	0.00582626		AT4G13860	chr4:8022600-8023162	27.2797	46.9509	0.783327	0.01285	0.0341483		AT1G32350	chr1:11666976-11668690	4.06268	1.55398	-1.38647	5e-05	0.000205435		AT1G09483	chr1:3060991-3061729	0	1.34807	inf	0.00035	0.00128799		AT1G12900	chr1:4392449-4394400	594.896	29.1391	-4.35161	5e-05	0.000205435
	AT2G35950	chr2:15104760-15106088	0.99611	1.96921	0.983241	0.01455	0.0381336		AT3G45400	chr3:16651962-16653678	4.0775	2.53561	-0.685351	0.0017	0.00552806		AT4G14130	chr4:8137050-8138281	8.60978	13.0889	0.604293	0.0001	0.000397268		AT1G30220	chr1:10632820-10635471	1.76298	1.14745	-0.619581	0.0125	0.0333286		AT1G09486	chr1:3062429-3063731	0.775982	2.9289	1.91626	5e-05	0.000205435		AT1G12990	chr1:4433639-4436075	21.0333	11.9893	-0.810927	5e-05	0.000205435
	AT2G36080	chr2:15148258-15151575	15.2974	26.1731	0.774804	5e-05	0.000205435		AT3G47710	chr3:17590728-17591455	1.61147	0	#NAME?	0.01045	0.0284093		AT4G15150	chr4:8641671-8642278	3.42841	9.69958	1.50038	0.00495	0.0145848		AT1G29920	chr1:10474783-10475959	1040.45	494.972	-1.07179	5e-05	0.000205435		AT1G09520	chr1:3070945-3072050	16.7356	34.6439	1.04968	5e-05	0.000205435		AT1G13000	chr1:4436104-4439476	18.5038	9.79512	-0.917687	5e-05	0.000205435
	AT2G36270	chr2:15204763-15207528	2.54735	9.89759	1.95808	5e-05	0.000205435		AT3G48720	chr3:18046322-18049463	15.7444	9.7118	-0.697027	5e-05	0.000205435		AT4G15330	chr4:8751386-8753157	0.968349	2.31971	1.26034	0.0001	0.000397268		AT1G29720	chr1:10393796-10399873	2.47139	1.61062	-0.617705	0.0007	0.00244869		AT1G09540	chr1:3086158-3087912	0.449544	1.09711	1.28717	0.0017	0.00552806		AT1G13090	chr1:4461805-4463543	37.7612	18.7455	-1.01036	5e-05	0.000205435
	AT2G36630	chr2:15352490-15355177	10.1538	16.0888	0.664045	5e-05	0.000205435		AT3G48810	chr3:18097047-18099721	1.98327	1.30019	-0.609163	0.00755	0.0212865		AT4G15340	chr4:8754479-8760589	1.0774	1.99047	0.885551	0.0001	0.000397268		AT1G29270	chr1:10230086-10231142	7.30203	4.54903	-0.682738	0.0055	0.016037		AT1G09560	chr1:3093838-3094864	89.6031	176.539	0.978364	5e-05	0.000205435		AT1G13100	chr1:4463923-4465538	9.46553	2.89836	-1.70745	5e-05	0.000205435
	AT2G36770	chr2:15415138-15416766	6.34594	10.3711	0.70866	5e-05	0.000205435		AT3G49160	chr3:18221993-18224885	2.40727	0.989071	-1.28325	5e-05	0.000205435		AT4G15380	chr4:8788738-8790444	0.933733	1.63791	0.810775	0.0054	0.0157691		AT1G26420	chr1:9141566-9143304	7.57724	4.96397	-0.610179	0.0002	0.000762212		AT1G09570	chr1:3095255-3100357	36.0141	62.7775	0.801684	5e-05	0.000205435		AT1G13110	chr1:4467219-4469033	117.142	14.8948	-2.97538	5e-05	0.000205435
	AT2G36780	chr2:15417489-15419154	6.13816	11.018	0.843985	5e-05	0.000205435		AT3G49410	chr3:18324745-18329191	1.56636	0.780219	-1.00546	0.0012	0.00402069		AT4G15390	chr4:8792811-8794293	23.0239	36.0852	0.648274	5e-05	0.000205435		AT1G26410	chr1:9138674-9140439	3.12963	1.48702	-1.07357	0.0001	0.000397268		AT1G09580	chr1:3104587-3106290	17.9933	38.983	1.11538	5e-05	0.000205435		AT1G13210	chr1:4508962-4513938	34.1752	7.43259	-2.20101	5e-05	0.000205435
	AT2G37460	chr2:15726447-15729098	10.0764	20.0016	0.989138	5e-05	0.000205435		AT3G49730	chr3:18445729-18447646	3.5255	2.21551	-0.670185	0.0017	0.00552806		AT4G15393	chr4:8804119-8807203	3.61571	5.82014	0.686775	0.0001	0.000397268		AT1G26390	chr1:9130016-9131779	6.35454	2.29158	-1.47145	5e-05	0.000205435		AT1G09590	chr1:3106501-3107772	367.203	722.956	0.97733	5e-05	0.000205435		AT1G13245	chr1:4525485-4526064	213.267	20.8866	-3.35202	5e-05	0.000205435
	AT2G37580	chr2:15764727-15765553	6.23924	9.82097	0.654495	0.00545	0.0159046		AT3G50040	chr3:18549267-18551041	1.51976	0.882599	-0.78401	0.01505	0.0392859		AT4G16270	chr4:9204838-9206552	0.63892	1.35066	1.07995	0.00535	0.0156367		AT1G26380	chr1:9126736-9128528	10.6961	6.19808	-0.787193	5e-05	0.000205435		AT1G09630	chr1:3118202-3119708	25.5379	40.5968	0.668725	5e-05	0.000205435		AT1G13250	chr1:4528622-4530063	15.9404	6.67687	-1.25545	5e-05	0.000205435
	AT2G37770	chr2:15834866-15837001	13.3149	21.4116	0.685347	5e-05	0.000205435		AT3G50560	chr3:18761087-18764016	4.60319	2.07951	-1.14639	5e-05	0.000205435		AT4G17800	chr4:9895289-9896668	5.55122	8.93926	0.687352	5e-05	0.000205435		AT1G26218,AT1G26230,AT1G26235	chr1:9071057-9076743	110.834	15.2476	-2.86174	5e-05	0.000205435		AT1G09650	chr1:3125806-3127284	0.625701	2.13413	1.7701	5e-05	0.000205435		AT1G13260	chr1:4542167-4543742	50.7336	9.69861	-2.38709	5e-05	0.000205435
	AT2G38240	chr2:16012534-16014753	0.708012	2.27688	1.68521	0.00015	0.000581772		AT3G52530	chr3:19484866-19485922	1.63179	0.707528	-1.2056	0.00385	0.0116259		AT4G18610	chr4:10250697-10251542	2.9618	5.04879	0.769465	0.0032	0.00983392		AT1G24577	chr1:8712477-8713032	11.9958	7.8811	-0.606066	0.00645	0.0185037		AT1G09690	chr1:3136187-3137475	757.234	1297.19	0.776576	5e-05	0.000205435		AT1G13270	chr1:4544952-4547312	93.4705	15.4755	-2.59453	5e-05	0.000205435
	AT2G39200	chr2:16356147-16359813	3.24007	6.78897	1.06717	5e-05	0.000205435		AT3G53160	chr3:19702455-19703976	1.07791	0.458315	-1.23382	0.0034	0.0103872		AT4G19230	chr4:10521378-10523961	2.35527	3.56248	0.596986	0.00215	0.00685614		AT1G24140	chr1:8536044-8537387	4.93614	3.31757	-0.573258	0.00715	0.0202774		AT1G09740	chr1:3154531-3156275	33.7769	152.954	2.17899	5e-05	0.000205435		AT1G13340	chr1:4567934-4571118	7.01617	3.03595	-1.20853	5e-05	0.000205435
	AT2G39510	chr2:16491142-16493151	1.18917	14.9785	3.65486	5e-05	0.000205435		AT3G53170	chr3:19704484-19706417	3.71315	2.40931	-0.624021	0.0056	0.0163014		AT4G19690	chr4:10707425-10709015	7.12372	18.1774	1.35144	5e-05	0.000205435		AT1G22770	chr1:8061843-8067716	24.6525	16.4567	-0.583057	5e-05	0.000205435		AT1G09770	chr1:3161840-3165360	53.1142	87.9365	0.727365	5e-05	0.000205435		AT1G13350	chr1:4572418-4576632	17.3362	11.3367	-0.61279	5e-05	0.000205435
	AT2G39530	chr2:16498485-16499471	0.569025	2.14743	1.91605	0.00315	0.00969824		AT3G54990	chr3:20373717-20376522	9.29177	5.57912	-0.735918	0.00015	0.000581772		AT4G20240	chr4:10931492-10934212	2.94754	4.65713	0.659929	0.0008	0.00276943		AT1G21550	chr1:7553100-7553876	8.15468	5.47788	-0.574009	0.00835	0.0232864		AT1G09815	chr1:3189368-3190242	49.5182	102.044	1.04316	5e-05	0.000205435		AT1G13420	chr1:4604840-4606053	8.87806	5.27896	-0.74999	5e-05	0.000205435
	AT2G39710	chr2:16561787-16563380	5.30829	8.84761	0.73704	5e-05	0.000205435		AT3G56060	chr3:20803132-20806013	14.5653	8.36614	-0.799906	5e-05	0.000205435		AT4G21340	chr4:11352984-11354776	0.868581	1.71387	0.980525	0.0077	0.0216622		AT1G21525	chr1:7537086-7537649	11.5016	4.15233	-1.46984	5e-05	0.000205435		AT1G09840	chr1:3195823-3200291	20.5215	36.0997	0.81485	5e-05	0.000205435		AT1G13430	chr1:4606499-4607747	2.02735	0.564412	-1.84478	0.0001	0.000397268
	AT2G40140	chr2:16772072-16774657	32.3677	51.331	0.665275	5e-05	0.000205435		AT3G56090	chr3:20814046-20816035	80.2456	51.9289	-0.627883	5e-05	0.000205435		AT4G21830	chr4:11584345-11585419	11.2109	18.0655	0.688334	5e-05	0.000205435		AT1G21460	chr1:7511849-7513361	24.6249	16.8186	-0.550063	0.0002	0.000762212		AT1G09870	chr1:3205740-3208598	19.6414	38.2366	0.961054	5e-05	0.000205435		AT1G13470	chr1:4620227-4621580	2.93615	0	#NAME?	5e-05	0.000205435
	AT2G41480	chr2:17296811-17298731	1.70486	3.40527	0.998116	0.00095	0.00324354		AT3G57157	chr3:21157010-21157247	40.129	9.67928	-2.05167	0.0137	0.0361452		AT4G22214	chr4:11755309-11756195	2.4613	4.16462	0.758765	0.00595	0.0172107		AT1G21250	chr1:7439265-7442113	31.4173	17.0045	-0.885638	5e-05	0.000205435		AT1G09910	chr1:3220034-3224541	8.44553	14.2014	0.749775	5e-05	0.000205435		AT1G13520	chr1:4631777-4633248	2.17926	1.06923	-1.02727	0.00205	0.0065625
	AT2G41510	chr2:17314531-17317003	0.569933	1.77229	1.63676	0.0001	0.000397268		AT3G57780	chr3:21399765-21402899	5.22095	2.74341	-0.928343	5e-05	0.000205435		AT4G22390	chr4:11813424-11815133	0.748479	2.40724	1.68535	5e-05	0.000205435		AT1G21240	chr1:7434302-7436830	4.42666	1.4314	-1.62879	5e-05	0.000205435		AT1G09960	chr1:3244212-3247200	4.24373	33.6937	2.98908	5e-05	0.000205435		AT1G13609	chr1:4662720-4663219	12.1356	3.0113	-2.01079	5e-05	0.000205435
	AT2G41905	chr2:17495679-17496142	10.6753	16.4705	0.625606	0.0102	0.0278178		AT3G58070	chr3:21506612-21507654	1.24683	0.528403	-1.23855	0.01945	0.049174		AT4G22460	chr4:11839159-11839561	3.10547	5.92461	0.931907	0.01495	0.0390626		AT1G21120	chr1:7395227-7396773	15.1921	10.3565	-0.552785	0.00025	0.00093963		AT1G10000	chr1:3263876-3264788	0.772243	4.79238	2.63362	5e-05	0.000205435		AT1G13670	chr1:4688155-4688966	23.4635	12.011	-0.966065	5e-05	0.000205435
	AT2G42800	chr2:17807941-17809590	2.78879	4.3647	0.646241	0.00385	0.0116259		AT3G59220	chr3:21894133-21895623	8.82738	5.84756	-0.594151	0.00515	0.0151118		AT4G22610	chr4:11902104-11902642	6.79659	11.1631	0.715861	0.0024	0.00758122		AT1G20120	chr1:6975387-6977264	1.6935	0.965944	-0.809997	0.00625	0.0179872		AT1G10030	chr1:3273824-3275837	30.9483	50.5059	0.706593	5e-05	0.000205435		AT1G13700	chr1:4693288-4696023	20.4172	5.9682	-1.77442	5e-05	0.000205435
	AT2G42830	chr2:17820254-17824842	0.478771	14.0437	4.87445	5e-05	0.000205435		AT3G59570	chr3:22000831-22006056	3.17571	2.1116	-0.588744	0.00305	0.00941742		AT4G22810	chr4:11984139-11985702	2.5039	4.03964	0.690048	0.0011	0.00371255		AT1G19490	chr1:6751672-6753999	1.71569	0.981522	-0.805699	0.0039	0.0117621		AT1G10040	chr1:3275890-3278697	2.33007	5.69691	1.28981	5e-05	0.000205435		AT1G13790	chr1:4727437-4730425	5.94141	0.723103	-3.03853	5e-05	0.000205435
	AT2G43820	chr2:18152226-18153908	82.1015	127.64	0.636599	5e-05	0.000205435		AT3G60330	chr3:22298366-22303673	3.52159	2.29405	-0.618327	0.0004	0.00145813		AT4G22900	chr4:12010176-12011356	0.872421	1.73046	0.988057	0.00495	0.0145848		AT1G19250	chr1:6650528-6653078	4.10641	1.61681	-1.34473	5e-05	0.000205435		AT1G10095	chr1:3297323-3300443	2.83022	5.87279	1.05313	5e-05	0.000205435		AT1G13820	chr1:4735546-4737808	36.9524	11.605	-1.67092	5e-05	0.000205435
	AT2G44130	chr2:18253496-18258035	14.8785	37.6526	1.33952	5e-05	0.000205435		AT3G60670	chr3:22424511-22426288	1.1867	0.434619	-1.44913	0.0136	0.0359118		AT4G23510	chr4:12267515-12270543	1.71701	2.79444	0.702663	0.00175	0.00567817		AT1G18330	chr1:6305965-6308013	4.43212	2.60444	-0.767025	5e-05	0.000205435		AT1G10120	chr1:3302741-3306824	13.2316	24.212	0.871732	5e-05	0.000205435		AT1G13920	chr1:4758187-4759754	4.57446	1.73881	-1.3955	5e-05	0.000205435
	AT2G44840	chr2:18495340-18496272	4.1713	7.22256	0.792013	0.00165	0.0053794		AT3G61680	chr3:22823480-22826992	1.44186	0.758254	-0.927174	0.00195	0.00626869		AT4G25810	chr4:13128642-13129884	26.3798	45.1536	0.775405	5e-05	0.000205435		AT1G17700	chr1:6089516-6090323	5.74596	3.75967	-0.61194	0.01515	0.039517		AT1G10160	chr1:3328970-3333470	1.95054	3.03127	0.636052	0.0001	0.000397268		AT1G13930	chr1:4761011-4762666	3144.09	738.73	-2.08952	5e-05	0.000205435
	AT2G45570	chr2:18779792-18781958	1.97173	2.99705	0.604078	0.01455	0.0381336		AT3G62570	chr3:23142484-23144609	6.27718	3.89171	-0.68971	0.00025	0.00093963		AT4G26320	chr4:13317099-13317470	23.8916	37.7861	0.661356	0.00145	0.00478114		AT1G17147	chr1:5863430-5864009	44.27	29.8108	-0.570498	0.0001	0.000397268		AT1G10180	chr1:3338302-3341608	11.5181	23.4905	1.02817	5e-05	0.000205435		AT1G13990	chr1:4794755-4796597	79.025	22.3222	-1.82383	5e-05	0.000205435
	AT2G45650	chr2:18804349-18806522	0.107029	1.4924	3.80157	0.01635	0.0422131		AT3G62960	chr3:23268709-23269324	13.4361	4.26682	-1.65488	5e-05	0.000205435		AT4G28085	chr4:13959969-13960574	25.5685	39.1349	0.614086	0.00035	0.00128799		AT1G15830	chr1:5448725-5450177	2.90135	1.93905	-0.581376	0.01195	0.0320222		AT1G10240	chr1:3356679-3359838	4.60889	7.69856	0.740168	5e-05	0.000205435		AT1G14030	chr1:4802719-4807517	30.5321	8.47015	-1.84987	5e-05	0.000205435
	AT2G45660	chr2:18807537-18811047	23.936	42.0826	0.81404	5e-05	0.000205435		AT3G63370	chr3:23402075-23405991	3.55644	2.33773	-0.605327	0.00065	0.00228834		AT4G28190	chr4:13985177-13987442	11.9449	18.5186	0.632584	5e-05	0.000205435		AT1G15580	chr1:5365664-5366497	1.90916	0.555055	-1.78224	0.0065	0.0186286		AT1G10270	chr1:3363503-3366488	6.55584	11.3286	0.789111	5e-05	0.000205435		AT1G14150	chr1:4839852-4841848	151.691	3.02743	-5.6469	5e-05	0.000205435
	AT2G46270	chr2:19000190-19003403	5.71618	8.62608	0.593653	0.0002	0.000762212		AT4G00080	chr4:32892-33718	6.80308	4.1273	-0.720991	0.00595	0.0172107		AT4G28410	chr4:14052241-14055012	0.896089	1.6626	0.89173	0.00265	0.00828878		AT1G15520	chr1:5331857-5338326	7.97854	3.35241	-1.25092	5e-05	0.000205435		AT1G10280	chr1:3366492-3369095	3.23399	5.65791	0.806954	5e-05	0.000205435		AT1G14190	chr1:4852801-4854307	1.49402	0.856563	-0.802567	0.01215	0.0325035
	AT2G46400	chr2:19043413-19044826	6.03956	11.83	0.96993	5e-05	0.000205435		AT4G01390	chr4:570241-571595	4.55608	1.65645	-1.4597	0.00015	0.000581772		AT4G28890	chr4:14256332-14257735	2.17618	3.61265	0.73126	0.0022	0.00700068		AT1G14880	chr1:5132534-5133716	23.0137	3.56135	-2.692	5e-05	0.000205435		AT1G10300	chr1:3378141-3380226	0.632195	1.40469	1.15181	0.0003	0.00111531		AT1G14205	chr1:4855532-4857964	9.02421	1.70633	-2.40291	0.01685	0.0433518
	AT2G46830	chr2:19245671-19248914	1.91683	3.85697	1.00875	5e-05	0.000205435		AT4G02330	chr4:1032412-1035037	16.3909	10.8514	-0.59501	0.0002	0.000762212		AT4G28940	chr4:14274340-14277095	4.0374	7.28075	0.850663	5e-05	0.000205435		AT1G13520	chr1:4631777-4633248	2.17926	1.29872	-0.746746	0.00885	0.0245147		AT1G10350	chr1:3393406-3395055	11.5602	20.5265	0.828321	5e-05	0.000205435		AT1G14250	chr1:4868451-4871488	15.3559	0.0645564	-7.89402	0.00345	0.0105272
	AT2G46870	chr2:19260917-19262404	8.80568	16.4776	0.904001	5e-05	0.000205435		AT4G03060	chr4:1351979-1353854	7.63445	4.42856	-0.785687	5e-05	0.000205435		AT4G30450	chr4:14886026-14886675	9.25415	16.3273	0.819117	5e-05	0.000205435		AT1G13470	chr1:4620227-4621580	2.93615	1.00494	-1.54681	5e-05	0.000205435		AT1G10370	chr1:3397080-3398358	14.807	67.3897	2.18625	5e-05	0.000205435		AT1G14270	chr1:4872855-4877248	43.5762	17.1579	-1.34466	5e-05	0.000205435
	AT2G47190	chr2:19376201-19377531	1.56782	3.13157	0.998121	0.003	0.00927778		AT4G03450	chr4:1529445-1531780	1.45902	0.899282	-0.698156	0.01595	0.0413168		AT4G30460	chr4:14888979-14889802	13.1903	28.5169	1.11234	5e-05	0.000205435		AT1G13430	chr1:4606499-4607747	2.02735	1.21673	-0.736592	0.01405	0.0369721		AT1G10400	chr1:3414851-3416358	0.541707	1.6076	1.56932	5e-05	0.000205435		AT1G14280	chr1:4877626-4879149	26.5337	0.444181	-5.90054	5e-05	0.000205435
	AT2G47270	chr2:19411559-19412151	13.8532	25.0365	0.853815	5e-05	0.000205435		AT4G04570	chr4:2289958-2292755	37.2146	24.2849	-0.61581	5e-05	0.000205435		AT4G30980	chr4:15079242-15081657	4.48373	6.97773	0.638058	0.0007	0.00244869		AT1G13340	chr1:4567934-4571118	7.01617	4.76655	-0.557739	0.0033	0.0101112		AT1G10410	chr1:3416679-3419639	20.6736	36.9974	0.839638	5e-05	0.000205435		AT1G14290	chr1:4880050-4881964	26.6666	13.7536	-0.955223	5e-05	0.000205435
	AT2G47750	chr2:19560126-19563191	1.05133	1.99259	0.922429	0.0011	0.00371255		AT4G04700	chr4:2385275-2387986	3.99571	2.53203	-0.658158	0.00445	0.013246		AT4G31000	chr4:15103158-15105979	6.44611	9.72781	0.593688	5e-05	0.000205435		AT1G12030	chr1:4064666-4066341	6.37463	3.89343	-0.7113	0.00155	0.0050823		AT1G10460	chr1:3439321-3440320	1.11974	1.97926	0.821798	0.01485	0.0388315		AT1G14345	chr1:4899144-4899979	119.785	11.0374	-3.43997	5e-05	0.000205435
	AT3G01329	chr3:118872-119178	0	1.72652	inf	0.0048	0.0141795		AT4G04745	chr4:2412753-2413328	11.6816	6.32364	-0.885408	0.0018	0.00582626		AT4G31910	chr4:15441081-15443900	11.045	17.1382	0.633826	5e-05	0.000205435		AT1G10340	chr1:3390321-3392571	2.91278	1.6727	-0.800213	0.0002	0.000762212		AT1G10480	chr1:3449690-3451226	0.717124	2.70728	1.91655	5e-05	0.000205435		AT1G14370	chr1:4915575-4921596	15.8861	10.2621	-0.630448	0.0052	0.0152441
	AT3G01750	chr3:270228-272976	3.75042	6.05478	0.691021	0.0001	0.000397268		AT4G04840	chr4:2449559-2451589	66.5494	42.2029	-0.657085	5e-05	0.000205435		AT4G31940	chr4:15451987-15454160	0.613767	2.39899	1.96666	5e-05	0.000205435		AT1G07450	chr1:2287925-2289336	1.88147	0.989044	-0.927753	0.00935	0.0257528		AT1G10520	chr1:3465963-3469248	1.43724	5.61388	1.96569	5e-05	0.000205435		AT1G14460	chr1:4948747-4952927	7.96014	4.00593	-0.990658	5e-05	0.000205435
	AT3G02800	chr3:606470-607886	3.42392	5.65866	0.724811	0.00405	0.0121702		AT4G05110	chr4:2626404-2628830	1.40679	0.536092	-1.39185	0.00095	0.00324354		AT4G33070	chr4:15952288-15954771	3.0814	6.02449	0.967255	5e-05	0.000205435		AT1G07180	chr1:2204319-2206934	5.3722	3.04042	-0.821242	5e-05	0.000205435		AT1G10530	chr1:3469579-3472672	1.55787	18.9531	3.60479	5e-05	0.000205435		AT1G14470	chr1:4954079-4955702	2.19363	1.32445	-0.727933	0.00625	0.0179872
	AT3G02875	chr3:631912-634074	6.70485	11.6923	0.802282	5e-05	0.000205435		AT4G07960	chr4:4802340-4805647	1.57837	0.734757	-1.1031	5e-05	0.000205435		AT4G33420	chr4:16084827-16086296	11.3334	19.7199	0.799073	5e-05	0.000205435		AT1G02930	chr1:661176-662456	332.76	211.454	-0.65414	5e-05	0.000205435		AT1G10540	chr1:3474863-3477927	0.570669	2.19313	1.94227	5e-05	0.000205435		AT1G14640	chr1:5023655-5025955	2.57302	0.563688	-2.1905	5e-05	0.000205435
	AT3G03170	chr3:731890-732875	7.07483	13.3755	0.918821	5e-05	0.000205435		AT4G08220	chr4:5186609-5187572	13.164	7.92713	-0.731728	5e-05	0.000205435		AT4G33880	chr4:16239362-16241137	1.06022	2.20004	1.05316	0.0007	0.00244869		AT1G02920	chr1:658656-659771	274.657	151.993	-0.853626	5e-05	0.000205435		AT1G10560	chr1:3484579-3486965	0.906769	1.62788	0.844185	0.0013	0.00432509		AT1G14700	chr1:5058679-5061136	20.6298	2.45271	-3.07229	5e-05	0.000205435
	AT3G03460,AT3G03470	chr3:822936-826437	17.3211	37.0221	1.09586	5e-05	0.000205435		AT4G10265	chr4:6373096-6373536	8.04169	3.85389	-1.06118	0.0068	0.0193945		AT4G34410	chr4:16451875-16454633	3.41096	5.73436	0.749456	0.00565	0.0164289		AT1G02470	chr1:511764-513624	3.22727	1.64533	-0.971937	0.00225	0.00714607		AT1G10660	chr1:3532423-3535131	23.2086	53.9868	1.21794	5e-05	0.000205435		AT1G14720	chr1:5066635-5068645	78.371	50.8498	-0.624079	5e-05	0.000205435
	AT3G04000	chr3:1035499-1036672	12.0664	19.249	0.67378	5e-05	0.000205435		AT4G12090	chr4:7242164-7242924	6.55363	2.74634	-1.25478	0.01015	0.02769		AT4G34930	chr4:16637321-16638872	1.40564	2.48498	0.822012	0.00255	0.00800844		AT1G02450	chr1:497975-498516	3.70086	0.677382	-2.44982	0.0015	0.00493201		AT1G10730	chr1:3565462-3567779	4.98613	10.2776	1.04352	5e-05	0.000205435		AT1G14810	chr1:5099571-5104695	73.6085	47.7511	-0.624336	5e-05	0.000205435
	AT3G04070	chr3:1061525-1063103	8.88797	26.9507	1.6004	5e-05	0.000205435		AT4G12310	chr4:7310415-7312577	29.2254	16.161	-0.854704	5e-05	0.000205435		AT4G36430	chr4:17204477-17205966	14.7032	23.6893	0.688108	5e-05	0.000205435		AT1G01680	chr1:246410-248367	1.39323	0.708577	-0.975438	0.01595	0.0413168		AT1G10780	chr1:3592745-3595077	4.50682	7.05456	0.646445	0.00015	0.000581772		AT1G14880	chr1:5132534-5133716	23.0137	0	#NAME?	5e-05	0.000205435
	AT3G04960	chr3:1373687-1375892	0.966956	4.39167	2.18325	5e-05	0.000205435		AT4G12620	chr4:7459645-7462253	3.17824	1.87435	-0.761838	5e-05	0.000205435		AT4G37620	chr4:17674190-17674589	2.10855	5.48471	1.37916	0.0026	0.00814756		AT1G01560	chr1:202135-204335	4.46396	2.3191	-0.944757	5e-05	0.000205435		AT1G10840	chr1:3607630-3610520	72.5155	114.374	0.657398	5e-05	0.000205435		AT1G15010	chr1:5171206-5171742	18.8795	5.7249	-1.7215	5e-05	0.000205435
	AT3G05400	chr3:1549585-1554176	5.46609	8.75369	0.679384	5e-05	0.000205435		AT4G14548	chr4:8347009-8347764	4.68052	2.45623	-0.930223	0.0046	0.0136471		AT4G38400	chr4:17978442-17979740	10.9808	17.3462	0.659636	5e-05	0.000205435										AT1G10850	chr1:3611746-3616159	9.4208	16.9204	0.844843	5e-05	0.000205435		AT1G15030	chr1:5177528-5181389	24.998	13.3885	-0.900816	5e-05	0.000205435
	AT3G06390	chr3:1938731-1939779	7.64344	11.9478	0.644454	0.003	0.00927778		AT4G14650	chr4:8400573-8402911	1.60272	1.00609	-0.671755	0.01235	0.0329746		AT4G39070	chr4:18204854-18206509	9.47705	15.3202	0.692924	5e-05	0.000205435										AT1G10870	chr1:3616609-3623758	9.63796	16.3198	0.759821	5e-05	0.000205435		AT1G15125	chr1:5204624-5205912	375.471	2.682	-7.12925	5e-05	0.000205435
	AT3G08770	chr3:2664129-2664834	116.684	203.308	0.801065	5e-05	0.000205435		AT4G15660	chr4:8925805-8926310	9.27071	4.49839	-1.04327	0.00235	0.00743423		AT4G39320	chr4:18289054-18289857	3.56235	6.13338	0.783854	0.0027	0.00843223										AT1G10950	chr1:3659208-3663984	67.5737	101.939	0.593175	5e-05	0.000205435		AT1G15140	chr1:5210205-5212349	89.3092	23.5216	-1.92482	5e-05	0.000205435
	AT3G10320	chr3:3195313-3197346	1.84316	4.05822	1.13867	5e-05	0.000205435		AT4G15820	chr4:8992969-8996601	10.6729	6.41433	-0.734585	0.0009	0.00308631		AT4G39364	chr4:18305414-18305536	13851.8	49167.7	1.82763	5e-05	0.000205435										AT1G10970	chr1:3665086-3667139	3.6325	10.5822	1.5426	5e-05	0.000205435		AT1G15175	chr1:5220640-5224121	5.95645	1.88417	-1.66053	0.00655	0.0187589
	AT3G10450	chr3:3249525-3252506	14.0122	23.0705	0.719358	5e-05	0.000205435		AT4G16540	chr4:9316022-9317153	2.54625	0.767043	-1.73099	0.00275	0.00857353		AT4G39366	chr4:18305584-18305704	7342.23	46038.3	2.64854	5e-05	0.000205435										AT1G11020	chr1:3676690-3678524	12.3258	19.0343	0.626929	5e-05	0.000205435		AT1G15290	chr1:5257045-5264942	32.4153	13.9073	-1.22083	5e-05	0.000205435
	AT3G10930	chr3:3420129-3420832	8.5769	16.6067	0.953234	5e-05	0.000205435		AT4G17030	chr4:9581585-9583290	18.3994	10.2914	-0.838225	5e-05	0.000205435		AT4G39675	chr4:18413774-18414240	7.66845	19.6211	1.3554	5e-05	0.000205435										AT1G11070	chr1:3690211-3693648	0.394221	1.00089	1.34421	0.0004	0.00145813		AT1G15340	chr1:5275676-5277689	121.091	79.9575	-0.598788	5e-05	0.000205435
	AT3G11000	chr3:3447567-3453683	0.323172	1.84547	2.51361	0.00035	0.00128799		AT4G17360	chr4:9701131-9705468	7.69387	4.96895	-0.630767	0.00485	0.0143146		AT5G01070	chr5:25093-25799	0.312359	1.37526	2.13843	0.01335	0.0353388										AT1G11100	chr1:3702607-3709302	0.583951	1.99343	1.77133	5e-05	0.000205435		AT1G15410	chr1:5298323-5301412	8.64838	4.73772	-0.868237	5e-05	0.000205435
	AT3G11080	chr3:3470439-3473312	0.925333	1.45279	0.650784	0.01435	0.037673		AT4G18700	chr4:10288797-10290850	51.8873	31.1335	-0.736917	5e-05	0.000205435		AT5G01840	chr5:324551-325516	2.83731	4.72131	0.734661	0.00435	0.0129807										AT1G11120	chr1:3715183-3717320	6.10116	13.2364	1.11735	5e-05	0.000205435		AT1G15510	chr1:5329110-5331711	5.77092	2.85346	-1.01609	5e-05	0.000205435
	AT3G11340	chr3:3556704-3558269	9.17036	14.4941	0.660412	5e-05	0.000205435		AT4G19380	chr4:10568364-10572412	4.28576	2.28578	-0.906863	5e-05	0.000205435		AT5G03120	chr5:733978-734943	23.4145	40.0106	0.772983	5e-05	0.000205435										AT1G11125	chr1:3718782-3719711	2.10653	12.0557	2.51678	5e-05	0.000205435		AT1G15520	chr1:5331857-5338326	7.97854	0.202485	-5.30024	5e-05	0.000205435
	AT3G11660	chr3:3678834-3679943	47.2408	77.5909	0.715853	5e-05	0.000205435		AT4G19530	chr4:10651743-10657282	32.6787	20.1782	-0.695552	5e-05	0.000205435		AT5G03860	chr5:1032102-1034973	1.04143	2.40648	1.20836	5e-05	0.000205435										AT1G11170	chr1:3740764-3744675	3.46527	10.2303	1.5618	5e-05	0.000205435		AT1G15530	chr1:5339960-5341931	12.1861	7.23691	-0.751786	5e-05	0.000205435
	AT3G12320	chr3:3923734-3925465	1.02331	2.6388	1.36663	0.0004	0.00145813		AT4G19810	chr4:10763933-10765753	20.791	10.1214	-1.03855	5e-05	0.000205435		AT5G04120	chr5:1120002-1121775	1.26604	4.07448	1.6863	5e-05	0.000205435										AT1G11175	chr1:3744857-3745655	18.0641	80.1404	2.14941	5e-05	0.000205435		AT1G15550	chr1:5344477-5346166	5.44078	2.47995	-1.1335	5e-05	0.000205435
	AT3G13240	chr3:4275759-4276240	971.059	0	#NAME?	0.00685	0.019525		AT4G19890,AT4G19900	chr4:10786947-10791433	8.38425	5.50412	-0.60717	0.0039	0.0117621		AT5G04970	chr5:1464144-1467041	0.967246	1.58138	0.709232	0.00825	0.023037										AT1G11220	chr1:3759861-3761165	2.82363	10.0912	1.83747	5e-05	0.000205435		AT1G15580	chr1:5365664-5366497	1.90916	0.286544	-2.73611	0.0083	0.023161
	AT3G14560	chr3:4889071-4890159	6.20533	9.75566	0.652732	0.00175	0.00567817		AT4G19980	chr4:10828152-10828536	1.39936	0	#NAME?	0.00015	0.000581772		AT5G05640	chr5:1684565-1685812	1.43827	2.23906	0.638558	0.01775	0.045394										AT1G11240	chr1:3766753-3768294	56.236	106.324	0.918898	5e-05	0.000205435		AT1G15730	chr1:5406024-5409987	39.6947	11.8787	-1.74057	5e-05	0.000205435
	AT3G14610	chr3:4912465-4914652	8.85646	14.671	0.728167	5e-05	0.000205435		AT4G21070	chr4:11248077-11252724	2.89809	1.9003	-0.608872	0.0011	0.00371255		AT5G05960	chr5:1790230-1792634	59.2669	100.59	0.763187	5e-05	0.000205435										AT1G11390	chr1:3834458-3837629	9.96892	15.6433	0.650038	5e-05	0.000205435		AT1G15820	chr1:5444417-5447859	1638.08	75.0478	-4.44805	5e-05	0.000205435
	AT3G15500	chr3:5234616-5236088	31.4879	64.6954	1.03887	5e-05	0.000205435		AT4G21200	chr4:11302684-11306601	2.23513	0.866971	-1.3663	0.0022	0.00700068		AT5G06330	chr5:1934738-1935644	5.92025	9.3942	0.666112	0.0012	0.00402069										AT1G11420	chr1:3844580-3846872	2.12664	9.48788	2.15751	5e-05	0.000205435		AT1G15860	chr1:5454784-5457022	31.7671	20.089	-0.661132	5e-05	0.000205435
	AT3G15510	chr3:5243509-5245382	5.48733	14.9962	1.45042	5e-05	0.000205435		AT4G22214	chr4:11755309-11756195	2.4613	1.2055	-1.02979	0.01055	0.0286492		AT5G06720	chr5:2077419-2079005	1.19556	3.17342	1.40835	5e-05	0.000205435										AT1G11470	chr1:3859661-3860604	0	1.56223	inf	5e-05	0.000205435		AT1G15885,AT1G15890	chr1:5460476-5464223	17.2596	8.14244	-1.08387	0.0034	0.0103872
	AT3G16510	chr3:5616991-5618294	6.7994	10.4984	0.62669	0.0013	0.00432509		AT4G22280	chr4:11773327-11778123	1.89538	0.978058	-0.954498	0.01705	0.0438066		AT5G06740	chr5:2084093-2086052	1.31743	2.28319	0.79333	0.0008	0.00276943										AT1G11480	chr1:3864152-3866969	37.5426	60.7359	0.694019	5e-05	0.000205435		AT1G15980	chr1:5489297-5493772	113.354	3.69041	-4.94091	5e-05	0.000205435
	AT3G17110	chr3:5837841-5838701	4.2125	8.21199	0.963055	0.00015	0.000581772		AT4G22513	chr4:11854808-11857313	155.497	97.2084	-0.677731	0.0018	0.00582626		AT5G06839	chr5:2120526-2126456	1.56994	3.06565	0.965482	5e-05	0.000205435										AT1G11540	chr1:3874436-3877155	0.953958	6.6641	2.80441	0.00075	0.00260957		AT1G16080	chr1:5514316-5516027	96.6729	30.5339	-1.6627	5e-05	0.000205435
	AT3G18280	chr3:6267048-6267643	69.3802	115.348	0.733399	5e-05	0.000205435		AT4G22880	chr4:12004767-12006209	4.73718	2.21412	-1.0973	5e-05	0.000205435		AT5G07190	chr5:2237506-2238671	1.45094	2.8246	0.961063	0.00435	0.0129807										AT1G11580	chr1:3888689-3890811	35.428	188.926	2.41486	5e-05	0.000205435		AT1G16110	chr1:5518372-5520891	8.54341	2.63126	-1.69906	5e-05	0.000205435
	AT3G18320	chr3:6289226-6290383	3.68272	6.60813	0.843468	0.0011	0.00371255		AT4G23200	chr4:12145379-12147934	2.0415	1.10446	-0.886282	0.00095	0.00324354		AT5G07475	chr5:2364744-2365605	5.68898	10.1396	0.833758	0.0003	0.00111531										AT1G11670	chr1:3928161-3931576	13.442	41.7443	1.63483	5e-05	0.000205435		AT1G16130	chr1:5525490-5528212	5.54592	0.824386	-2.75003	5e-05	0.000205435
	AT3G18550	chr3:6383507-6385663	0.222868	2.41641	3.4386	0.0001	0.000397268		AT4G23550	chr4:12291819-12293096	5.92734	3.91004	-0.600203	0.01695	0.0435848		AT5G07680	chr5:2435874-2437499	2.87201	4.35191	0.599586	0.00565	0.0164289										AT1G11680	chr1:3938500-3940754	48.9225	83.467	0.770707	5e-05	0.000205435		AT1G16170	chr1:5538731-5539821	47.125	29.3008	-0.685553	5e-05	0.000205435
	AT3G19020	chr3:6558972-6562119	4.11302	6.17927	0.587237	0.00015	0.000581772		AT4G23750	chr4:12376193-12378024	12.3274	7.86078	-0.649121	0.00015	0.000581772		AT5G08600	chr5:2786186-2790241	3.25127	5.28763	0.701616	5e-05	0.000205435										AT1G11840	chr1:3995168-3997907	223.047	1000.66	2.16553	5e-05	0.000205435		AT1G16260	chr1:5559578-5562113	8.65405	1.4254	-2.60201	5e-05	0.000205435
	AT3G19030	chr3:6563978-6564424	670.886	1129.33	0.751332	5e-05	0.000205435		AT4G24110	chr4:12519931-12520813	12.8858	7.21906	-0.8359	0.0001	0.000397268		AT5G08640	chr5:2803956-2805606	50.8933	86.3142	0.762122	5e-05	0.000205435										AT1G11910	chr1:4016783-4020983	242.648	641.79	1.40323	5e-05	0.000205435		AT1G16320	chr1:5580854-5582143	44.9866	9.02762	-2.31708	5e-05	0.000205435
	AT3G19550	chr3:6787240-6788292	9.55105	97.0122	3.34443	5e-05	0.000205435		AT4G24890	chr4:12811478-12814449	2.20179	0.890591	-1.30584	0.00025	0.00093963		AT5G09520	chr5:2958291-2958856	4.47433	7.86448	0.813681	0.00425	0.0127122										AT1G12000	chr1:4049895-4053835	52.3241	80.9253	0.629116	5e-05	0.000205435		AT1G16390	chr1:5602872-5604663	9.08741	0.797436	-3.51043	5e-05	0.000205435
	AT3G19580	chr3:6803071-6804233	9.19847	16.2061	0.817071	5e-05	0.000205435		AT4G25100	chr4:12884299-12887011	209.591	127.587	-0.716098	5e-05	0.000205435		AT5G09976	chr5:3119103-3119573	0	1.56124	inf	0.0069	0.01965										AT1G12010	chr1:4056206-4057933	4.30744	12.2643	1.50956	5e-05	0.000205435		AT1G16400	chr1:5605158-5607473	16.927	10.8153	-0.646256	5e-05	0.000205435
	AT3G20100	chr3:7018994-7020901	12.9538	21.533	0.733173	5e-05	0.000205435		AT4G26055	chr4:13214097-13214429	30.1127	0	#NAME?	0.0013	0.00432509		AT5G09978	chr5:3120712-3121864	4.94394	7.90776	0.677608	0.01345	0.0355641										AT1G12030	chr1:4064666-4066341	6.37463	15.5526	1.28674	5e-05	0.000205435		AT1G16410	chr1:5608806-5611426	83.4948	1.35676	-5.94345	5e-05	0.000205435
	AT3G20865	chr3:7308503-7308962	4.19095	9.25695	1.14326	0.0008	0.00276943		AT4G26960	chr4:13538742-13542397	11.2765	6.74107	-0.742274	0.01935	0.0489521		AT5G09980	chr5:3122730-3123964	7.97143	14.0314	0.81575	0.0007	0.00244869										AT1G12064	chr1:4077497-4078095	0.218053	56.8597	8.02658	0.00985	0.0269757		AT1G16445	chr1:5617810-5619334	7.2311	2.91766	-1.3094	5e-05	0.000205435
	AT3G21030	chr3:7370167-7371403	0.658401	1.3941	1.08229	0.00875	0.0242728		AT4G28190	chr4:13985177-13987442	11.9449	6.63368	-0.848511	5e-05	0.000205435		AT5G10210	chr5:3206139-3208825	3.45004	5.30807	0.621574	0.00655	0.0187589										AT1G12110	chr1:4105232-4109545	63.1818	170.578	1.43285	5e-05	0.000205435		AT1G16720	chr1:5723087-5727312	61.6654	19.5262	-1.65905	5e-05	0.000205435
	AT3G21420	chr3:7541476-7543518	7.03487	30.6577	2.12365	5e-05	0.000205435		AT4G29190	chr4:14391937-14393373	60.9552	39.4121	-0.629109	5e-05	0.000205435		AT5G10230	chr5:3209539-3211423	1.62104	3.98727	1.29849	5e-05	0.000205435										AT1G12160	chr1:4126065-4128310	2.32326	18.1602	2.96655	5e-05	0.000205435		AT1G16880	chr1:5773591-5778484	361.623	26.8774	-3.75002	5e-05	0.000205435
	AT3G21460	chr3:7557383-7557958	0.721675	4.7581	2.72096	0.0016	0.00523148		AT4G29800	chr4:14590783-14592573	1.98003	1.12033	-0.821597	0.0063	0.018116		AT5G10510	chr5:3315528-3320202	2.73948	4.1402	0.595796	0.0021	0.00670736										AT1G12200	chr1:4137532-4140028	29.4208	131.812	2.16358	5e-05	0.000205435		AT1G17147	chr1:5863430-5864009	44.27	3.68205	-3.58775	5e-05	0.000205435
	AT3G21500	chr3:7573064-7576623	0.425198	1.10076	1.37229	0.00075	0.00260957		AT4G29930	chr4:14644008-14647591	3.24019	1.81471	-0.83634	0.01095	0.0296241		AT5G10580	chr5:3347420-3350071	9.28015	18.6381	1.00603	5e-05	0.000205435										AT1G12290,AT1G12294	chr1:4178358-4182593	1.38678	2.37821	0.778144	0.00155	0.0050823		AT1G17220	chr1:5885082-5890470	110.745	19.1177	-2.53427	5e-05	0.000205435
	AT3G21600	chr3:7606506-7608407	8.35816	19.9055	1.25191	5e-05	0.000205435		AT4G30490	chr4:14897345-14902144	22.3577	13.5995	-0.717222	0.0001	0.000397268		AT5G11870	chr5:3825419-3827491	0.522082	1.04733	1.00436	0.0158	0.0409829										AT1G12300	chr1:4183065-4186124	1.5795	2.99898	0.925008	5e-05	0.000205435		AT1G17230	chr1:5891323-5895075	5.81893	3.75635	-0.631422	5e-05	0.000205435
	AT3G21670	chr3:7626756-7629151	5.71704	13.7379	1.26482	5e-05	0.000205435		AT4G30996	chr4:15101294-15102684	49.7892	33.174	-0.585779	5e-05	0.000205435		AT5G12330	chr5:3987374-3989833	3.0245	5.15211	0.768466	0.00015	0.000581772										AT1G12330	chr1:4194657-4196749	10.6335	18.3034	0.783495	5e-05	0.000205435		AT1G17345	chr1:5940422-5941210	1.67822	0.575391	-1.54431	0.00465	0.0137823
	AT3G22235	chr3:7854418-7855814	163.18	346.228	1.08525	5e-05	0.000205435		AT4G31000	chr4:15103158-15105979	6.44611	4.00806	-0.685522	0.00015	0.000581772		AT5G12880	chr5:4068518-4068962	11.9643	18.4618	0.625805	0.00745	0.0210332										AT1G12370	chr1:4200875-4208951	4.50401	8.87642	0.978768	0.00735	0.0207825		AT1G17360	chr1:5946763-5951473	12.5029	4.48624	-1.47868	5e-05	0.000205435
	AT3G22240	chr3:7863615-7864819	91.5955	155.016	0.759068	5e-05	0.000205435		AT4G32790	chr4:15812094-15814987	8.98604	5.07781	-0.823479	5e-05	0.000205435		AT5G13930	chr5:4488687-4495585	181.436	280.898	0.630583	5e-05	0.000205435										AT1G12550	chr1:4274593-4275981	5.94899	9.42915	0.664483	0.00045	0.001626		AT1G17380	chr1:5955487-5957212	9.85617	1.31623	-2.90461	5e-05	0.000205435
	AT3G22830	chr3:8078819-8081051	1.51299	3.18546	1.0741	0.0002	0.000762212		AT4G32800	chr4:15819523-15820871	11.1219	6.96309	-0.675597	0.0001	0.000397268		AT5G14020	chr5:4523519-4525863	0.819069	1.48059	0.854115	0.00755	0.0212865										AT1G12560	chr1:4276518-4277899	8.47118	13.8899	0.713405	5e-05	0.000205435		AT1G17420	chr1:5977410-5981480	18.0369	1.70537	-3.4028	5e-05	0.000205435
	AT3G22961	chr3:8142137-8142809	2.61547	5.57832	1.09276	0.0022	0.00700068		AT4G33720	chr4:16182751-16183533	2.44814	0.334894	-2.86991	0.00225	0.00714607		AT5G14340	chr5:4623366-4624847	0.354467	1.08446	1.61326	0.0112	0.0302117										AT1G12600	chr1:4286203-4288878	0.232769	1.4953	2.68347	0.00015	0.000581772		AT1G17455	chr1:5997179-5998475	23.7667	8.98558	-1.40326	5e-05	0.000205435
	AT3G24460	chr3:8885817-8893050	1.95136	3.13084	0.682068	0.00335	0.010251		AT4G33770	chr4:16193421-16196428	5.33404	3.17538	-0.748301	0.00075	0.00260957		AT5G14470	chr5:4662802-4664657	2.34555	5.0757	1.11368	5e-05	0.000205435										AT1G12630	chr1:4298888-4299475	0.144137	6.80598	5.56129	0.0026	0.00814756		AT1G17460	chr1:5998813-6002716	5.61783	2.53445	-1.14834	5e-05	0.000205435
	AT3G24982	chr3:9105999-9108937	3.04907	6.87957	1.17395	5e-05	0.000205435		AT4G33990	chr4:16290140-16292612	1.98706	1.30677	-0.604633	0.0083	0.023161		AT5G14650	chr5:4724449-4726513	1.489	2.47251	0.731633	0.0038	0.0114923										AT1G12670	chr1:4316700-4317005	0	2.7973	inf	0.0004	0.00145813		AT1G17600	chr1:6052935-6056664	1.67378	0.519674	-1.68743	5e-05	0.000205435
	AT3G25010	chr3:9110102-9112748	2.58195	4.07065	0.6568	0.00105	0.00355645		AT4G34000	chr4:16295429-16298255	13.4446	8.82941	-0.606633	5e-05	0.000205435		AT5G14750	chr5:4763451-4764738	2.72611	4.36138	0.677937	0.0181	0.0461751										AT1G12805	chr1:4366596-4367119	3.19201	51.6639	4.01662	5e-05	0.000205435		AT1G17610	chr1:6056894-6058357	1.79566	0.250321	-2.84266	5e-05	0.000205435
	AT3G25180	chr3:9167283-9169282	0.298037	1.051	1.8182	0.00085	0.00292963		AT4G34135	chr4:16345280-16347133	49.6723	31.6217	-0.651529	5e-05	0.000205435		AT5G15130	chr5:4904346-4907094	1.63887	2.56849	0.648222	0.00505	0.0148489										AT1G12890	chr1:4391733-4392393	0.645031	11.293	4.12992	5e-05	0.000205435		AT1G17650	chr1:6069476-6072012	35.822	17.2374	-1.0553	5e-05	0.000205435
	AT3G26170	chr3:9573359-9575148	10.762	16.8323	0.64529	5e-05	0.000205435		AT4G34250	chr4:16394707-16396495	19.1878	11.5499	-0.732308	5e-05	0.000205435		AT5G15265	chr5:4956500-4957533	7.24056	13.5019	0.898985	0.0014	0.00462917										AT1G12920	chr1:4396347-4398193	64.9501	109.319	0.751144	5e-05	0.000205435		AT1G17665	chr1:6072252-6074484	22.3628	7.48598	-1.57884	5e-05	0.000205435
	AT3G26510	chr3:9710336-9712660	115.256	200.177	0.796438	5e-05	0.000205435		AT4G34420	chr4:16458067-16460652	1.22538	0.640825	-0.935221	0.01465	0.0383682		AT5G15290	chr5:4967010-4968035	0.693826	1.54311	1.15319	0.0101	0.0275663										AT1G12930	chr1:4398374-4405605	7.47031	11.2599	0.591957	5e-05	0.000205435		AT1G17710	chr1:6090559-6092027	27.1616	0.715755	-5.24596	5e-05	0.000205435
	AT3G26840	chr3:9892793-9898006	8.00969	13.4221	0.744797	5e-05	0.000205435		AT4G34610	chr4:16530345-16533034	7.15565	4.56811	-0.647484	0.00035	0.00128799		AT5G15960	chr5:5209897-5210727	6.0908	10.374	0.768276	0.0032	0.00983392										AT1G12950	chr1:4419769-4422638	2.85833	13.7117	2.26217	5e-05	0.000205435		AT1G17850	chr1:6142563-6148940	14.8589	7.4027	-1.0052	0.0038	0.0114923
	AT3G27660	chr3:10243754-10245023	3.65947	6.31495	0.787136	0.0043	0.012846		AT4G34630	chr4:16536864-16537746	39.1354	25.8886	-0.596159	5e-05	0.000205435		AT5G15970	chr5:5211910-5212665	579.98	1133.07	0.966159	5e-05	0.000205435										AT1G12980	chr1:4429717-4430965	0.114337	1.74962	3.93568	0.0011	0.00371255		AT1G17970	chr1:6184903-6187472	12.796	8.36924	-0.612528	5e-05	0.000205435
	AT3G27690	chr3:10255946-10257011	90.9465	149.653	0.718535	5e-05	0.000205435		AT4G34900	chr4:16625554-16631327	5.74545	3.37176	-0.768919	5e-05	0.000205435		AT5G17040	chr5:5605283-5606970	1.04988	2.40256	1.19434	0.0001	0.000397268										AT1G13050	chr1:4450237-4451742	3.02467	4.89995	0.69599	0.00255	0.00800844		AT1G18060	chr1:6211872-6213444	69.348	33.8634	-1.03413	5e-05	0.000205435
	AT3G28270	chr3:10538104-10540024	3.51823	6.08397	0.790163	0.00025	0.00093963		AT4G34950	chr4:16642315-16644818	121.33	65.9453	-0.879597	5e-05	0.000205435		AT5G18840	chr5:6282880-6286707	1.94772	3.50591	0.848003	0.00015	0.000581772										AT1G13060	chr1:4452211-4454876	91.3591	142.794	0.644319	5e-05	0.000205435		AT1G18075	chr1:6220647-6220833	24.8302	0	#NAME?	0.0002	0.000762212
	AT3G28500	chr3:10682096-10682731	1.33276	8.59241	2.68865	5e-05	0.000205435		AT4G35720	chr4:16927971-16929170	2.08576	1.16317	-0.842518	0.0098	0.0268518		AT5G19110	chr5:6411560-6413170	3.55295	6.72547	0.92062	5e-05	0.000205435										AT1G13080	chr1:4459165-4460940	5.75075	11.0013	0.935851	5e-05	0.000205435		AT1G18170	chr1:6254228-6255690	48.823	11.7693	-2.05253	5e-05	0.000205435
	AT3G28510	chr3:10685523-10687364	1.70356	3.62972	1.09131	5e-05	0.000205435		AT4G36160	chr4:17110746-17119834	1.69711	0.763212	-1.15292	0.002	0.00641533		AT5G19520	chr5:6585420-6588936	4.44325	7.62498	0.779118	5e-05	0.000205435										AT1G13130	chr1:4474719-4477941	0.596176	2.51901	2.07905	5e-05	0.000205435		AT1G18265	chr1:6282251-6283293	6.94669	2.50151	-1.47353	5e-05	0.000205435
	AT3G28540	chr3:10694443-10696123	5.82056	9.4172	0.694142	0.0002	0.000762212		AT4G37160	chr4:17494704-17497124	3.08695	1.95316	-0.66037	0.00965	0.0264846		AT5G19890	chr5:6724114-6725923	1.61414	2.84771	0.819038	0.0029	0.00899403										AT1G13140	chr1:4478490-4480327	0.379124	1.01162	1.41593	0.0007	0.00244869		AT1G18300	chr1:6299686-6301086	11.7442	6.42761	-0.869592	5e-05	0.000205435
	AT3G29000	chr3:11005778-11006414	9.13545	23.9102	1.38808	5e-05	0.000205435		AT4G37295	chr4:17553559-17554105	4.08624	1.98565	-1.04117	0.01605	0.0415429		AT5G20550	chr5:6952416-6953896	2.56486	4.12319	0.684879	0.0028	0.00871651										AT1G13160	chr1:4484583-4492587	15.1176	23.7473	0.651533	5e-05	0.000205435		AT1G18330	chr1:6305965-6308013	4.43212	1.88455	-1.23378	5e-05	0.000205435
	AT3G29034	chr3:11030063-11030633	21.0112	32.3614	0.62312	0.0006	0.00212392		AT4G37580	chr4:17658611-17660878	2.18307	1.37177	-0.670318	0.0125	0.0333286		AT5G22890	chr5:7653256-7654724	3.45588	5.75739	0.736361	0.00025	0.00093963										AT1G13170	chr1:4484583-4492587	11.5249	18.1706	0.656848	0.00015	0.000581772		AT1G18400	chr1:6331397-6333743	11.0172	0.444602	-4.6311	5e-05	0.000205435
	AT3G29810	chr3:11728112-11730239	4.21511	10.4696	1.31257	5e-05	0.000205435		AT4G38400	chr4:17978442-17979740	10.9808	7.01455	-0.646562	0.00065	0.00228834		AT5G23000	chr5:7696134-7697927	0.679251	1.203	0.824617	0.01915	0.0485133										AT1G13330	chr1:4567934-4571118	3.1506	5.00345	0.667295	0.0179	0.0457249		AT1G18440	chr1:6345973-6347910	12.0275	4.72775	-1.34712	5e-05	0.000205435
	AT3G44120	chr3:15878398-15879817	0.596714	1.35046	1.17834	0.0048	0.0141795		AT4G38410	chr4:17980939-17981719	4.70553	2.36578	-0.992041	0.0029	0.00899403		AT5G23220	chr5:7819815-7820676	6.09101	10.6772	0.809776	0.0002	0.000762212										AT1G13360	chr1:4576872-4577967	50.4299	81.9676	0.700774	5e-05	0.000205435		AT1G18470	chr1:6356130-6360192	38.3057	21.0249	-0.865459	5e-05	0.000205435
	AT3G44300	chr3:15983310-15985535	15.8493	28.4632	0.844675	5e-05	0.000205435		AT4G38950	chr4:18154394-18159936	10.7746	6.42484	-0.745898	5e-05	0.000205435		AT5G24100	chr5:8148615-8151308	0.814407	1.35963	0.739389	0.0068	0.0193945										AT1G13370	chr1:4587779-4588613	0.693474	1.80389	1.3792	0.00925	0.0255028		AT1G18485	chr1:6363171-6366235	9.34347	2.19709	-2.08837	5e-05	0.000205435
	AT3G44450	chr3:16074095-16074678	11.1418	16.9493	0.60524	0.00695	0.0197711		AT4G39250	chr4:18271456-18271857	1.49612	0	#NAME?	0.00115	0.00386629		AT5G24105	chr5:8151923-8152867	6.24001	9.62415	0.62511	0.00815	0.0227828										AT1G13380	chr1:4589070-4590423	50.9191	102.254	1.00588	5e-05	0.000205435		AT1G18570	chr1:6389410-6391267	31.5881	5.53762	-2.51204	5e-05	0.000205435
	AT3G46080	chr3:16922752-16923247	6.29616	10.4518	0.731209	0.01645	0.0424475		AT4G39770	chr4:18448979-18451293	8.87456	2.61065	-1.76527	5e-05	0.000205435		AT5G24410	chr5:8332472-8334066	0.845615	1.62111	0.938913	0.00975	0.0267301										AT1G13400	chr1:4597626-4598911	0.376949	2.41001	2.6766	0.00025	0.00093963		AT1G18590	chr1:6398579-6399942	31.4319	13.8134	-1.18616	5e-05	0.000205435
	AT3G46090	chr3:16926215-16926850	11.0199	21.7258	0.979293	0.0001	0.000397268		AT4G40010	chr4:18548703-18551056	2.18405	1.14969	-0.925759	0.01175	0.0315433		AT5G24770	chr5:8500475-8502224	45.183	68.1538	0.593013	5e-05	0.000205435										AT1G13480	chr1:4622633-4624070	0.346032	3.91224	3.49902	5e-05	0.000205435		AT1G18620	chr1:6409977-6414451	22.0006	6.41156	-1.7788	5e-05	0.000205435
	AT3G46370	chr3:17051954-17055514	0.97062	3.37987	1.79999	5e-05	0.000205435		AT5G01220	chr5:86584-89986	69.688	43.9251	-0.665867	5e-05	0.000205435		AT5G25160	chr5:8687456-8688415	1.73556	3.23323	0.897575	0.00225	0.00714607										AT1G13530	chr1:4633739-4635129	0.827172	2.13262	1.36637	0.0002	0.000762212		AT1G18660	chr1:6421116-6425880	34.3775	19.9724	-0.783457	5e-05	0.000205435
	AT3G46660	chr3:17188869-17191167	1.83478	13.3625	2.86452	5e-05	0.000205435		AT5G01600	chr5:227023-230051	166.002	66.9547	-1.30995	5e-05	0.000205435		AT5G26290	chr5:9226078-9227873	2.57867	4.21679	0.70952	0.0052	0.0152441										AT1G13540	chr1:4635462-4636805	0.445372	1.62073	1.86357	0.0002	0.000762212		AT1G18710	chr1:6450593-6453114	6.7879	1.5824	-2.10085	5e-05	0.000205435
	AT3G47480	chr3:17496353-17496947	10.9537	16.6602	0.604985	0.00645	0.0185037		AT5G03210	chr5:762786-763321	4.98491	2.16315	-1.20443	0.00365	0.0110818		AT5G28622	chr5:10616593-10617598	1.85727	2.98233	0.683258	0.0166	0.0427874										AT1G13570	chr1:4642345-4644422	11.3796	26.7271	1.23186	5e-05	0.000205435		AT1G18730	chr1:6460597-6462224	220.278	14.4766	-3.92753	5e-05	0.000205435
	AT3G47710	chr3:17590728-17591455	1.61147	0	#NAME?	0.01045	0.0284093		AT5G03545	chr5:894705-895400	97.1839	44.129	-1.13899	5e-05	0.000205435		AT5G35935	chr5:14083387-14089891	0.0328925	1.9329	5.87686	5e-05	0.000205435										AT1G13590	chr1:4647948-4648740	8.45618	82.9094	3.29346	5e-05	0.000205435		AT1G18740	chr1:6463921-6465476	33.7743	13.9079	-1.28002	5e-05	0.000205435
	AT3G48650	chr3:18024662-18026149	1.92796	3.06841	0.670414	0.00855	0.0237822		AT5G05435	chr5:1605274-1607656	5.35622	2.85952	-0.905445	0.0141	0.0370872		AT5G37440	chr5:14844358-14845560	2.58944	3.91545	0.596535	0.0083	0.023161										AT1G13630	chr1:4669783-4672957	1.0362	1.56143	0.591575	0.01465	0.0383682		AT1G18810	chr1:6485595-6487030	3.0707	0.0948549	-5.0167	0.0041	0.0123049
	AT3G49270	chr3:18267251-18268271	0	3.18213	inf	5e-05	0.000205435		AT5G05790	chr5:1740571-1742028	4.16137	2.59661	-0.680431	0.00585	0.0169541		AT5G37690	chr5:14973352-14976169	5.74006	8.67625	0.596005	0.00045	0.001626										AT1G13640	chr1:4677026-4679812	26.5812	74.22	1.4814	5e-05	0.000205435		AT1G18870	chr1:6515428-6519282	3.36895	0.645698	-2.38337	5e-05	0.000205435
	AT3G49780	chr3:18465678-18466376	122.249	207.441	0.762876	5e-05	0.000205435		AT5G06990	chr5:2169601-2170606	2.04989	1.10232	-0.895007	0.01545	0.0401874		AT5G38010	chr5:15158274-15160212	1.65714	2.87832	0.796532	0.0007	0.00244869										AT1G13690	chr1:4693288-4696023	29.4814	50.7686	0.784134	5e-05	0.000205435		AT1G19010	chr1:6565493-6567525	8.34946	3.1911	-1.38763	5e-05	0.000205435
	AT3G50770	chr3:18873957-18874780	14.9195	26.0788	0.80568	5e-05	0.000205435		AT5G07620	chr5:2407400-2409066	6.49417	3.9965	-0.700407	0.00245	0.00772228		AT5G38280	chr5:15293120-15297323	1.02893	1.8965	0.88219	0.00035	0.00128799										AT1G13710	chr1:4702724-4704657	5.13611	96.8736	4.23736	5e-05	0.000205435		AT1G19020	chr1:6568072-6568597	145.421	13.9064	-3.38641	5e-05	0.000205435
	AT3G51030	chr3:18950995-18952050	10.3221	15.9649	0.629162	0.0047	0.0139152		AT5G08030	chr5:2575032-2576783	1.61811	0.259797	-2.63885	0.00035	0.00128799		AT5G39580	chr5:15847077-15849108	10.547	16.7516	0.667474	5e-05	0.000205435										AT1G13740	chr1:4713673-4718235	7.72148	41.9347	2.44119	5e-05	0.000205435		AT1G19050	chr1:6577832-6579178	30.9304	12.486	-1.30872	5e-05	0.000205435
	AT3G51860	chr3:19239426-19242913	10.5569	27.9376	1.40402	5e-05	0.000205435		AT5G08150	chr5:2622029-2622720	11.1142	6.75749	-0.71785	0.00325	0.00997081		AT5G39890	chr5:15974392-15976270	3.2699	6.48356	0.98754	5e-05	0.000205435										AT1G13830	chr1:4739872-4741038	2.96572	11.1117	1.90563	5e-05	0.000205435		AT1G19150	chr1:6612748-6613972	107.452	4.1183	-4.7055	5e-05	0.000205435
	AT3G51895	chr3:19251286-19255760	5.30216	9.53055	0.845978	5e-05	0.000205435		AT5G09470	chr5:2949240-2950513	2.19069	0.979427	-1.16137	0.0048	0.0141795		AT5G40590	chr5:16251436-16252412	2.03022	3.42352	0.753843	0.008	0.0224114										AT1G13910	chr1:4755783-4757991	2.91143	4.44138	0.609279	0.0022	0.00700068		AT1G19180	chr1:6622093-6623620	53.506	28.0654	-0.930907	5e-05	0.000205435
	AT3G53830	chr3:19940813-19943799	1.10618	1.93598	0.807484	0.0081	0.0226568		AT5G09480	chr5:2950913-2951693	25.902	15.9772	-0.697043	5e-05	0.000205435		AT5G42580	chr5:17023645-17025229	2.10964	3.19498	0.598815	0.00855	0.0237822										AT1G13970	chr1:4779522-4782542	1.66907	4.97143	1.57462	5e-05	0.000205435		AT1G19200	chr1:6625019-6625856	9.79882	1.71579	-2.51373	5e-05	0.000205435
	AT3G53980	chr3:19987578-19988269	49.9117	79.3969	0.669704	5e-05	0.000205435		AT5G09570	chr5:2970668-2972181	5.34373	2.84886	-0.907463	0.0066	0.0188856		AT5G42600	chr5:17053516-17058245	1.2628	3.23004	1.35492	5e-05	0.000205435										AT1G14040	chr1:4810487-4814543	5.64152	9.54915	0.759288	5e-05	0.000205435		AT1G19250	chr1:6650528-6653078	4.10641	1.25181	-1.71386	5e-05	0.000205435
	AT3G54140	chr3:20045662-20048572	19.5037	29.4921	0.596576	5e-05	0.000205435		AT5G10210	chr5:3206139-3208825	3.45004	1.98502	-0.797459	0.0058	0.0168222		AT5G42800	chr5:17164140-17165918	5.10608	8.52785	0.739966	5e-05	0.000205435										AT1G14070	chr1:4818547-4820150	4.21558	6.75942	0.681168	5e-05	0.000205435		AT1G19300	chr1:6671136-6672653	15.9328	10.2768	-0.632608	5e-05	0.000205435
	AT3G54150	chr3:20050643-20052815	8.225	12.677	0.62412	0.00055	0.00195999		AT5G10260	chr5:3219990-3221515	3.94525	2.08305	-0.921417	0.00595	0.0172107		AT5G43170	chr5:17329274-17331646	5.26595	8.428	0.678496	0.01525	0.039737										AT1G14080	chr1:4822527-4824414	1.75338	5.51461	1.65312	5e-05	0.000205435		AT1G19310	chr1:6676233-6677673	28.5857	12.6887	-1.17175	5e-05	0.000205435
	AT3G54340	chr3:20119172-20121170	0.139289	2.96056	4.40972	0.00605	0.0174686		AT5G11790	chr5:3799549-3802792	35.3358	23.3712	-0.596397	5e-05	0.000205435		AT5G43180	chr5:17336329-17337872	3.48773	5.68177	0.704051	0.0024	0.00758122										AT1G14120	chr1:4833517-4835089	9.77216	64.4638	2.72174	5e-05	0.000205435		AT1G19320	chr1:6679280-6680252	1.37336	0	#NAME?	5e-05	0.000205435
	AT3G54500	chr3:20173618-20179027	11.3135	19.5167	0.786668	5e-05	0.000205435		AT5G12110	chr5:3914467-3915968	18.4032	12.1149	-0.603171	0.00055	0.00195999		AT5G43520	chr5:17485438-17486191	1.00127	2.16557	1.11292	0.0065	0.0186286										AT1G14130	chr1:4835723-4837616	12.0162	24.2468	1.01281	5e-05	0.000205435		AT1G19330	chr1:6680562-6683533	19.5083	7.77096	-1.32793	5e-05	0.000205435
	AT3G55710	chr3:20673846-20675946	4.7126	12.4221	1.39832	5e-05	0.000205435		AT5G13370	chr5:4286818-4289554	23.7066	15.7902	-0.586265	5e-05	0.000205435		AT5G44050	chr5:17722483-17726379	1.80356	3.2403	0.845278	0.0003	0.00111531										AT1G14170	chr1:4843233-4845847	12.0537	28.2467	1.22861	5e-05	0.000205435		AT1G19350	chr1:6688521-6690414	127.851	30.2396	-2.07995	5e-05	0.000205435
	AT3G55890	chr3:20740816-20742002	3.03182	7.26763	1.2613	0.0008	0.00276943		AT5G13920	chr5:4485930-4487433	1.87906	0.997864	-0.913094	0.0076	0.0214075		AT5G45070	chr5:18187629-18189431	1.4284	3.01728	1.07885	5e-05	0.000205435										AT1G14210	chr1:4855532-4857964	35.0724	52.8233	0.590841	5e-05	0.000205435		AT1G19380	chr1:6698057-6698824	49.7997	17.0326	-1.54784	5e-05	0.000205435
	AT3G56290	chr3:20878538-20879568	19.1157	32.8205	0.779841	5e-05	0.000205435		AT5G14760	chr5:4768467-4772153	3.9075	2.32998	-0.74593	0.00025	0.00093963		AT5G45080	chr5:18191574-18193207	0.712387	1.37559	0.949322	0.01025	0.0279352										AT1G14240	chr1:4864901-4868000	2.08258	15.612	2.90621	5e-05	0.000205435		AT1G19400	chr1:6712037-6714252	43.4891	18.5396	-1.23004	5e-05	0.000205435
	AT3G56400	chr3:20908927-20910481	48.614	72.9211	0.584963	5e-05	0.000205435		AT5G14960	chr5:4843947-4846394	5.6636	3.56118	-0.669365	0.00425	0.0127122		AT5G47450	chr5:19248248-19249504	2.82292	4.51043	0.676075	0.00565	0.0164289										AT1G14350	chr1:4907952-4913152	6.45658	14.9226	1.20866	5e-05	0.000205435		AT1G19620	chr1:6784019-6785075	1.61327	0.201627	-3.00023	0.00305	0.00941742
	AT3G56970	chr3:21084109-21085150	10.7098	17.1802	0.681807	0.0002	0.000762212		AT5G15840	chr5:5171181-5172758	1.75781	0.992518	-0.824615	0.01185	0.0317816		AT5G48070	chr5:19482105-19483452	6.69019	11.9892	0.841618	5e-05	0.000205435										AT1G14440	chr1:4938823-4940903	15.1581	42.8074	1.49778	5e-05	0.000205435		AT1G19660	chr1:6799980-6802685	167.129	36.125	-2.20989	5e-05	0.000205435
	AT3G57260	chr3:21188516-21189859	20.1274	33.1177	0.718443	5e-05	0.000205435		AT5G15948,AT5G15950	chr5:5205868-5208036	11.9019	7.03189	-0.759211	5e-05	0.000205435		AT5G48110	chr5:19501156-19504357	3.1768	4.95159	0.64032	0.0004	0.00145813										AT1G14490	chr1:4958513-4959325	1.59606	7.36566	2.2063	5e-05	0.000205435		AT1G19670	chr1:6803610-6805044	86.7584	7.24892	-3.58116	5e-05	0.000205435
	AT3G57950	chr3:21460422-21460968	0.768029	2.12225	1.46636	0.0184	0.0468337		AT5G15960	chr5:5209897-5210727	6.0908	3.38277	-0.848427	0.01525	0.039737		AT5G48290	chr5:19568895-19569799	5.71293	9.07616	0.667852	0.0016	0.00523148										AT1G14520	chr1:4968141-4970311	5.83261	71.7125	3.62001	5e-05	0.000205435		AT1G19700	chr1:6809723-6812663	11.9882	7.20265	-0.735018	5e-05	0.000205435
	AT3G58270	chr3:21575886-21577845	1.49239	3.26657	1.13015	0.00025	0.00093963		AT5G15970	chr5:5211910-5212665	579.98	261.659	-1.14831	5e-05	0.000205435		AT5G48940	chr5:19839709-19843807	1.4239	2.28894	0.684828	0.0004	0.00145813										AT1G14530	chr1:4970857-4973726	7.94412	35.373	2.15469	5e-05	0.000205435		AT1G19715,AT1G19720	chr1:6814792-6822711	45.9354	12.5498	-1.87195	5e-05	0.000205435
	AT3G58780	chr3:21738459-21746545	1.04157	4.30104	2.04592	0.00125	0.00417494		AT5G16190	chr5:5283549-5286293	3.54165	1.71222	-1.04856	0.0002	0.000762212		AT5G49560	chr5:20110960-20111785	3.53827	5.6912	0.68569	0.00545	0.0159046										AT1G14590	chr1:4998815-5000643	6.93087	11.0285	0.670122	0.0001	0.000397268		AT1G19740	chr1:6824321-6825459	99.8442	18.9668	-2.39621	5e-05	0.000205435
	AT3G58865	chr3:21765878-21766823	2.03063	4.53866	1.16034	0.00045	0.001626		AT5G16200	chr5:5289564-5290202	10.4257	6.23556	-0.741553	0.0044	0.0131126		AT5G49850	chr5:20259907-20262585	2.05124	3.27408	0.674596	0.001	0.00340006										AT1G14620	chr1:5014752-5016604	25.4741	59.0097	1.21192	5e-05	0.000205435		AT1G19770	chr1:6832346-6833837	154.123	23.7476	-2.69823	5e-05	0.000205435
	AT3G60140	chr3:22216671-22220824	1.0137	2.08258	1.03874	0.00065	0.00228834		AT5G16230	chr5:5303347-5306068	3.77192	2.4913	-0.598399	0.0197	0.0497242		AT5G50800	chr5:20665076-20667304	1.15792	2.14657	0.890504	0.00335	0.010251										AT1G14687	chr1:5047802-5048612	6.3527	9.63455	0.600848	0.0024	0.00758122		AT1G19800	chr1:6846368-6848103	26.9565	17.959	-0.585926	5e-05	0.000205435
	AT3G60160	chr3:22223802-22229204	1.43826	2.8028	0.962545	5e-05	0.000205435		AT5G19110	chr5:6411560-6413170	3.55295	1.81994	-0.965126	0.00115	0.00386629		AT5G52790	chr5:21391716-21394359	1.21932	2.56597	1.07343	0.00025	0.00093963										AT1G14710	chr1:5061865-5065178	37.5424	63.9943	0.769424	5e-05	0.000205435		AT1G19990	chr1:6935217-6936693	13.8474	8.47516	-0.7083	5e-05	0.000205435
	AT3G60966	chr3:22552619-22553668	0.747763	1.835	1.29513	0.00425	0.0127122		AT5G19200	chr5:6458952-6460856	8.20566	5.01598	-0.710088	0.0004	0.00145813		AT5G54060	chr5:21936878-21938369	1.06103	2.327	1.133	0.0001	0.000397268										AT1G14750	chr1:5079406-5082520	1.25969	2.11163	0.745291	0.0026	0.00814756		AT1G20010	chr1:6937794-6940582	195.355	67.7383	-1.52806	5e-05	0.000205435
	AT3G61190	chr3:22650158-22651488	6.22983	13.2953	1.09365	5e-05	0.000205435		AT5G19260	chr5:6479399-6480446	8.01621	3.44485	-1.21848	5e-05	0.000205435		AT5G55110	chr5:22367869-22368361	0.99868	2.8132	1.49412	0.007	0.0198919										AT1G14760	chr1:5084351-5085213	1.57618	7.10827	2.17307	5e-05	0.000205435		AT1G20020	chr1:6942716-6945018	991.218	22.712	-5.44767	5e-05	0.000205435
	AT3G61250	chr3:22671001-22672738	1.91021	3.79548	0.990549	0.00055	0.00195999		AT5G20410	chr5:6896575-6898783	8.61004	3.95263	-1.12321	5e-05	0.000205435		AT5G56050	chr5:22700961-22702116	0.666558	1.55161	1.21896	0.0022	0.00700068										AT1G14770	chr1:5086625-5088846	4.78036	11.6614	1.28655	5e-05	0.000205435		AT1G20120	chr1:6975387-6977264	1.6935	0.437814	-1.95162	5e-05	0.000205435
	AT3G61280	chr3:22680959-22683769	4.60197	7.28609	0.662893	0.00035	0.00128799		AT5G20790	chr5:7039910-7040654	39.2775	17.6488	-1.15413	5e-05	0.000205435		AT5G56080	chr5:22711401-22712364	1.26819	4.07938	1.68558	5e-05	0.000205435										AT1G14850	chr1:5116695-5123259	10.4477	22.6625	1.11713	5e-05	0.000205435		AT1G20190	chr1:6998488-6999817	20.7892	5.49933	-1.91851	5e-05	0.000205435
	AT3G62930	chr3:23261441-23261927	17.3947	32.152	0.886257	5e-05	0.000205435		AT5G22390	chr5:7418115-7419249	8.09193	2.37066	-1.77119	5e-05	0.000205435		AT5G56370	chr5:22835981-22837941	2.07006	3.16043	0.61045	0.005	0.0147189										AT1G14860	chr1:5124741-5126151	5.91953	19.1248	1.69189	5e-05	0.000205435		AT1G20340	chr1:7042428-7043363	2958.12	91.3781	-5.01669	5e-05	0.000205435
	AT3G63050	chr3:23297890-23298389	2.27752	4.91318	1.10919	0.01525	0.039737		AT5G23020	chr5:7718120-7721839	33.5148	20.5308	-0.707011	5e-05	0.000205435		AT5G57090	chr5:23100692-23104735	6.71777	10.6098	0.659339	5e-05	0.000205435										AT1G14890	chr1:5137013-5137957	35.0168	61.3274	0.808484	5e-05	0.000205435		AT1G20350	chr1:7043712-7044592	6.10095	0.65493	-3.21962	5e-05	0.000205435
	AT3G63110	chr3:23318075-23319540	5.69788	9.73843	0.773264	5e-05	0.000205435		AT5G23190	chr5:7803140-7805815	2.41684	1.17533	-1.04006	0.0001	0.000397268		AT5G57620	chr5:23334816-23336566	2.28484	3.76119	0.719099	0.00275	0.00857353										AT1G14900	chr1:5138333-5139432	59.0665	109.597	0.891795	5e-05	0.000205435		AT1G20390	chr1:7065493-7071561	8.27892	3.10842	-1.41326	5e-05	0.000205435
	AT3G63380	chr3:23406610-23410360	6.13937	9.68782	0.658081	5e-05	0.000205435		AT5G23360	chr5:7861739-7862697	7.48269	4.8756	-0.617976	0.00905	0.0250157		AT5G57980	chr5:23469049-23469768	1.78749	3.64682	1.0287	0.00585	0.0169541										AT1G14930	chr1:5152262-5153084	0.550478	26.9882	5.6155	5e-05	0.000205435		AT1G20440	chr1:7084408-7085772	305.402	89.5209	-1.77041	5e-05	0.000205435
	AT4G00390	chr4:171496-172843	2.0831	4.07091	0.966622	0.0005	0.00179415		AT5G24270	chr5:8238533-8243357	8.17376	5.42377	-0.591704	0.0048	0.0141795		AT5G58010	chr5:23483544-23484889	2.97041	4.78913	0.689102	0.0055	0.016037										AT1G14940	chr1:5154536-5155564	0	26.9769	inf	5e-05	0.000205435		AT1G20450	chr1:7088002-7089606	136.703	29.5962	-2.20757	5e-05	0.000205435
	AT4G00870	chr4:362168-363691	0.405199	1.58365	1.96655	0.00025	0.00093963		AT5G24313	chr5:8276784-8277402	5.14826	2.58459	-0.994147	0.005	0.0147189		AT5G59490	chr5:23982723-23984617	1.93527	3.19856	0.724886	0.00765	0.0215337										AT1G14950	chr1:5157335-5158269	0	48.8443	inf	5e-05	0.000205435		AT1G20510	chr1:7103453-7105881	63.2773	14.3861	-2.13702	5e-05	0.000205435
	AT4G01060	chr4:460471-461085	18.8289	30.3536	0.68892	0.0066	0.0188856		AT5G25610	chr5:8914232-8916800	171.659	93.9077	-0.870227	5e-05	0.000205435		AT5G60520	chr5:24330337-24333045	2.37227	4.14579	0.805376	0.0008	0.00276943										AT1G14970	chr1:5161948-5164917	3.88994	9.93511	1.35279	5e-05	0.000205435		AT1G20620	chr1:7143066-7146540	1915.91	556.743	-1.78294	5e-05	0.000205435
	AT4G01420	chr4:580037-581518	0.211237	2.91499	3.78655	0.01635	0.0422131		AT5G26010	chr5:9085392-9087372	3.37797	1.81071	-0.899597	0.0021	0.00670736		AT5G60610	chr5:24363590-24365528	0.569328	1.94527	1.77264	5e-05	0.000205435										AT1G14990	chr1:5167030-5168264	26.7544	50.1344	0.906022	5e-05	0.000205435		AT1G20640	chr1:7154409-7158218	9.23499	5.31497	-0.79705	5e-05	0.000205435
	AT4G01430	chr4:585597-588029	3.62201	9.41873	1.37874	5e-05	0.000205435		AT5G26310	chr5:9234684-9236385	1.56611	0.653638	-1.26062	0.00065	0.00228834		AT5G61412	chr5:24686754-24687042	5.50944	12.1166	1.137	0.01545	0.0401874										AT1G15020	chr1:5173096-5176223	10.497	18.9024	0.848589	5e-05	0.000205435		AT1G20780	chr1:7217127-7220784	12.7435	8.33971	-0.61169	5e-05	0.000205435
	AT4G01525	chr4:660809-661698	1.05753	6.48134	2.6156	5e-05	0.000205435		AT5G27110	chr5:9538571-9540647	2.07271	1.32821	-0.642032	0.0094	0.0258756		AT5G62165	chr5:24964699-24968520	0.828239	1.67262	1.01399	0.00805	0.0225331										AT1G15100	chr1:5193425-5194203	27.507	128.336	2.22205	5e-05	0.000205435		AT1G20810	chr1:7232005-7233566	51.1655	8.72936	-2.55122	5e-05	0.000205435
	AT4G03320	chr4:1464466-1466165	5.48761	8.43852	0.620811	0.0015	0.00493201		AT5G27889	chr5:9903436-9903598	92.6629	0	#NAME?	0.00305	0.00941742		AT5G62210	chr5:24986326-24987489	22.7909	37.0632	0.70153	5e-05	0.000205435										AT1G15110	chr1:5199017-5202175	8.34065	21.8863	1.39179	5e-05	0.000205435		AT1G20830	chr1:7242919-7244904	17.0844	10.2311	-0.73972	5e-05	0.000205435
	AT4G05470	chr4:2763255-2765351	0.206985	1.03866	2.32712	0.0106	0.0287711		AT5G28530	chr5:10525077-10527300	3.12103	1.99321	-0.646928	0.00265	0.00828878		AT5G62340	chr5:25033517-25034404	6.76212	10.1507	0.586034	0.0031	0.00955614										AT1G15150	chr1:5212614-5214858	0.375017	2.37912	2.6654	5e-05	0.000205435		AT1G20850	chr1:7252173-7253731	47.9797	30.964	-0.631833	5e-05	0.000205435
	AT4G06746	chr4:4073961-4074545	26.6486	40.9587	0.620113	0.00065	0.00228834		AT5G30450	chr5:11559202-11561951	21.4323	0.0156121	-10.4229	0.01125	0.0303327		AT5G63600	chr5:25460683-25462458	25.2668	39.6783	0.651111	5e-05	0.000205435										AT1G15160	chr1:5215474-5217545	0.919083	2.6272	1.51526	5e-05	0.000205435		AT1G20980	chr1:7324587-7329385	37.0193	21.0534	-0.814223	5e-05	0.000205435
	AT4G08290	chr4:5238905-5241034	18.2441	61.8167	1.76057	5e-05	0.000205435		AT5G34795	chr5:12969405-12970836	1.1692	0.136594	-3.09756	0.00285	0.00885509		AT5G63660	chr5:25485691-25486062	37.6375	76.8304	1.02951	0.00445	0.013246										AT1G15170	chr1:5220640-5224121	7.87286	19.003	1.27127	5e-05	0.000205435		AT1G21060	chr1:7371665-7374110	10.0201	3.57049	-1.4887	5e-05	0.000205435
	AT4G08300	chr4:5244890-5248342	5.80013	14.1746	1.28916	5e-05	0.000205435		AT5G35777	chr5:13949227-13953802	2.94813	1.7678	-0.737849	5e-05	0.000205435		AT5G66390	chr5:26515915-26517391	13.6626	24.2237	0.826186	5e-05	0.000205435										AT1G15180	chr1:5224384-5226702	21.3231	64.1699	1.58948	5e-05	0.000205435		AT1G21065	chr1:7374209-7375789	112.35	58.3391	-0.945463	5e-05	0.000205435
	AT4G10500	chr4:6491016-6492476	1.82296	4.06899	1.15838	0.0002	0.000762212		AT5G35940	chr5:14090824-14092977	5.13553	1.70264	-1.59274	5e-05	0.000205435		AT5G66815	chr5:26677364-26677865	3.92761	7.30871	0.895963	0.0046	0.0136471										AT1G15190	chr1:5227052-5228202	1.11663	9.33502	3.06351	5e-05	0.000205435		AT1G21120	chr1:7395227-7396773	15.1921	7.68196	-0.983777	5e-05	0.000205435
	AT4G11211	chr4:6836105-6836588	101.163	223.247	1.14196	5e-05	0.000205435		AT5G37180	chr5:14718237-14722913	1.31355	0.779239	-0.753336	0.00975	0.0267301		AT5G66870	chr5:26705861-26708676	1.52396	2.74818	0.850652	0.0003	0.00111531										AT1G15200	chr1:5228299-5231184	37.5629	61.2807	0.706123	5e-05	0.000205435		AT1G21130	chr1:7399061-7400605	600.611	11.451	-5.71289	5e-05	0.000205435
	AT4G11910	chr4:7156251-7158042	1.73109	4.14367	1.25923	0.00015	0.000581772		AT5G38700	chr5:15489593-15490399	1.66511	0.631562	-1.39862	0.01045	0.0284093		AT5G66985	chr5:26743278-26743808	7.90414	16.5759	1.06841	5e-05	0.000205435										AT1G15210	chr1:5231347-5236573	6.36005	23.2943	1.87286	5e-05	0.000205435		AT1G21240	chr1:7434302-7436830	4.42666	0	#NAME?	5e-05	0.000205435
	AT4G12550	chr4:7439114-7439805	9.00741	17.9071	0.99135	5e-05	0.000205435		AT5G38870	chr5:15561464-15562122	10.4076	6.78119	-0.618025	0.00965	0.0264846																		AT1G15215	chr1:5238064-5241538	7.54616	19.0346	1.33481	5e-05	0.000205435		AT1G21250	chr1:7439265-7442113	31.4173	5.0479	-2.6378	5e-05	0.000205435
	AT4G13395	chr4:7785686-7786113	23.0791	44.2544	0.939232	5e-05	0.000205435		AT5G40380	chr5:16151771-16155683	7.99434	4.88794	-0.709753	5e-05	0.000205435																		AT1G15230	chr1:5242197-5243227	28.534	111.632	1.96799	5e-05	0.000205435		AT1G21270	chr1:7444930-7448463	22.3832	2.86904	-2.96378	5e-05	0.000205435
	AT4G13494,AT4G13495	chr4:7842966-7846899	109.537	250.584	1.19388	5e-05	0.000205435		AT5G40540	chr5:16237297-16239601	5.06586	2.96315	-0.773675	0.00055	0.00195999																		AT1G15250	chr1:5248663-5249474	63.1048	109.333	0.792906	5e-05	0.000205435		AT1G21320	chr1:7462833-7466164	2.7813	0.81141	-1.77725	5e-05	0.000205435
	AT4G13560	chr4:7879560-7880383	1.66125	4.60867	1.47208	0.00115	0.00386629		AT5G40942	chr5:16408165-16409165	2.5044	1.17175	-1.0958	0.00375	0.0113562																		AT1G15300	chr1:5265725-5268602	1.24467	4.26593	1.77709	5e-05	0.000205435		AT1G21326	chr1:7469001-7469721	3.49581	1.22215	-1.51621	0.0005	0.00179415
	AT4G13570	chr4:7884515-7885982	1.09832	3.66118	1.73701	0.00085	0.00292963		AT5G42510	chr5:16998267-16998816	9.13985	5.12676	-0.834122	0.0073	0.0206566																		AT1G15310	chr1:5269018-5272058	5.04458	25.8763	2.35883	5e-05	0.000205435		AT1G21350	chr1:7476941-7479042	41.9145	14.9123	-1.49094	5e-05	0.000205435
	AT4G13572	chr4:7887439-7888638	0.763928	2.56035	1.74483	0.00815	0.0227828		AT5G42800	chr5:17164140-17165918	5.10608	2.60089	-0.973213	0.0004	0.00145813																		AT1G15330	chr1:5274345-5275602	0.206002	185.773	9.81667	5e-05	0.000205435		AT1G21400	chr1:7493425-7496710	35.53	13.5734	-1.38826	5e-05	0.000205435
	AT4G13575	chr4:7892319-7893705	7.93313	19.2347	1.27775	5e-05	0.000205435		AT5G43080	chr5:17293226-17294789	2.70554	1.58795	-0.76875	0.0146	0.0382534																		AT1G15350	chr1:5278259-5279877	27.4198	49.0141	0.837979	5e-05	0.000205435		AT1G21500	chr1:7529881-7531025	330.664	3.09043	-6.74142	5e-05	0.000205435
	AT4G13900	chr4:8035713-8041207	0.743406	1.60799	1.11303	5e-05	0.000205435		AT5G43300	chr5:17376733-17379277	1.00402	0.303749	-1.72484	0.001	0.00340006																		AT1G15380	chr1:5290744-5292535	11.3549	30.5909	1.42978	5e-05	0.000205435		AT1G21520	chr1:7534153-7534789	47.2976	11.3925	-2.05368	5e-05	0.000205435
	AT4G14020	chr4:8095214-8095736	99.5694	251.202	1.33508	5e-05	0.000205435		AT5G43403	chr5:17430538-17431765	5.30116	3.34224	-0.66549	0.0108	0.0292565																		AT1G15385	chr1:5292755-5293265	1.42904	3.40273	1.25165	0.0088	0.0243936		AT1G21525	chr1:7537086-7537649	11.5016	3.56987	-1.68789	5e-05	0.000205435
	AT4G14450	chr4:8309473-8310058	2.19157	5.46513	1.31829	0.0021	0.00670736		AT5G43890	chr5:17648856-17650131	2.09342	0.938085	-1.15807	0.0024	0.00758122																		AT1G15405	chr1:5297874-5298166	28.25	239.576	3.08416	5e-05	0.000205435		AT1G21540	chr1:7548613-7550565	4.74569	0.206382	-4.52323	5e-05	0.000205435
	AT4G14630	chr4:8392840-8393813	3.55249	5.93582	0.740616	0.0068	0.0193945		AT5G44400	chr5:17886193-17888480	13.4756	7.47422	-0.850352	5e-05	0.000205435																		AT1G15420	chr1:5301612-5303390	23.6459	41.8977	0.825279	5e-05	0.000205435		AT1G21550	chr1:7553100-7553876	8.15468	0.328689	-4.63283	5e-05	0.000205435
	AT4G15120	chr4:8634724-8635561	2.19687	3.77455	0.780859	0.01585	0.0410988		AT5G44575	chr5:17973837-17974998	14.519	6.2563	-1.21456	0.00055	0.00195999																		AT1G15440	chr1:5306060-5309514	13.5837	20.9348	0.624024	5e-05	0.000205435		AT1G21590	chr1:7566231-7569902	16.122	10.0915	-0.675883	5e-05	0.000205435
	AT4G15440	chr4:8835494-8838676	2.5996	4.02986	0.632439	0.00645	0.0185037		AT5G45490	chr5:18425836-18432397	53.3989	32.3212	-0.724328	5e-05	0.000205435																		AT1G15480	chr1:5318010-5320594	9.22964	17.8843	0.954344	5e-05	0.000205435		AT1G21600	chr1:7570885-7573846	123.398	31.6253	-1.96417	5e-05	0.000205435
	AT4G15975	chr4:9052174-9053152	4.18112	8.31727	0.992221	5e-05	0.000205435		AT5G46160	chr5:18711159-18712532	39.7453	23.167	-0.778712	5e-05	0.000205435																		AT1G15490	chr1:5320614-5323895	4.17067	7.89703	0.92103	5e-05	0.000205435		AT1G21640	chr1:7588413-7604229	28.2652	13.0094	-1.11947	5e-05	0.000205435
	AT4G16008	chr4:9067829-9068512	17.3351	40.8754	1.23754	5e-05	0.000205435		AT5G46460	chr5:18840304-18842398	2.81031	1.58268	-0.828362	0.00035	0.00128799																		AT1G15500	chr1:5326289-5328874	126.101	353.202	1.48591	5e-05	0.000205435		AT1G21670	chr1:7610397-7612682	47.059	5.70049	-3.04531	5e-05	0.000205435
	AT4G16790	chr4:9451584-9453254	9.23811	14.6723	0.667425	5e-05	0.000205435		AT5G48070	chr5:19482105-19483452	6.69019	3.90921	-0.775172	0.001	0.00340006																		AT1G15640	chr1:5378885-5380139	0.698292	3.74272	2.42218	5e-05	0.000205435		AT1G21680	chr1:7613004-7615339	145.635	49.2982	-1.56275	5e-05	0.000205435
	AT4G17695	chr4:9848031-9850704	3.82779	6.96957	0.864557	0.0006	0.00212392		AT5G48450	chr5:19632790-19635664	7.818	5.08764	-0.619804	0.0004	0.00145813																		AT1G15660	chr1:5381169-5385254	8.39049	15.1949	0.856756	5e-05	0.000205435		AT1G21830	chr1:7661117-7662608	38.8205	7.94028	-2.28956	5e-05	0.000205435
	AT4G18422	chr4:10176149-10176590	2.25333	5.59763	1.31276	0.0065	0.0186286		AT5G49690	chr5:20189654-20191390	1.31132	0.727392	-0.850216	0.0136	0.0359118																		AT1G15710	chr1:5404357-5405686	13.5661	23.2406	0.776635	5e-05	0.000205435		AT1G21910	chr1:7696535-7697699	47.2106	8.7019	-2.43971	5e-05	0.000205435
	AT4G18960	chr4:10382855-10388539	0.151179	26.9292	7.47677	0.0001	0.000397268		AT5G49850	chr5:20259907-20262585	2.05124	1.16074	-0.821445	0.00225	0.00714607																		AT1G15790	chr1:5438252-5440087	4.81371	7.23777	0.588396	0.0091	0.0251344		AT1G21930	chr1:7712897-7714443	53.0633	34.5106	-0.620676	5e-05	0.000205435
	AT4G18990	chr4:10401909-10404248	0.396433	1.08493	1.45245	0.01235	0.0329746		AT5G49960	chr5:20323963-20327828	4.47052	2.49696	-0.840272	5e-05	0.000205435																		AT1G15870	chr1:5457083-5458429	3.18946	5.68819	0.834659	0.00035	0.00128799		AT1G22070	chr1:7789347-7792114	30.2639	19.8105	-0.611328	5e-05	0.000205435
	AT4G19370	chr4:10566149-10567838	3.6057	5.78665	0.682448	0.0044	0.0131126		AT5G50210	chr5:20442646-20445991	19.1417	10.9727	-0.802803	5e-05	0.000205435																		AT1G15910	chr1:5465335-5469125	15.8357	27.7066	0.807043	5e-05	0.000205435		AT1G22160	chr1:7823148-7823971	17.5787	6.14699	-1.51588	5e-05	0.000205435
	AT4G19420	chr4:10587165-10590588	51.9625	89.3585	0.782134	5e-05	0.000205435		AT5G51010	chr5:20744565-20747277	127.444	82.1708	-0.633171	0.00015	0.000581772																		AT1G15920	chr1:5469388-5471149	12.5859	23.9318	0.927127	5e-05	0.000205435		AT1G22280	chr1:7873866-7875878	44.6024	18.5023	-1.26941	5e-05	0.000205435
	AT4G19690	chr4:10707425-10709015	7.12372	12.491	0.810188	0.0002	0.000762212		AT5G51460	chr5:20900976-20904539	13.6347	8.36699	-0.704499	5e-05	0.000205435																		AT1G15930	chr1:5471399-5473014	303.006	571.312	0.914932	5e-05	0.000205435		AT1G22330	chr1:7886541-7889534	19.7625	2.14237	-3.20548	5e-05	0.000205435
	AT4G19980	chr4:10828152-10828536	1.39936	0	#NAME?	0.00015	0.000581772		AT5G51720	chr5:21009591-21010345	155.167	63.8196	-1.28175	5e-05	0.000205435																		AT1G15950	chr1:5478753-5485082	63.111	215.791	1.77367	5e-05	0.000205435		AT1G22350	chr1:7892877-7894498	4.94694	1.79135	-1.46549	5e-05	0.000205435
	AT4G21120	chr4:11270044-11273973	2.00998	3.50638	0.802803	0.00055	0.00195999		AT5G52310	chr5:21240848-21243613	28.6179	12.4141	-1.20494	5e-05	0.000205435																		AT1G16000	chr1:5494532-5495359	91.2767	164.73	0.851781	5e-05	0.000205435		AT1G22400	chr1:7903659-7906673	34.6845	3.71775	-3.22179	5e-05	0.000205435
	AT4G21650	chr4:11501197-11504678	15.6297	32.1159	1.039	5e-05	0.000205435		AT5G52882	chr5:21433878-21438659	41.6588	27.7051	-0.588469	5e-05	0.000205435																		AT1G16020	chr1:5498164-5501358	9.34774	15.1513	0.696753	5e-05	0.000205435		AT1G22430	chr1:7919143-7921832	56.7893	16.3381	-1.79738	5e-05	0.000205435
	AT4G21840	chr4:11587048-11588272	1.95453	4.15746	1.08888	0.00365	0.0110818		AT5G52950	chr5:21473886-21476939	1.81734	1.04636	-0.796448	0.0007	0.00244869																		AT1G16030	chr1:5502205-5504535	2.79712	8.82764	1.65809	5e-05	0.000205435		AT1G22490	chr1:7938250-7940592	2.52334	1.1615	-1.11934	0.00075	0.00260957
	AT4G21930	chr4:11638700-11640583	0.309138	2.78563	3.17168	0.00265	0.00828878		AT5G54060	chr5:21936878-21938369	1.06103	0.505311	-1.07023	0.0137	0.0361452																		AT1G16040	chr1:5504734-5506611	15.9178	25.5437	0.682322	5e-05	0.000205435		AT1G22530	chr1:7955492-7958442	96.2418	48.7529	-0.981176	5e-05	0.000205435
	AT4G22390	chr4:11813424-11815133	0.748479	1.60655	1.10194	0.00365	0.0110818		AT5G56840	chr5:22980692-22982342	4.7527	2.4554	-0.952791	0.00205	0.0065625																		AT1G16070	chr1:5511872-5513896	1.99641	7.69526	1.94656	5e-05	0.000205435		AT1G22570	chr1:7976619-7978573	27.0384	2.42628	-3.47819	5e-05	0.000205435
	AT4G22470	chr4:11840133-11841450	4.20143	7.55467	0.84649	0.00015	0.000581772		AT5G56860	chr5:22989264-22991467	16.1018	9.84942	-0.709113	5e-05	0.000205435																		AT1G16190	chr1:5543151-5546103	15.0892	34.5023	1.19318	5e-05	0.000205435		AT1G22590	chr1:7981739-7984334	53.1373	5.9575	-3.15695	5e-05	0.000205435
	AT4G22485	chr4:11844505-11846476	91.6386	263.361	1.52302	5e-05	0.000205435		AT5G57123	chr5:23126921-23127654	4.67627	2.17613	-1.10359	0.0014	0.00462917																		AT1G16280	chr1:5568481-5570487	7.89009	14.2262	0.850435	5e-05	0.000205435		AT1G22630	chr1:8003314-8004304	113.624	3.36189	-5.07885	5e-05	0.000205435
	AT4G22505	chr4:11851227-11853018	121.419	273.605	1.17211	5e-05	0.000205435		AT5G57530	chr5:23300320-23301605	6.14204	3.94403	-0.639045	0.00925	0.0255028																		AT1G16300	chr1:5574309-5577622	4.9848	18.0747	1.85836	5e-05	0.000205435		AT1G22650	chr1:8013381-8015991	9.76281	5.23044	-0.900366	5e-05	0.000205435
	AT4G22570	chr4:11882125-11885421	32.1902	49.9297	0.633275	5e-05	0.000205435		AT5G57760	chr5:23400714-23403130	27.1345	14.9865	-0.856463	0.0001	0.000397268																		AT1G16330	chr1:5582386-5587391	1.52828	2.66367	0.801503	0.00055	0.00195999		AT1G22690	chr1:8027293-8029971	643.369	1.0862	-9.21021	0.0018	0.00582626
	AT4G22710	chr4:11934968-11936755	2.26484	3.57436	0.658278	0.0048	0.0141795		AT5G58660	chr5:23701466-23703988	2.13012	1.26014	-0.757358	0.0192	0.0486221																		AT1G16340	chr1:5587789-5590651	18.3873	32.0633	0.802209	5e-05	0.000205435		AT1G22700	chr1:8027293-8029971	89.113	25.1639	-1.82428	5e-05	0.000205435
	AT4G24000	chr4:12462029-12465625	1.75397	3.33847	0.928559	0.00015	0.000581772		AT5G58750	chr5:23728787-23730122	1.54131	0.744097	-1.05059	0.0051	0.0149831																		AT1G16350	chr1:5590950-5593007	52.5427	91.6697	0.802955	5e-05	0.000205435		AT1G22710	chr1:8030640-8033117	96.4041	36.3022	-1.40904	5e-05	0.000205435
	AT4G24015	chr4:12466344-12471261	13.4403	21.3705	0.66905	0.00055	0.00195999		AT5G59520	chr5:23991252-23992798	3.53259	2.1906	-0.689398	0.0099	0.0270936																		AT1G16489	chr1:5629215-5630995	1.39942	6.40361	2.19405	0.00135	0.0044773		AT1G22740	chr1:8049099-8050708	19.8604	5.23645	-1.92323	5e-05	0.000205435
	AT4G24040	chr4:12488182-12491235	6.54593	13.5564	1.05031	5e-05	0.000205435		AT5G59900	chr5:24123982-24126706	2.72003	1.6772	-0.69757	0.0004	0.00145813																		AT1G16490	chr1:5629215-5630995	0.727198	2.08338	1.51851	0.00025	0.00093963		AT1G22750	chr1:8050859-8052930	48.8876	30.066	-0.701337	5e-05	0.000205435
	AT4G24050	chr4:12497054-12500128	5.03301	9.38865	0.899497	5e-05	0.000205435		AT5G61000	chr5:24549577-24552723	7.19152	4.73041	-0.604331	0.00015	0.000581772																		AT1G16500	chr1:5639031-5640173	3.80117	11.7454	1.62758	5e-05	0.000205435		AT1G22770	chr1:8061843-8067716	24.6525	4.75614	-2.37387	5e-05	0.000205435
	AT4G24540	chr4:12670964-12674072	9.04609	17.8597	0.981345	5e-05	0.000205435		AT5G61550	chr5:24748101-24751871	1.06809	0.597449	-0.838138	0.0065	0.0186286																		AT1G16510	chr1:5644571-5645443	4.62935	9.62529	1.05602	5e-05	0.000205435		AT1G22850	chr1:8079286-8082875	82.5562	34.1447	-1.27372	5e-05	0.000205435
	AT4G25000	chr4:12851968-12853845	1.14608	2.23799	0.965493	0.0033	0.0101112		AT5G62340	chr5:25033517-25034404	6.76212	4.43926	-0.607157	0.01765	0.0451587																		AT1G16520	chr1:5648759-5651167	16.5676	44.9835	1.44103	5e-05	0.000205435		AT1G22882	chr1:8098766-8101351	21.8481	13.2029	-0.726654	5e-05	0.000205435
	AT4G25225	chr4:12922933-12923307	42.1533	64.4527	0.612596	0.0006	0.00212392		AT5G63450	chr5:25408894-25410573	6.37702	3.51581	-0.859025	5e-05	0.000205435																		AT1G16530	chr1:5651369-5652883	2.17012	3.98275	0.875989	0.00925	0.0255028		AT1G22885	chr1:8101564-8102375	82.1168	49.3666	-0.734142	5e-05	0.000205435
	AT4G25845,AT4G25850	chr4:13142087-13146930	0.523228	1.24532	1.251	0.0165	0.0425597		AT5G65090	chr5:26004016-26008508	1.09063	0.468668	-1.21852	0.0022	0.00700068																		AT1G16550	chr1:5665906-5668209	1.44673	4.04807	1.48444	5e-05	0.000205435		AT1G22890	chr1:8102817-8103532	133.18	24.0502	-2.46926	5e-05	0.000205435
	AT4G26055	chr4:13214097-13214429	30.1127	0	#NAME?	0.0013	0.00432509		AT5G65120	chr5:26012832-26014640	6.85909	4.5285	-0.598984	0.0024	0.00758122																		AT1G16570	chr1:5668383-5673600	11.202	19.1953	0.776992	0.00045	0.001626		AT1G23020	chr1:8150069-8153530	37.9318	15.2164	-1.31778	5e-05	0.000205435
	AT4G27310	chr4:13675637-13676910	7.61565	14.2328	0.902178	5e-05	0.000205435		AT5G65470	chr5:26172130-26175033	31.2257	20.3558	-0.617298	5e-05	0.000205435																		AT1G16590	chr1:5673794-5675131	4.35532	11.7667	1.43386	5e-05	0.000205435		AT1G23030	chr1:8156645-8159077	41.1818	13.2142	-1.63992	5e-05	0.000205435
	AT4G27435	chr4:13723793-13725137	8.59293	13.8208	0.685622	0.00065	0.00228834		AT5G66610	chr5:26584773-26587869	2.43017	0.986128	-1.30121	0.0001	0.000397268																		AT1G16635	chr1:5685502-5686368	0.530145	1.84847	1.80188	0.0013	0.00432509		AT1G23050	chr1:8168442-8169267	23.5754	4.9385	-2.25514	5e-05	0.000205435
	AT4G27654	chr4:13811644-13812126	3.60425	7.93349	1.13826	0.0031	0.00955614		AT5G66620	chr5:26588584-26592006	1.33634	0.646013	-1.04865	0.00165	0.0053794																		AT1G16690	chr1:5705968-5709533	4.71842	11.1914	1.24601	5e-05	0.000205435		AT1G23060	chr1:8170754-8172992	3.52082	1.00772	-1.80482	5e-05	0.000205435
	AT4G27830	chr4:13861717-13864500	34.8604	56.2304	0.689763	5e-05	0.000205435		AT5G66640	chr5:26599383-26601949	1.57493	0.772852	-1.02703	0.0026	0.00814756																		AT1G16705	chr1:5712087-5713752	0.183635	6.4489	5.13414	0.0009	0.00308631		AT1G23080	chr1:8180576-8183570	66.5762	22.1678	-1.58654	5e-05	0.000205435
	AT4G27980	chr4:13921676-13923570	0.56133	2.05653	1.87329	5e-05	0.000205435		AT5G67060	chr5:26766127-26767250	4.31084	1.84257	-1.22625	5e-05	0.000205435																		AT1G16730	chr1:5723087-5727312	5.7919	191.458	5.04685	5e-05	0.000205435		AT1G23090	chr1:8184951-8189064	28.9665	1.25148	-4.53267	5e-05	0.000205435
	AT4G28085	chr4:13959969-13960574	25.5685	53.4808	1.06465	5e-05	0.000205435																										AT1G16740	chr1:5727689-5729080	98.5521	192.837	0.968421	5e-05	0.000205435		AT1G23110	chr1:8195775-8198331	9.43428	1.6424	-2.5221	5e-05	0.000205435
	AT4G29610	chr4:14517447-14518329	7.93633	12.4979	0.655141	0.00155	0.0050823																										AT1G16780	chr1:5737877-5744214	6.62613	14.3931	1.11914	5e-05	0.000205435		AT1G23130	chr1:8200382-8201235	1303.26	15.5862	-6.38572	5e-05	0.000205435
	AT4G29780	chr4:14579703-14581700	10.8613	18.9451	0.802621	5e-05	0.000205435																										AT1G16825	chr1:5758854-5760501	8.14943	20.6673	1.34258	5e-05	0.000205435		AT1G23200	chr1:8227177-8229582	2.21717	0.659939	-1.74832	5e-05	0.000205435
	AT4G30430	chr4:14877068-14880331	0.459202	6.87541	3.90424	5e-05	0.000205435																										AT1G16830	chr1:5760771-5762619	0.998164	2.01176	1.01111	0.0003	0.00111531		AT1G23310	chr1:8268403-8271933	699.075	66.332	-3.39767	5e-05	0.000205435
	AT4G31370	chr4:15223654-15224685	0.171167	1.11609	2.70497	0.0074	0.02091																										AT1G16850	chr1:5764806-5765651	3.6729	229.343	5.96444	5e-05	0.000205435		AT1G23360	chr1:8295184-8296923	22.8042	10.3357	-1.14166	5e-05	0.000205435
	AT4G33150	chr4:15985188-15991538	18.973	31.3945	0.726564	5e-05	0.000205435																										AT1G16900	chr1:5779020-5782433	9.933	21.0639	1.08447	5e-05	0.000205435		AT1G23390	chr1:8309111-8310649	189.094	47.0209	-2.00773	5e-05	0.000205435
	AT4G34588	chr4:16521860-16523230	25.3797	42.2833	0.736415	5e-05	0.000205435																										AT1G16905	chr1:5782454-5783840	0.595693	1.70889	1.52042	0.0002	0.000762212		AT1G23400	chr1:8312075-8314744	59.6073	14.7089	-2.0188	5e-05	0.000205435
	AT4G34970	chr4:16653703-16654871	10.0371	15.4777	0.62485	0.0019	0.006123																										AT1G16920	chr1:5787329-5789249	45.9957	91.1252	0.986351	5e-05	0.000205435		AT1G23480	chr1:8333019-8336385	25.2171	2.96363	-3.08896	5e-05	0.000205435
	AT4G35190	chr4:16746598-16748266	2.52469	7.08002	1.48765	5e-05	0.000205435																										AT1G16930	chr1:5789986-5791534	3.67649	8.73764	1.24891	5e-05	0.000205435		AT1G23710	chr1:8385250-8386426	25.1864	13.5296	-0.896529	5e-05	0.000205435
	AT4G35840	chr4:16980960-16982365	6.10357	10.8383	0.828418	0.0001	0.000397268																										AT1G17010	chr1:5817566-5819352	0	1.99217	inf	5e-05	0.000205435		AT1G23740	chr1:8395556-8399749	69.4646	23.8748	-1.54079	5e-05	0.000205435
	AT4G36010	chr4:17039062-17041141	17.8593	27.6594	0.631095	5e-05	0.000205435																										AT1G17020	chr1:5820205-5822013	5.21126	33.0759	2.66608	5e-05	0.000205435		AT1G23840	chr1:8424296-8425376	5.72028	0.34054	-4.07019	5e-05	0.000205435
	AT4G36040	chr4:17049170-17050274	157.624	263.078	0.739003	5e-05	0.000205435																										AT1G17060	chr1:5832096-5835456	4.38307	7.03824	0.683275	5e-05	0.000205435		AT1G23870,AT1G23880	chr1:8432178-8438745	40.4466	14.5872	-1.47132	5e-05	0.000205435
	AT4G36700	chr4:17298199-17300367	0.942106	1.88972	1.00421	0.0024	0.00758122																										AT1G17090	chr1:5842215-5844283	7.41586	24.7034	1.73602	5e-05	0.000205435		AT1G24020	chr1:8500399-8502065	255.558	78.6913	-1.69938	5e-05	0.000205435
	AT4G36740	chr4:17314558-17316374	0.928736	29.6445	4.99635	5e-05	0.000205435																										AT1G17170	chr1:5869845-5870840	42.613	108.573	1.3493	5e-05	0.000205435		AT1G24070	chr1:8516237-8519734	2.10809	0.929826	-1.1809	5e-05	0.000205435
	AT4G36830	chr4:17349435-17350480	1.35169	2.83194	1.06703	0.0046	0.0136471																										AT1G17180	chr1:5872144-5873086	18.9417	114.361	2.59395	5e-05	0.000205435		AT1G24100	chr1:8525434-8527087	67.475	34.5539	-0.965504	5e-05	0.000205435
	AT4G36850	chr4:17353290-17355891	52.5122	88.4682	0.752506	5e-05	0.000205435																										AT1G17200	chr1:5878399-5880041	89.4721	183.774	1.03842	5e-05	0.000205435		AT1G24140	chr1:8536044-8537387	4.93614	1.18459	-2.059	5e-05	0.000205435
	AT4G37390	chr4:17579656-17582022	3.49196	5.99469	0.779649	5e-05	0.000205435																										AT1G17210	chr1:5880129-5884756	24.5584	60.7975	1.3078	5e-05	0.000205435		AT1G24145	chr1:8541026-8541739	32.0329	0.409158	-6.29075	0.002	0.00641533
	AT4G37520	chr4:17631561-17633249	45.0837	85.4635	0.922702	5e-05	0.000205435																										AT1G17300	chr1:5926993-5927784	0.883933	1.97342	1.15869	0.01315	0.0348561		AT1G24148	chr1:8544249-8545551	25.2989	0.26306	-6.58754	0.0001	0.000397268
	AT4G37620	chr4:17674190-17674589	2.10855	6.35275	1.59113	0.0035	0.0106665																										AT1G17350	chr1:5941783-5944463	12.8664	21.1088	0.714236	5e-05	0.000205435		AT1G24160	chr1:8553410-8556555	54.8619	30.4964	-0.847164	5e-05	0.000205435
	AT4G37980	chr4:17852440-17854500	74.6735	151.437	1.02005	5e-05	0.000205435																										AT1G17370	chr1:5951541-5955037	40.039	61.9315	0.629267	5e-05	0.000205435		AT1G24170	chr1:8557215-8558832	53.9184	24.345	-1.14715	5e-05	0.000205435
	AT4G37990	chr4:17855875-17857639	3.68478	9.27923	1.33243	5e-05	0.000205435																										AT1G17410	chr1:5968533-5969995	6.94372	12.7601	0.877857	5e-05	0.000205435		AT1G24270	chr1:8608057-8608763	2.26209	0.581695	-1.95932	0.0027	0.00843223
	AT4G39190	chr4:18251810-18253073	4.70929	8.0356	0.770895	0.0002	0.000762212																										AT1G17430	chr1:5982266-5987784	6.07734	21.0511	1.79238	5e-05	0.000205435		AT1G24400	chr1:8651406-8653828	6.83858	0.787397	-3.11853	5e-05	0.000205435
	AT4G39250	chr4:18271456-18271857	1.49612	0	#NAME?	0.00115	0.00386629																										AT1G17470	chr1:6002911-6006405	52.3484	112.948	1.10944	5e-05	0.000205435		AT1G24530	chr1:8693226-8694705	23.9379	10.2601	-1.22225	5e-05	0.000205435
	AT4G39780	chr4:18457956-18459180	9.98622	21.4957	1.10604	5e-05	0.000205435																										AT1G17480	chr1:6006460-6008266	3.54577	7.16802	1.01548	5e-05	0.000205435		AT1G24575	chr1:8711035-8711528	39.6663	19.1602	-1.0498	5e-05	0.000205435
	AT5G01520	chr5:206431-208611	5.55295	9.45457	0.767759	5e-05	0.000205435																										AT1G17510	chr1:6023503-6024309	33.379	83.4348	1.32171	5e-05	0.000205435		AT1G24577	chr1:8712477-8713032	11.9958	0.832267	-3.84934	5e-05	0.000205435
	AT5G01540	chr5:210978-213472	3.00352	4.57313	0.606524	0.0103	0.0280506																										AT1G17530	chr1:6027630-6028506	43.2703	175.874	2.02309	5e-05	0.000205435		AT1G24610	chr1:8720308-8722746	22.1818	14.053	-0.658496	5e-05	0.000205435
	AT5G01840	chr5:324551-325516	2.83731	5.07787	0.839699	0.0032	0.00983392																										AT1G17590	chr1:6050192-6052568	4.89966	11.8023	1.26831	5e-05	0.000205435		AT1G24625	chr1:8725882-8727212	22.5878	10.5693	-1.09566	5e-05	0.000205435
	AT5G02090	chr5:412030-412698	13.0992	20.7772	0.665527	0.0003	0.00111531																										AT1G17720	chr1:6093207-6098383	33.3609	57.6329	0.788736	5e-05	0.000205435		AT1G25220	chr1:8835385-8839549	52.0411	32.5233	-0.678177	5e-05	0.000205435
	AT5G02230	chr5:448104-450654	10.4735	18.7116	0.837185	5e-05	0.000205435																										AT1G17745	chr1:6100960-6105265	47.3247	75.1446	0.667077	5e-05	0.000205435		AT1G25230	chr1:8840401-8842317	57.4992	15.0941	-1.92955	5e-05	0.000205435
	AT5G03840	chr5:1024640-1025812	1.1667	3.40875	1.54681	0.0015	0.00493201																										AT1G17760	chr1:6106655-6116617	8.84841	13.9515	0.656931	5e-05	0.000205435		AT1G25250	chr1:8849548-8851612	3.61045	2.22897	-0.695804	0.00535	0.0156367
	AT5G04080	chr5:1104523-1105398	47.4839	74.2111	0.644197	5e-05	0.000205435																										AT1G17830	chr1:6135802-6138432	3.0266	17.1723	2.50431	5e-05	0.000205435		AT1G25275	chr1:8860670-8861364	1674.39	512.244	-1.70873	5e-05	0.000205435
	AT5G04150	chr5:1138558-1139476	16.5266	24.9708	0.595452	0.0014	0.00462917																										AT1G17860	chr1:6149300-6152222	118.843	389.277	1.71174	5e-05	0.000205435		AT1G25390	chr1:8906451-8908854	16.7058	6.39932	-1.38436	5e-05	0.000205435
	AT5G04340	chr5:1216130-1217106	19.1023	29.3173	0.618002	0.00015	0.000581772																										AT1G17950	chr1:6177616-6179289	1.06474	2.78307	1.38617	0.00015	0.000581772		AT1G25400	chr1:8911129-8912642	36.9132	3.96049	-3.22039	5e-05	0.000205435
	AT5G05060	chr5:1493718-1495085	56.0556	139.237	1.31262	5e-05	0.000205435																										AT1G17960	chr1:6180895-6183806	0.655234	2.05804	1.65119	5e-05	0.000205435		AT1G25425	chr1:8922699-8923331	10.1798	3.22273	-1.65936	5e-05	0.000205435
	AT5G06250	chr5:1892713-1894124	0.891543	2.4119	1.43579	0.00185	0.00597255																										AT1G18080	chr1:6222200-6224151	297.751	585.37	0.975244	5e-05	0.000205435		AT1G25440	chr1:8933715-8935460	107.551	6.22874	-4.10994	5e-05	0.000205435
	AT5G07060	chr5:2193965-2195963	0.84123	1.77277	1.07543	0.00755	0.0212865																										AT1G18100	chr1:6224500-6230188	1.55066	86.762	5.8061	5e-05	0.000205435		AT1G25450	chr1:8938478-8940387	46.7258	17.2309	-1.43922	5e-05	0.000205435
	AT5G09440	chr5:2938346-2939461	54.4027	108.225	0.992286	5e-05	0.000205435																										AT1G18140	chr1:6238843-6241436	2.27581	4.23177	0.894879	5e-05	0.000205435		AT1G25550	chr1:8976433-8978093	148.36	23.1413	-2.68056	5e-05	0.000205435
	AT5G10100	chr5:3157979-3161708	1.17872	2.25794	0.937784	0.0033	0.0101112																										AT1G18250	chr1:6276787-6278150	23.9986	69.1881	1.52757	5e-05	0.000205435		AT1G25560	chr1:8981676-8983041	89.5848	6.33915	-3.82089	5e-05	0.000205435
	AT5G10140	chr5:3173496-3179448	4.07246	21.1674	2.37787	5e-05	0.000205435																										AT1G18260	chr1:6278847-6282103	30.5656	59.3304	0.95686	5e-05	0.000205435		AT1G26208	chr1:9066635-9069238	6.18056	1.68965	-1.87101	0.00065	0.00228834
	AT5G10380	chr5:3267634-3268813	26.7602	45.959	0.780258	5e-05	0.000205435																										AT1G18270	chr1:6283411-6293871	13.3245	22.6651	0.76639	5e-05	0.000205435		AT1G26210	chr1:9066635-9069238	13.4481	1.64031	-3.03536	5e-05	0.000205435
	AT5G10625	chr5:3358786-3359781	8.08596	13.9648	0.788305	0.00015	0.000581772																										AT1G18290	chr1:6297363-6298328	1.11904	2.11901	0.921126	0.00845	0.0235315		AT1G26218,AT1G26230,AT1G26235	chr1:9071057-9076743	110.834	7.35632	-3.91327	5e-05	0.000205435
	AT5G10770	chr5:3403109-3405448	19.5032	38.296	0.973487	5e-05	0.000205435																										AT1G18320	chr1:6304359-6305689	1.03227	4.85181	2.2327	5e-05	0.000205435		AT1G26220	chr1:9071057-9076743	20.5368	3.12899	-2.71444	5e-05	0.000205435
	AT5G10930	chr5:3445365-3447114	2.70546	4.39064	0.698555	0.00225	0.00714607																										AT1G18370	chr1:6319649-6324222	8.02969	12.0442	0.584926	5e-05	0.000205435		AT1G26250	chr1:9083837-9085464	3.35981	1.17727	-1.51294	5e-05	0.000205435
	AT5G10946	chr5:3455606-3457306	2.64023	4.33977	0.716955	0.01155	0.0310628																										AT1G18450	chr1:6348106-6351975	33.2368	52.8441	0.668961	5e-05	0.000205435		AT1G26380	chr1:9126736-9128528	10.6961	1.48657	-2.84703	5e-05	0.000205435
	AT5G11540	chr5:3703001-3704981	1.1667	2.07624	0.83154	0.0046	0.0136471																										AT1G18460	chr1:6352469-6356113	12.627	33.9551	1.42712	5e-05	0.000205435		AT1G26390	chr1:9130016-9131779	6.35454	0.686193	-3.2111	5e-05	0.000205435
	AT5G12270	chr5:3970130-3971301	0.774389	9.96074	3.68512	5e-05	0.000205435																										AT1G18670	chr1:6426897-6430696	7.51162	14.7032	0.968935	5e-05	0.000205435		AT1G26410	chr1:9138674-9140439	3.12963	0.509713	-2.61823	5e-05	0.000205435
	AT5G12280	chr5:3971799-3973644	0.793869	1.88917	1.25078	0.00105	0.00355645																										AT1G18773	chr1:6474801-6475904	3.38584	8.51934	1.33123	5e-05	0.000205435		AT1G26420	chr1:9141566-9143304	7.57724	2.45906	-1.62356	5e-05	0.000205435
	AT5G13320	chr5:4267509-4271051	2.55942	6.2711	1.2929	5e-05	0.000205435																										AT1G18840	chr1:6500847-6504413	15.4258	43.1443	1.48383	5e-05	0.000205435		AT1G26600	chr1:9191606-9192401	6.93487	0.49333	-3.81324	5e-05	0.000205435
	AT5G14070	chr5:4541835-4542514	3.57727	6.59361	0.882211	0.0043	0.012846																										AT1G18860	chr1:6509491-6511227	0.981812	6.0438	2.62194	5e-05	0.000205435		AT1G26670	chr1:9215900-9218010	69.7203	41.9902	-0.731526	5e-05	0.000205435
	AT5G15720	chr5:5124524-5126181	0.647786	1.60648	1.31031	0.00185	0.00597255																										AT1G18880	chr1:6520747-6525962	11.8207	24.0446	1.02439	5e-05	0.000205435		AT1G26730	chr1:9241434-9244650	3.33645	0.644675	-2.37167	5e-05	0.000205435
	AT5G15850	chr5:5173184-5177897	3.63236	7.77395	1.09774	5e-05	0.000205435																										AT1G18900	chr1:6528983-6538145	7.74959	14.572	0.91101	5e-05	0.000205435		AT1G26761	chr1:9250223-9251644	12.1623	0.611349	-4.31428	5e-05	0.000205435
	AT5G17300	chr5:5690226-5692902	3.30776	5.7033	0.785943	0.00015	0.000581772																										AT1G18910	chr1:6528983-6538145	2.80765	6.64624	1.24317	5e-05	0.000205435		AT1G26800	chr1:9285098-9286324	14.8175	7.06085	-1.06939	5e-05	0.000205435
	AT5G17350	chr5:5718771-5719608	5.67602	8.82926	0.637414	0.0057	0.0165627																										AT1G18940	chr1:6543851-6545592	0.929695	1.78216	0.938795	0.00225	0.00714607		AT1G26920	chr1:9329511-9330398	81.1793	15.1797	-2.41897	5e-05	0.000205435
	AT5G17650	chr5:5816697-5818347	13.4014	27.2528	1.02402	5e-05	0.000205435																										AT1G18970	chr1:6554567-6555377	2.11513	5.16879	1.28908	5e-05	0.000205435		AT1G26945	chr1:9351453-9352761	16.6699	1.22676	-3.76432	5e-05	0.000205435
	AT5G17860	chr5:5902393-5904380	16.0331	25.0375	0.64304	5e-05	0.000205435																										AT1G18980	chr1:6557253-6558045	16.0855	101.573	2.65868	5e-05	0.000205435		AT1G27100	chr1:9407124-9411172	56.1833	14.281	-1.97604	5e-05	0.000205435
	AT5G18040	chr5:5972418-5974156	7.66325	12.5247	0.708746	0.00025	0.00093963																										AT1G19100	chr1:6594929-6601355	4.8232	9.06244	0.909909	5e-05	0.000205435		AT1G27130	chr1:9425459-9426886	120.732	67.5464	-0.837858	5e-05	0.000205435
	AT5G18060	chr5:5975953-5976496	5.34653	9.44471	0.820904	0.00695	0.0197711																										AT1G19140	chr1:6610720-6612516	18.5034	52.063	1.49247	5e-05	0.000205435		AT1G27210	chr1:9455367-9458026	20.0872	7.98529	-1.33086	5e-05	0.000205435
	AT5G18600	chr5:6183257-6183954	83.5854	133.443	0.674901	5e-05	0.000205435																										AT1G19170	chr1:6616642-6618986	9.02577	15.8918	0.816156	5e-05	0.000205435		AT1G27290	chr1:9481531-9482912	97.2437	46.1352	-1.07574	5e-05	0.000205435
	AT5G18670	chr5:6225955-6228132	11.8409	27.6596	1.224	5e-05	0.000205435																										AT1G19190	chr1:6623875-6624977	1.71177	6.09634	1.83245	5e-05	0.000205435		AT1G27320	chr1:9487779-9492572	30.5165	19.679	-0.632933	5e-05	0.000205435
	AT5G18690	chr5:6233518-6234206	18.996	28.6866	0.594678	0.00085	0.00292963																										AT1G19230	chr1:6644188-6650420	1.25773	4.0024	1.67005	0.0005	0.00179415		AT1G27330	chr1:9492963-9494069	300.755	149.405	-1.00937	5e-05	0.000205435
	AT5G19040	chr5:6361836-6363413	1.2303	2.24329	0.866608	0.0037	0.0112179																										AT1G19290	chr1:6666248-6668963	3.4781	5.76085	0.727981	5e-05	0.000205435		AT1G27385	chr1:9510474-9512860	53.0669	15.8724	-1.74129	5e-05	0.000205435
	AT5G20230	chr5:6826505-6827629	342.218	581.68	0.765311	5e-05	0.000205435																										AT1G19394,AT1G19396,AT1G19397	chr1:6709772-6711788	19.6676	30.4243	0.629403	0.0141	0.0370872		AT1G27480	chr1:9544513-9546285	39.8621	3.88308	-3.35975	5e-05	0.000205435
	AT5G20240	chr5:6829041-6831515	0.747526	4.22067	2.49728	5e-05	0.000205435																										AT1G19440	chr1:6728983-6730931	13.0122	23.9417	0.879656	5e-05	0.000205435		AT1G27510	chr1:9554744-9558367	36.3028	22.2086	-0.708962	5e-05	0.000205435
	AT5G20670	chr5:6993113-6993873	2.33251	4.15929	0.834453	0.01635	0.0422131																										AT1G19480	chr1:6744352-6746408	5.03252	9.28203	0.883161	5e-05	0.000205435		AT1G27730	chr1:9648140-9649073	45.2839	22.4164	-1.01445	5e-05	0.000205435
	AT5G20830	chr5:7050225-7055195	12.3694	27.3076	1.14253	5e-05	0.000205435																										AT1G19490	chr1:6751672-6753999	1.71569	39.5153	4.52555	5e-05	0.000205435		AT1G27770	chr1:9671637-9676157	46.0738	21.3509	-1.10965	5e-05	0.000205435
	AT5G21950	chr5:7253920-7255944	3.29646	6.50996	0.981731	0.00015	0.000581772																										AT1G19530	chr1:6763914-6764971	7.61605	22.9629	1.59219	5e-05	0.000205435		AT1G27921	chr1:9726947-9730331	10.3808	4.88111	-1.08864	0.00985	0.0269757
	AT5G22250	chr5:7365531-7366778	10.2489	16.2687	0.666624	5e-05	0.000205435																										AT1G19540	chr1:6765666-6767341	5.17804	8.96388	0.791717	0.0001	0.000397268		AT1G27930	chr1:9731259-9732719	50.1222	25.8749	-0.953895	5e-05	0.000205435
	AT5G22300	chr5:7379198-7381935	19.1554	37.3476	0.963264	5e-05	0.000205435																										AT1G19570	chr1:6773301-6774528	348.956	1332.34	1.93284	5e-05	0.000205435		AT1G27970	chr1:9746810-9748467	181.509	98.4232	-0.882972	5e-05	0.000205435
	AT5G22430	chr5:7433789-7434935	0.14948	9.65238	6.01286	0.00615	0.017724																										AT1G19600	chr1:6778987-6781173	40.4016	79.7166	0.980466	5e-05	0.000205435		AT1G28010	chr1:9763435-9768068	4.99546	0.757054	-2.72215	5e-05	0.000205435
	AT5G22460	chr5:7443507-7445546	2.30251	5.51782	1.26089	5e-05	0.000205435																										AT1G19640	chr1:6788884-6791846	0.503112	1.43296	1.51005	0.0001	0.000397268		AT1G28140	chr1:9832815-9834427	98.4278	31.1511	-1.65978	5e-05	0.000205435
	AT5G22520	chr5:7478929-7479527	2.52843	5.34188	1.0791	0.00445	0.013246																										AT1G19680	chr1:6805456-6809569	15.6273	46.0243	1.55833	5e-05	0.000205435		AT1G28150	chr1:9834942-9835904	176.678	85.116	-1.05362	5e-05	0.000205435
	AT5G22570	chr5:7495538-7496784	1.41005	2.45605	0.800589	0.01935	0.0489521																										AT1G19730	chr1:6822863-6824071	22.0867	48.7655	1.14268	5e-05	0.000205435		AT1G28190	chr1:9846883-9847923	26.5746	4.46461	-2.57344	5e-05	0.000205435
	AT5G23000	chr5:7696134-7697927	0.679251	3.29741	2.27932	5e-05	0.000205435																										AT1G19750	chr1:6826996-6830063	0.209177	1.01692	2.28141	0.0008	0.00276943		AT1G28230	chr1:9862072-9864606	20.3556	0.913376	-4.47807	5e-05	0.000205435
	AT5G23210	chr5:7810682-7815039	57.169	90.3502	0.660296	5e-05	0.000205435																										AT1G19790	chr1:6838119-6840293	0.558913	18.3709	5.03866	5e-05	0.000205435		AT1G28240	chr1:9868315-9872211	21.3728	11.8842	-0.846736	5e-05	0.000205435
	AT5G23980	chr5:8098051-8101323	0.716482	1.25952	0.813873	0.0096	0.026359																										AT1G19840	chr1:6872793-6873255	3.06207	5.81124	0.924338	0.01175	0.0315433		AT1G28250	chr1:9874246-9875579	35.0983	21.8333	-0.684869	5e-05	0.000205435
	AT5G24150	chr5:8172315-8175431	11.8496	18.1567	0.615654	5e-05	0.000205435																										AT1G19850	chr1:6886878-6891374	7.44917	23.1862	1.63812	5e-05	0.000205435		AT1G28260	chr1:9875599-9879267	9.74602	6.12729	-0.669565	5e-05	0.000205435
	AT5G24200	chr5:8203002-8205793	2.23409	3.75092	0.747554	0.004	0.0120339																										AT1G19910	chr1:6913228-6914594	258.534	594.721	1.20186	5e-05	0.000205435		AT1G28280	chr1:9886076-9887478	52.8862	31.906	-0.729064	5e-05	0.000205435
	AT5G24280	chr5:8251377-8262154	2.12595	3.93312	0.887563	5e-05	0.000205435																										AT1G19950	chr1:6924183-6926724	5.90892	13.5862	1.20118	5e-05	0.000205435		AT1G28310	chr1:9911897-9913837	8.92812	5.93486	-0.589143	0.00045	0.001626
	AT5G24770	chr5:8500475-8502224	45.183	119.971	1.40883	5e-05	0.000205435																										AT1G19970	chr1:6931011-6932689	5.45543	22.5628	2.04818	5e-05	0.000205435		AT1G28330	chr1:9933883-9935271	642.398	341.312	-0.912376	5e-05	0.000205435
	AT5G24780	chr5:8507589-8508957	27.347	52.1119	0.930229	5e-05	0.000205435																										AT1G20050	chr1:6949042-6950319	88.2901	162.349	0.878772	5e-05	0.000205435		AT1G28380	chr1:9963592-9968301	49.5669	10.6572	-2.21755	5e-05	0.000205435
	AT5G24910	chr5:8567580-8570358	0.568763	2.37038	2.05922	5e-05	0.000205435																										AT1G20070	chr1:6956520-6959123	3.80481	13.7221	1.8506	5e-05	0.000205435		AT1G28480	chr1:10013473-10014073	12.2594	7.00457	-0.80752	0.0006	0.00212392
	AT5G25250	chr5:8749726-8751636	19.6487	29.8271	0.602184	5e-05	0.000205435																										AT1G20140	chr1:6986357-6987270	17.5878	26.5604	0.594705	0.00015	0.000581772		AT1G28510	chr1:10023875-10026295	26.7421	17.0986	-0.645234	5e-05	0.000205435
	AT5G25370	chr5:8804239-8807547	0.824101	1.33495	0.695893	0.01475	0.0386049																										AT1G20160	chr1:6990783-6993972	5.53435	13.0257	1.23487	5e-05	0.000205435		AT1G28600	chr1:10051000-10053117	67.9969	9.81177	-2.79288	5e-05	0.000205435
	AT5G26690	chr5:9310796-9311572	2.7515	5.61099	1.02804	0.0057	0.0165627																										AT1G20270	chr1:7020748-7023067	12.0422	20.4639	0.76498	5e-05	0.000205435		AT1G28610	chr1:10053616-10055731	14.2511	1.71791	-3.05234	5e-05	0.000205435
	AT5G27889	chr5:9903436-9903598	92.6629	0	#NAME?	0.00305	0.00941742																										AT1G20370	chr1:7051576-7053641	12.249	21.3929	0.804465	5e-05	0.000205435		AT1G28660	chr1:10071711-10073411	19.8339	8.47224	-1.22715	5e-05	0.000205435
	AT5G33365,AT5G33370	chr5:12602146-12604764	13.226	20.6393	0.642022	5e-05	0.000205435																										AT1G20430	chr1:7083195-7083835	60.0697	95.5236	0.669219	5e-05	0.000205435		AT1G28670	chr1:10074506-10076344	35.5041	14.0533	-1.33708	5e-05	0.000205435
	AT5G35935	chr5:14083387-14089891	0.0328925	2.09583	5.99362	0.00015	0.000581772																										AT1G20460	chr1:7091360-7092993	10.3591	16.531	0.674268	0.007	0.0198919		AT1G28710	chr1:10086599-10089772	14.4077	5.88976	-1.29056	5e-05	0.000205435
	AT5G37540	chr5:14912834-14914431	8.36796	15.8906	0.925229	5e-05	0.000205435																										AT1G20550	chr1:7112610-7118161	1.87285	7.79061	2.0565	5e-05	0.000205435		AT1G29070	chr1:10149790-10151360	621.52	103.046	-2.59251	5e-05	0.000205435
	AT5G38010	chr5:15158274-15160212	1.65714	2.96291	0.838324	0.0017	0.00552806																										AT1G20560	chr1:7119675-7121817	20.8127	39.5388	0.925804	5e-05	0.000205435		AT1G29240	chr1:10216778-10219846	5.87191	3.11264	-0.915691	5e-05	0.000205435
	AT5G38710	chr5:15501244-15504109	2.88479	4.93425	0.774362	0.00025	0.00093963																										AT1G20575	chr1:7126771-7128745	25.0282	38.5064	0.621545	5e-05	0.000205435		AT1G29270	chr1:10230086-10231142	7.30203	1.87999	-1.95757	5e-05	0.000205435
	AT5G39220	chr5:15705815-15708228	1.14126	20.2248	4.14743	5e-05	0.000205435																										AT1G20580	chr1:7128883-7130642	94.8884	143.894	0.600698	5e-05	0.000205435		AT1G29340	chr1:10264394-10266818	37.3867	19.8288	-0.91493	5e-05	0.000205435
	AT5G40960	chr5:16412590-16413202	7.71209	11.8821	0.623601	0.00895	0.0247624																										AT1G20610	chr1:7134789-7137781	5.83729	10.1045	0.791627	5e-05	0.000205435		AT1G29390	chr1:10286292-10288103	86.0571	19.5533	-2.13788	5e-05	0.000205435
	AT5G42230	chr5:16880953-16884064	0.248936	3.63696	3.86889	5e-05	0.000205435																										AT1G20700	chr1:7182557-7184009	1.59812	4.3186	1.43419	5e-05	0.000205435		AT1G29395	chr1:10288196-10289621	47.7632	4.56638	-3.38677	5e-05	0.000205435
	AT5G42380	chr5:16942575-16943366	2.01679	4.11132	1.02754	0.00265	0.00828878																										AT1G20720	chr1:7185657-7192794	1.20622	1.98955	0.721947	0.00045	0.001626		AT1G29430	chr1:10302649-10303335	13.5525	0.14212	-6.5753	0.00455	0.0135149
	AT5G42530	chr5:17004737-17005393	1255.53	1979.08	0.656541	5e-05	0.000205435																										AT1G20770	chr1:7215014-7216741	25.9264	88.8301	1.77662	5e-05	0.000205435		AT1G29500	chr1:10321209-10321864	21.7468	0.484549	-5.48802	5e-05	0.000205435
	AT5G42600	chr5:17053516-17058245	1.2628	2.45807	0.960899	0.0001	0.000397268																										AT1G20870	chr1:7259101-7260775	1.57371	2.83133	0.847316	0.0012	0.00402069		AT1G29530	chr1:10324744-10326735	22.1099	11.2486	-0.97495	5e-05	0.000205435
	AT5G43180	chr5:17336329-17337872	3.48773	8.17304	1.22858	5e-05	0.000205435																										AT1G20900	chr1:7272555-7274072	5.76425	15.3278	1.41094	5e-05	0.000205435		AT1G29660	chr1:10371838-10373766	92.4216	3.45626	-4.74095	5e-05	0.000205435
	AT5G43380	chr5:17419818-17421982	3.88136	5.87856	0.598902	0.00505	0.0148489																										AT1G20950	chr1:7297238-7301415	30.0789	47.0365	0.645027	5e-05	0.000205435		AT1G29670	chr1:10375762-10378961	203.241	19.7366	-3.36424	5e-05	0.000205435
	AT5G43980	chr5:17694679-17696622	1.29705	2.71043	1.06329	0.00155	0.0050823																										AT1G21010	chr1:7346155-7346973	21.6342	49.4589	1.19292	5e-05	0.000205435		AT1G29690	chr1:10379019-10382123	23.6829	6.73005	-1.81516	5e-05	0.000205435
	AT5G44420	chr5:17907068-17907598	256.014	472.406	0.883804	5e-05	0.000205435																										AT1G21050	chr1:7366774-7367678	14.9709	25.2576	0.754557	5e-05	0.000205435		AT1G29700	chr1:10384980-10387441	28.9667	6.39866	-2.17855	5e-05	0.000205435
	AT5G44430	chr5:17908944-17909507	163.104	307.291	0.913813	5e-05	0.000205435																										AT1G21090	chr1:7384628-7386558	6.33599	19.6177	1.63051	5e-05	0.000205435		AT1G29720	chr1:10393796-10399873	2.47139	0.0386227	-5.99973	0.0022	0.00700068
	AT5G44568	chr5:17961200-17962202	38.8322	60.4519	0.638533	0.00025	0.00093963																										AT1G21110	chr1:7389980-7391553	24.0748	39.2069	0.703583	5e-05	0.000205435		AT1G29910	chr1:10472279-10473299	2542.51	34.2486	-6.21407	5e-05	0.000205435
	AT5G44572	chr5:17968151-17969563	79.8946	159.803	1.00012	5e-05	0.000205435																										AT1G21170	chr1:7413049-7419643	7.43998	12.4401	0.741627	5e-05	0.000205435		AT1G29920	chr1:10474783-10475959	1040.45	4.39577	-7.88687	5e-05	0.000205435
	AT5G44620	chr5:17997778-17999558	0.289056	1.93254	2.74108	5e-05	0.000205435																										AT1G21220	chr1:7428111-7428930	0.499768	1.87774	1.90967	0.0014	0.00462917		AT1G30210	chr1:10627184-10630610	29.7242	13.1757	-1.17376	5e-05	0.000205435
	AT5G44973	chr5:18157641-18158207	1.56833	6.80441	2.11724	0.00325	0.00997081																										AT1G21310	chr1:7453235-7455009	700.521	1719.91	1.29583	5e-05	0.000205435		AT1G30260	chr1:10651050-10651728	16.0767	9.01044	-0.835299	0.00015	0.000581772
	AT5G45220	chr5:18298925-18301069	0.389271	1.81081	2.21779	0.0001	0.000397268																										AT1G21380	chr1:7483780-7488713	29.34	44.08	0.587254	5e-05	0.000205435		AT1G30280	chr1:10662662-10664763	9.53782	0.537906	-4.14823	5e-05	0.000205435
	AT5G45310	chr5:18359274-18361114	2.16165	3.42119	0.662366	0.0103	0.0280506																										AT1G21440	chr1:7500844-7504175	50.7985	81.2278	0.677187	5e-05	0.000205435		AT1G30360	chr1:10715664-10718997	148.087	54.2827	-1.44788	5e-05	0.000205435
	AT5G45380	chr5:18391123-18395894	5.79404	10.058	0.795705	5e-05	0.000205435																										AT1G21460	chr1:7511849-7513361	24.6249	50.8705	1.04671	5e-05	0.000205435		AT1G30380	chr1:10722196-10723247	2532.6	32.0755	-6.303	5e-05	0.000205435
	AT5G45820	chr5:18586979-18588543	7.5961	14.3222	0.914921	5e-05	0.000205435																										AT1G21560	chr1:7554783-7557056	12.4928	20.3485	0.70383	5e-05	0.000205435		AT1G30520	chr1:10810983-10813700	16.1683	2.12266	-2.92922	5e-05	0.000205435
	AT5G46260	chr5:18759101-18763358	0.715107	1.34162	0.907749	0.0005	0.00179415																										AT1G21695	chr1:7618939-7619919	1.85887	3.99472	1.10367	0.00035	0.00128799		AT1G30610	chr1:10846512-10850628	9.65994	5.18518	-0.897619	5e-05	0.000205435
	AT5G47370	chr5:19216311-19217909	31.8284	66.2631	1.05789	5e-05	0.000205435																										AT1G21740	chr1:7641579-7645078	3.87773	19.8823	2.3582	5e-05	0.000205435		AT1G30680	chr1:10881596-10886425	22.3207	10.7202	-1.05805	5e-05	0.000205435
	AT5G47450	chr5:19248248-19249504	2.82292	5.67147	1.00653	0.0001	0.000397268																										AT1G21770	chr1:7649193-7654014	210.253	573.634	1.44801	5e-05	0.000205435		AT1G30690	chr1:10887606-10890332	50.3236	32.518	-0.629997	5e-05	0.000205435
	AT5G48480	chr5:19644674-19645889	64.9806	112.844	0.796249	5e-05	0.000205435																										AT1G21790	chr1:7654183-7655883	6.11817	22.0441	1.84922	5e-05	0.000205435		AT1G30730	chr1:10900853-10902534	4.24859	1.61093	-1.3991	5e-05	0.000205435
	AT5G48485	chr5:19646231-19646802	104.102	200.101	0.942723	5e-05	0.000205435																										AT1G21840	chr1:7666459-7667758	3.00841	5.34856	0.83015	0.00015	0.000581772		AT1G30755	chr1:10905816-10908892	9.18007	5.11368	-0.844145	5e-05	0.000205435
	AT5G48490	chr5:19647834-19648281	110.431	177.294	0.682994	5e-05	0.000205435																										AT1G21980	chr1:7734738-7738661	12.4345	27.3495	1.13717	5e-05	0.000205435		AT1G30810	chr1:10936764-10942292	10.2572	3.75825	-1.4485	5e-05	0.000205435
	AT5G48710	chr5:19755064-19755572	0	1.36807	inf	0.0017	0.00552806																										AT1G22065	chr1:7785775-7786391	7.72734	21.1659	1.4537	5e-05	0.000205435		AT1G30820	chr1:10944912-10949458	47.5686	12.0545	-1.98043	5e-05	0.000205435
	AT5G48920	chr5:19835336-19836122	12.0125	19.2207	0.678118	0.00025	0.00093963																										AT1G22110	chr1:7800506-7802562	0.319174	3.51525	3.46121	5e-05	0.000205435		AT1G30910	chr1:11000882-11002936	31.872	17.6866	-0.849631	5e-05	0.000205435
	AT5G49320	chr5:19995024-19996314	1.29005	2.87188	1.15456	0.003	0.00927778																										AT1G22170	chr1:7826288-7830392	8.31612	22.7512	1.45196	5e-05	0.000205435		AT1G31130	chr1:11114700-11116195	58.26	36.4367	-0.677114	5e-05	0.000205435
	AT5G49730	chr5:20201100-20204513	29.2211	47.1401	0.689944	5e-05	0.000205435																										AT1G22220	chr1:7846601-7847802	3.34633	8.8386	1.40124	5e-05	0.000205435		AT1G31170	chr1:11133409-11134844	69.2498	32.2601	-1.10206	5e-05	0.000205435
	AT5G49740	chr5:20205341-20208730	11.3956	21.1736	0.893781	5e-05	0.000205435																										AT1G22250	chr1:7858863-7865249	12.91	19.858	0.621233	0.0004	0.00145813		AT1G31173	chr1:11137364-11138969	3.66518	0.403954	-3.18162	5e-05	0.000205435
	AT5G50790	chr5:20656252-20658001	1.48625	47.175	4.98827	5e-05	0.000205435																										AT1G22340	chr1:7890463-7892090	0.735693	1.43914	0.968032	0.00515	0.0151118		AT1G31190	chr1:11144771-11147678	29.8523	13.3706	-1.15877	5e-05	0.000205435
	AT5G51190	chr5:20800583-20801416	17.9432	39.2511	1.12929	5e-05	0.000205435																										AT1G22440	chr1:7922427-7924944	10.0492	52.0854	2.3738	5e-05	0.000205435		AT1G31290	chr1:11188292-11192317	1.77085	0.319926	-2.46863	5e-05	0.000205435
	AT5G51210	chr5:20820100-20820944	0.554249	1.49997	1.43633	0.01625	0.0419898																										AT1G22500	chr1:7949475-7952832	18.0568	45.6352	1.3376	5e-05	0.000205435		AT1G31330	chr1:11214823-11216037	2738.57	50.2472	-5.76824	5e-05	0.000205435
	AT5G51440	chr5:20891162-20892211	7.4062	11.1274	0.587306	0.0031	0.00955614																										AT1G22600	chr1:7987140-7989217	0.157803	74.0369	8.87398	5e-05	0.000205435		AT1G31335	chr1:11216913-11217393	43.6054	19.8658	-1.13422	5e-05	0.000205435
	AT5G51790	chr5:21039761-21040594	2.36792	4.94249	1.06162	0.00615	0.017724																										AT1G22660	chr1:8017396-8021712	7.77625	12.2471	0.655296	5e-05	0.000205435		AT1G31340	chr1:11217844-11219458	86.9651	54.5986	-0.671572	5e-05	0.000205435
	AT5G52720	chr5:21378856-21379744	6.8814	14.157	1.04074	0.00015	0.000581772																										AT1G22790	chr1:8069486-8071562	20.0012	46.5378	1.21832	5e-05	0.000205435		AT1G31430	chr1:11253935-11255737	2.03769	1.10237	-0.886325	0.00115	0.00386629
	AT5G52760	chr5:21386823-21387703	13.8211	30.009	1.11853	5e-05	0.000205435																										AT1G22800	chr1:8071934-8075037	12.7047	50.4658	1.98995	5e-05	0.000205435		AT1G31540	chr1:11288451-11293753	12.0096	4.04009	-1.57173	5e-05	0.000205435
	AT5G53730	chr5:21807973-21808810	11.9476	22.5511	0.91648	5e-05	0.000205435																										AT1G22830	chr1:8076572-8079116	2.26047	3.63304	0.684556	0.00015	0.000581772		AT1G31550	chr1:11295524-11297379	14.0086	0.538171	-4.7021	5e-05	0.000205435
	AT5G53820	chr5:21853396-21854117	4.13563	12.1928	1.55984	5e-05	0.000205435																										AT1G22840	chr1:8079286-8082875	225.786	340.862	0.59423	5e-05	0.000205435		AT1G31580	chr1:11311168-11311989	876.68	2.86455	-8.2576	5e-05	0.000205435
	AT5G53970	chr5:21910532-21912777	8.64041	15.3723	0.831157	5e-05	0.000205435																										AT1G22880	chr1:8095501-8097709	7.44523	12.2022	0.712755	5e-05	0.000205435		AT1G31690	chr1:11343979-11347767	6.61846	0.0686332	-6.59145	0.0007	0.00244869
	AT5G54130	chr5:21962599-21965604	5.08855	7.9117	0.636734	5e-05	0.000205435																										AT1G22950	chr1:8122338-8127196	12.2465	18.9099	0.626768	0.00045	0.001626		AT1G31800	chr1:11396401-11406259	64.2263	14.9768	-2.10043	5e-05	0.000205435
	AT5G54190	chr5:21990911-21992812	0.270547	1.49053	2.46187	0.00025	0.00093963																										AT1G22990	chr1:8139164-8140202	4.28275	17.5101	2.03158	5e-05	0.000205435		AT1G31812	chr1:11410874-11412204	729.451	288.196	-1.33976	5e-05	0.000205435
	AT5G54490	chr5:22121403-22121931	16.6208	36.5803	1.13808	5e-05	0.000205435																										AT1G23000	chr1:8143403-8145070	6.01769	35.3601	2.55484	5e-05	0.000205435		AT1G31920	chr1:11461854-11463848	5.48396	2.19683	-1.3198	5e-05	0.000205435
	AT5G54660	chr5:22203904-22205152	18.1036	27.2358	0.58923	0.0003	0.00111531																										AT1G23010	chr1:8147263-8149813	5.22679	15.5363	1.57165	5e-05	0.000205435		AT1G31940	chr1:11470055-11471340	26.8375	13.2327	-1.02014	5e-05	0.000205435
	AT5G55010	chr5:22321899-22322229	0.557942	4.53972	3.02441	0.01215	0.0325035																										AT1G23040	chr1:8164958-8165862	10.9431	35.9158	1.7146	5e-05	0.000205435		AT1G32060	chr1:11532532-11534639	624.343	25.8755	-4.59268	5e-05	0.000205435
	AT5G56050	chr5:22700961-22702116	0.666558	1.36592	1.03507	0.01635	0.0422131																										AT1G23120	chr1:8198719-8199557	4.80622	77.1106	4.00396	5e-05	0.000205435		AT1G32070	chr1:11534681-11536338	101.608	16.4124	-2.63016	5e-05	0.000205435
	AT5G56240	chr5:22759802-22764587	18.5397	28.1366	0.601828	5e-05	0.000205435																										AT1G23149	chr1:8206548-8207618	5.67082	11.8218	1.05982	5e-05	0.000205435		AT1G32080	chr1:11537341-11539800	151.985	2.29937	-6.04655	5e-05	0.000205435
	AT5G56250	chr5:22768576-22772896	7.84004	14.8493	0.92146	5e-05	0.000205435																										AT1G23190	chr1:8219868-8224469	53.1747	93.1501	0.808817	5e-05	0.000205435		AT1G32160	chr1:11568664-11570387	45.2886	14.3662	-1.65647	5e-05	0.000205435
	AT5G56370	chr5:22835981-22837941	2.07006	9.29417	2.16665	5e-05	0.000205435																										AT1G23290	chr1:8262983-8263587	561.843	889.906	0.663484	5e-05	0.000205435		AT1G32200	chr1:11601780-11605060	47.6945	15.156	-1.65393	5e-05	0.000205435
	AT5G57660	chr5:23355463-23356989	58.4002	97.6157	0.74114	5e-05	0.000205435																										AT1G23330	chr1:8279587-8281891	7.44171	12.2934	0.724181	5e-05	0.000205435		AT1G32220	chr1:11607853-11609733	67.8949	16.1981	-2.06748	5e-05	0.000205435
	AT5G57685	chr5:23366003-23366867	25.1443	54.9565	1.12806	5e-05	0.000205435																										AT1G23340	chr1:8283643-8286832	2.99174	4.9835	0.736172	0.0002	0.000762212		AT1G32350	chr1:11666976-11668690	4.06268	0.940877	-2.11035	5e-05	0.000205435
	AT5G59340	chr5:23933403-23934690	1.60043	3.52163	1.13779	0.00185	0.00597255																										AT1G23380	chr1:8297290-8302651	5.41505	26.0732	2.26752	5e-05	0.000205435		AT1G32360	chr1:11672930-11675339	33.1614	15.8103	-1.06864	5e-05	0.000205435
	AT5G59390	chr5:23954933-23957151	0.284565	1.32068	2.21446	0.00015	0.000581772																										AT1G23410	chr1:8314923-8315531	29.8563	51.1529	0.776781	5e-05	0.000205435		AT1G32400	chr1:11689105-11691531	81.1506	51.3698	-0.659681	5e-05	0.000205435
	AT5G59510	chr5:23990073-23990696	1.58191	3.3639	1.08847	0.00875	0.0242728																										AT1G23560	chr1:8350792-8354262	1.30049	5.33942	2.03762	0.0001	0.000397268		AT1G32440	chr1:11712161-11715112	21.8535	12.9351	-0.756568	5e-05	0.000205435
	AT5G59820	chr5:24102971-24103787	12.5387	25.9759	1.05079	5e-05	0.000205435																										AT1G23750	chr1:8400150-8401487	15.477	29.2479	0.918207	5e-05	0.000205435		AT1G32460	chr1:11738117-11740361	130.009	48.4877	-1.42292	5e-05	0.000205435
	AT5G60140	chr5:24214076-24215453	0.127924	4.97748	5.28206	0.00735	0.0207825																										AT1G23760	chr1:8402045-8404301	1.02709	3.3984	1.72629	5e-05	0.000205435		AT1G32470	chr1:11738117-11740361	577.961	51.7585	-3.48111	5e-05	0.000205435
	AT5G60910	chr5:24502481-24506143	1.14912	2.78831	1.27886	0.00085	0.00292963																										AT1G23780	chr1:8406685-8408525	22.1872	37.0629	0.74025	5e-05	0.000205435		AT1G32490,AT1G32500	chr1:11742053-11752106	68.2086	39.3489	-0.793629	5e-05	0.000205435
	AT5G61412	chr5:24686754-24687042	5.50944	15.5548	1.49739	0.0061	0.0175999																										AT1G23800	chr1:8412050-8414879	5.55014	9.6277	0.794668	5e-05	0.000205435		AT1G32520	chr1:11758210-11759280	9.89666	1.43822	-2.78266	5e-05	0.000205435
	AT5G61600	chr5:24766385-24767430	62.5489	116.373	0.895703	5e-05	0.000205435																										AT1G23860	chr1:8427355-8429498	26.1065	61.4553	1.23513	5e-05	0.000205435		AT1G32530	chr1:11759458-11762607	19.1468	12.7183	-0.590191	5e-05	0.000205435
	AT5G62165	chr5:24964699-24968520	0.828239	2.13828	1.36833	0.0026	0.00814756																										AT1G23890	chr1:8438765-8440866	8.29719	20.7338	1.32129	5e-05	0.000205435		AT1G32540	chr1:11767503-11769898	13.9664	3.74583	-1.8986	5e-05	0.000205435
	AT5G62730	chr5:25197493-25200033	0.200692	1.10985	2.46731	0.00045	0.001626																										AT1G23935	chr1:8461908-8465943	0.978566	3.05079	1.64044	5e-05	0.000205435		AT1G32550	chr1:11771765-11774187	72.6486	16.9268	-2.10163	5e-05	0.000205435
	AT5G62770	chr5:25210494-25211607	5.10964	8.55148	0.742953	0.0008	0.00276943																										AT1G23940	chr1:8466093-8469346	1.16061	8.58562	2.88704	5e-05	0.000205435		AT1G32640	chr1:11798809-11800988	60.061	20.2249	-1.5703	5e-05	0.000205435
	AT5G63090	chr5:25308571-25310973	3.11136	5.03922	0.695654	0.00785	0.0220408																										AT1G23950	chr1:8469533-8471417	25.434	41.0541	0.690767	5e-05	0.000205435		AT1G32700	chr1:11827432-11829759	51.7395	21.8804	-1.24163	5e-05	0.000205435
	AT5G63225	chr5:25356132-25356740	0.879727	2.24099	1.34901	0.0178	0.045505																										AT1G23970	chr1:8482012-8483875	9.46254	19.6137	1.05156	5e-05	0.000205435		AT1G32920	chr1:11928806-11929302	483.588	74.9523	-2.68973	5e-05	0.000205435
	AT5G63580	chr5:25454729-25456476	1.69924	4.76436	1.48739	5e-05	0.000205435																										AT1G24050	chr1:8507009-8508864	80.73	136.694	0.759774	5e-05	0.000205435		AT1G32928	chr1:11931202-11931801	25.2162	7.98283	-1.65938	5e-05	0.000205435
	AT5G64080	chr5:25645262-25646735	15.371	24.6984	0.684205	5e-05	0.000205435																										AT1G24095	chr1:8523246-8524929	4.01335	8.09658	1.0125	5e-05	0.000205435		AT1G32960	chr1:11945306-11948650	1.65241	0.0367368	-5.4912	0.00895	0.0247624
	AT5G64552	chr5:25801527-25804980	6.22852	9.4555	0.602265	5e-05	0.000205435																										AT1G24130	chr1:8534182-8535430	0.555669	1.22987	1.14621	0.0047	0.0139152		AT1G32990	chr1:11955784-11957284	396.717	71.4278	-2.47355	5e-05	0.000205435
	AT5G64700	chr5:25865171-25866927	2.78006	4.41316	0.666696	0.00825	0.023037																										AT1G24180	chr1:8560524-8563495	60.0283	136.618	1.18644	5e-05	0.000205435		AT1G33030	chr1:11962745-11966276	3.58553	1.81627	-0.981207	0.0001	0.000397268
	AT5G64870	chr5:25929537-25931384	1.92427	3.31524	0.784802	0.00135	0.0044773																										AT1G24260	chr1:8593636-8596105	12.1275	63.7136	2.39332	5e-05	0.000205435		AT1G33080	chr1:11985706-11990482	5.10465	2.87515	-0.828175	0.0002	0.000762212
	AT5G65140	chr5:26019587-26022222	5.12166	20.2827	1.98557	5e-05	0.000205435																										AT1G24265	chr1:8600464-8603801	3.80664	8.79338	1.2079	5e-05	0.000205435		AT1G33170	chr1:12027083-12030539	19.3751	2.51304	-2.94669	5e-05	0.000205435
	AT5G66440	chr5:26530234-26531097	23.5985	37.4274	0.665397	5e-05	0.000205435																										AT1G24280	chr1:8609444-8614277	15.4363	28.6784	0.893641	5e-05	0.000205435		AT1G33240	chr1:12051470-12054546	45.8671	12.786	-1.8429	5e-05	0.000205435
	AT5G66700	chr5:26634319-26635885	0.872967	1.86116	1.0922	0.01275	0.0339122																										AT1G24310	chr1:8624060-8630971	15.0656	22.8678	0.602059	5e-05	0.000205435		AT1G33340	chr1:12087579-12088958	1.67976	0.544129	-1.62623	0.00035	0.00128799
	AT5G67110	chr5:26785105-26786383	7.12686	20.0882	1.49501	5e-05	0.000205435																										AT1G24320	chr1:8624060-8630971	0.415439	1.80012	2.11539	0.00055	0.00195999		AT1G33475	chr1:12147275-12148249	4.17088	0.63075	-2.72521	5e-05	0.000205435
																																	AT1G24340	chr1:8635208-8643478	10.2656	18.4414	0.845131	0.004	0.0120339		AT1G33590	chr1:12177776-12179413	176.776	69.0256	-1.35672	5e-05	0.000205435
																																	AT1G24430	chr1:8658002-8659506	1.14247	2.67388	1.22678	0.0001	0.000397268		AT1G33600	chr1:12180775-12182363	83.6552	6.77137	-3.62694	5e-05	0.000205435
																																	AT1G24450	chr1:8664152-8665289	20.6143	36.1848	0.811736	5e-05	0.000205435		AT1G33610	chr1:12188909-12190418	16.1409	1.7973	-3.16682	5e-05	0.000205435
																																	AT1G24470	chr1:8674055-8677159	0.662174	5.71369	3.10914	5e-05	0.000205435		AT1G33760	chr1:12237877-12238598	3.56473	0.360047	-3.30753	0.0003	0.00111531
																																	AT1G24580	chr1:8710179-8710824	1.03971	135.029	7.02095	5e-05	0.000205435		AT1G33810	chr1:12265032-12266847	149.086	85.2459	-0.806446	5e-05	0.000205435
																																	AT1G24735	chr1:8757863-8763355	1.34664	24.9203	4.20989	0.003	0.00927778		AT1G33811	chr1:12267865-12269913	68.4782	5.77858	-3.56686	5e-05	0.000205435
																																	AT1G25270	chr1:8857725-8859909	0	1.1411	inf	5e-05	0.000205435		AT1G33930	chr1:12323887-12327084	1.60915	0.223049	-2.85086	0.00135	0.0044773
																																	AT1G25375	chr1:8900152-8903257	7.61886	11.7494	0.62494	5e-05	0.000205435		AT1G33960	chr1:12346231-12348513	7.66663	0	#NAME?	5e-05	0.000205435
																																	AT1G25380	chr1:8903469-8906002	22.1204	47.863	1.11353	5e-05	0.000205435		AT1G33970	chr1:12349459-12351246	84.8543	35.9608	-1.23856	5e-05	0.000205435
																																	AT1G25420	chr1:8916058-8918232	18.0436	27.6271	0.614596	5e-05	0.000205435		AT1G34000	chr1:12355567-12358966	193.575	25.3802	-2.93112	5e-05	0.000205435
																																	AT1G25422	chr1:8918851-8919892	1.16272	3.2527	1.48413	5e-05	0.000205435		AT1G34245	chr1:12472867-12473754	12.0434	1.47084	-3.03353	5e-05	0.000205435
																																	AT1G25510	chr1:8959185-8960848	5.11113	13.3148	1.38132	5e-05	0.000205435		AT1G34260	chr1:12485966-12492169	9.04626	3.19181	-1.50295	5e-05	0.000205435
																																	AT1G25530	chr1:8962124-8967428	6.04503	46.4339	2.94135	5e-05	0.000205435		AT1G34330	chr1:12528094-12529132	1.47242	0.398877	-1.88418	0.0014	0.00462917
																																	AT1G25580	chr1:8996767-8999860	9.28089	14.47	0.640727	5e-05	0.000205435		AT1G34340	chr1:12530826-12534162	12.3493	5.34352	-1.20857	5e-05	0.000205435
																																	AT1G26190	chr1:9057095-9061086	6.1248	17.367	1.50362	5e-05	0.000205435		AT1G34430	chr1:12587751-12590192	75.6549	43.4738	-0.799286	5e-05	0.000205435
																																	AT1G26260	chr1:9086852-9089378	3.46658	19.4825	2.4906	5e-05	0.000205435		AT1G34510	chr1:12615732-12617032	5.28447	1.82262	-1.53574	5e-05	0.000205435
																																	AT1G26270	chr1:9089523-9092457	27.3795	41.2406	0.590969	5e-05	0.000205435		AT1G34760	chr1:12743820-12745648	9.60951	2.1359	-2.16962	5e-05	0.000205435
																																	AT1G26300	chr1:9095899-9099754	19.4935	36.697	0.912668	5e-05	0.000205435		AT1G35140	chr1:12851996-12853128	78.6414	8.28513	-3.24669	5e-05	0.000205435
																																	AT1G26355	chr1:9117949-9118611	0	2.10538	inf	5e-05	0.000205435		AT1G35180	chr1:12877106-12878719	7.36175	1.59661	-2.20504	5e-05	0.000205435
																																	AT1G26470	chr1:9155090-9156246	45.6012	74.6875	0.711793	5e-05	0.000205435		AT1G35210	chr1:12896651-12897402	5.69665	1.68903	-1.75392	5e-05	0.000205435
																																	AT1G26515	chr1:9161809-9162910	0	6.24651	inf	5e-05	0.000205435		AT1G35230	chr1:12917148-12917763	13.8579	6.34232	-1.12763	5e-05	0.000205435
																																	AT1G26520	chr1:9163245-9167490	6.04524	9.76465	0.691769	5e-05	0.000205435		AT1G35340	chr1:12977667-12979910	47.0361	13.8031	-1.76878	5e-05	0.000205435
																																	AT1G26590	chr1:9189623-9190709	0.282774	1.28758	2.18694	0.00075	0.00260957		AT1G35350	chr1:12981250-12984583	16.5934	0.39713	-5.38486	5e-05	0.000205435
																																	AT1G26665	chr1:9214173-9215552	58.584	236.775	2.01494	5e-05	0.000205435		AT1G35420	chr1:13026237-13027684	56.121	16.675	-1.75086	5e-05	0.000205435
																																	AT1G26690	chr1:9224144-9225775	23.0935	43.2356	0.904736	5e-05	0.000205435		AT1G35430	chr1:13030552-13031152	17.6401	10.8325	-0.703487	0.00145	0.00478114
																																	AT1G26762	chr1:9253630-9254167	1.35739	6.14222	2.17793	5e-05	0.000205435		AT1G35612	chr1:13145642-13146693	12.3316	5.69369	-1.11492	5e-05	0.000205435
																																	AT1G26770	chr1:9259604-9261313	28.6009	107.1	1.90483	5e-05	0.000205435		AT1G35680	chr1:13208735-13210418	492.924	80.275	-2.61834	5e-05	0.000205435
																																	AT1G26780	chr1:9271028-9272463	0.564627	4.86245	3.10631	5e-05	0.000205435		AT1G35710	chr1:13220939-13224681	8.37011	3.4935	-1.26058	5e-05	0.000205435
																																	AT1G26820	chr1:9292445-9293784	8.48877	17.8593	1.07305	5e-05	0.000205435		AT1G36320	chr1:13671813-13674098	79.3931	25.9998	-1.61051	5e-05	0.000205435
																																	AT1G26910	chr1:9321649-9322965	20.4124	42.4704	1.05701	5e-05	0.000205435		AT1G36370	chr1:13696041-13698639	83.5152	25.6474	-1.70323	5e-05	0.000205435
																																	AT1G26930	chr1:9336056-9337786	8.63638	17.9933	1.05896	5e-05	0.000205435		AT1G36390	chr1:13700813-13703572	48.6161	8.26587	-2.5562	5e-05	0.000205435
																																	AT1G26940	chr1:9343125-9345145	9.05315	25.3412	1.48499	5e-05	0.000205435		AT1G36622	chr1:13836130-13836954	9.34847	0.478618	-4.28778	0.00115	0.00386629
																																	AT1G26960	chr1:9355919-9357460	8.95682	17.8772	0.997058	5e-05	0.000205435		AT1G36940	chr1:14003865-14005502	7.20072	1.14667	-2.65069	5e-05	0.000205435
																																	AT1G26970	chr1:9359681-9361833	0.507953	2.3904	2.23449	5e-05	0.000205435		AT1G37130	chr1:14158526-14161938	452.294	235.104	-0.943965	5e-05	0.000205435
																																	AT1G27030	chr1:9381802-9383984	33.8695	184.271	2.44377	5e-05	0.000205435		AT1G38131	chr1:14293063-14296191	1.87666	1.03974	-0.851949	0.00075	0.00260957
																																	AT1G27120	chr1:9421176-9424069	4.76311	9.6885	1.02437	5e-05	0.000205435		AT1G42430	chr1:15891370-15894444	20.3546	12.5473	-0.697983	5e-05	0.000205435
																																	AT1G27140	chr1:9427857-9428716	3.45527	5.74714	0.734044	0.00685	0.019525		AT1G42470	chr1:15926986-15935208	11.2999	5.39941	-1.06544	5e-05	0.000205435
																																	AT1G27150	chr1:9429046-9432274	18.2537	32.3616	0.82609	5e-05	0.000205435		AT1G42540	chr1:15973053-15976703	10.2598	6.39099	-0.68289	5e-05	0.000205435
																																	AT1G27170	chr1:9433487-9439417	1.09475	1.82428	0.736732	0.0001	0.000397268		AT1G42550	chr1:15977013-15979952	44.9691	7.11606	-2.65978	5e-05	0.000205435
																																	AT1G27300	chr1:9483156-9485896	43.9676	84.3295	0.939599	5e-05	0.000205435		AT1G42960	chr1:16125781-16127288	245.96	95.3763	-1.36672	5e-05	0.000205435
																																	AT1G27420	chr1:9519107-9520520	2.00413	7.29977	1.86487	5e-05	0.000205435		AT1G42970	chr1:16127380-16129843	738.242	90.1354	-3.03393	5e-05	0.000205435
																																	AT1G27435	chr1:9527573-9528878	81.8155	134.727	0.719591	5e-05	0.000205435		AT1G43560	chr1:16398098-16399878	136.318	11.2027	-3.60505	5e-05	0.000205435
																																	AT1G27440	chr1:9529140-9531375	5.74071	9.02924	0.653376	5e-05	0.000205435		AT1G43590	chr1:16414120-16414627	1.39193	0	#NAME?	5e-05	0.000205435
																																	AT1G27461	chr1:9537745-9539013	0	148.869	inf	5e-05	0.000205435		AT1G43670	chr1:16468043-16470500	238.246	44.2161	-2.42981	5e-05	0.000205435
																																	AT1G27470	chr1:9540112-9544292	12.6646	19.2234	0.602061	5e-05	0.000205435		AT1G43910	chr1:16654029-16657658	9.82389	3.58372	-1.45484	0.00015	0.000581772
																																	AT1G27530	chr1:9562590-9563963	118.717	242.411	1.02993	5e-05	0.000205435		AT1G44000	chr1:16708067-16709713	40.4858	12.6639	-1.6767	5e-05	0.000205435
																																	AT1G27595	chr1:9596359-9606101	8.87951	14.6019	0.717605	5e-05	0.000205435		AT1G44350	chr1:16834209-16838286	18.3148	6.28582	-1.54284	5e-05	0.000205435
																																	AT1G27670	chr1:9627571-9628496	2.51846	6.58498	1.38664	5e-05	0.000205435		AT1G44446	chr1:16848358-16851224	27.5142	11.5136	-1.25683	5e-05	0.000205435
																																	AT1G27680	chr1:9631284-9634597	11.692	24.9154	1.09152	5e-05	0.000205435		AT1G44575	chr1:16871695-16873383	990.348	86.802	-3.51214	5e-05	0.000205435
																																	AT1G27860	chr1:9704557-9706238	0	2.41049	inf	5e-05	0.000205435		AT1G44770	chr1:16907538-16909495	39.879	24.7652	-0.687312	5e-05	0.000205435
																																	AT1G27880	chr1:9708923-9714089	1.49503	2.91582	0.963729	5e-05	0.000205435		AT1G44790	chr1:16909707-16913664	36.5581	16.5921	-1.13969	5e-05	0.000205435
																																	AT1G27900	chr1:9715452-9720568	12.1522	18.2583	0.587331	5e-05	0.000205435		AT1G44920	chr1:16975603-16984419	83.2865	22.6153	-1.88078	5e-05	0.000205435
																																	AT1G27950	chr1:9740703-9742159	257.816	505.661	0.97183	5e-05	0.000205435		AT1G45010	chr1:17013399-17015497	14.8232	6.63181	-1.16038	5e-05	0.000205435
																																	AT1G27960	chr1:9742187-9745787	4.22636	6.84496	0.695628	5e-05	0.000205435		AT1G45165	chr1:17090676-17091464	47.2003	14.1993	-1.73297	5e-05	0.000205435
																																	AT1G27990	chr1:9752798-9753952	0	189.421	inf	5e-05	0.000205435		AT1G45170	chr1:17095979-17098006	19.6335	10.1009	-0.958828	5e-05	0.000205435
																																	AT1G28110	chr1:9801081-9806896	13.3733	20.1851	0.593935	0.0001	0.000397268		AT1G45191	chr1:17116043-17119174	2.97061	0.091079	-5.0275	0.0003	0.00111531
																																	AT1G28130	chr1:9825285-9828067	12.5633	27.731	1.14229	5e-05	0.000205435		AT1G45201	chr1:17123820-17128651	126.463	41.9185	-1.59306	5e-05	0.000205435
																																	AT1G28290	chr1:9889124-9890993	194.805	312.43	0.681504	5e-05	0.000205435		AT1G45230	chr1:17169536-17171472	52.3222	26.7565	-0.967537	5e-05	0.000205435
																																	AT1G28300	chr1:9896866-9899876	0.0736743	1.77305	4.58892	0.0094	0.0258756		AT1G45249	chr1:17165126-17167907	15.7405	7.41781	-1.08542	5e-05	0.000205435
																																	AT1G28350	chr1:9944035-9949800	17.2862	26.4304	0.612572	5e-05	0.000205435		AT1G45474	chr1:17179301-17182957	128.853	9.10712	-3.82259	5e-05	0.000205435
																																	AT1G28360	chr1:9951847-9952740	1.69097	78.1989	5.53123	5e-05	0.000205435		AT1G47128	chr1:17282824-17285670	416.241	140.356	-1.56833	5e-05	0.000205435
																																	AT1G28390	chr1:9963592-9968301	6.43172	15.1347	1.23459	0.00125	0.00417494		AT1G47395	chr1:17383033-17383408	103.891	40.4293	-1.3616	5e-05	0.000205435
																																	AT1G28410	chr1:9976181-9979267	12.2654	20.8811	0.7676	5e-05	0.000205435		AT1G47400	chr1:17385716-17386186	40.9293	23.7541	-0.78496	5e-05	0.000205435
																																	AT1G28470	chr1:10010180-10012198	1.23545	3.3509	1.43951	5e-05	0.000205435		AT1G47490	chr1:17424668-17427475	43.3569	24.4846	-0.824388	5e-05	0.000205435
																																	AT1G28500	chr1:10018690-10020350	0	1.52719	inf	5e-05	0.000205435		AT1G47520	chr1:17443287-17446628	1.62679	0.105754	-3.94325	5e-05	0.000205435
																																	AT1G28540	chr1:10035663-10036956	35.0601	82.8302	1.24033	5e-05	0.000205435		AT1G47580	chr1:17485649-17486463	22.9905	2.9066	-2.98363	5e-05	0.000205435
																																	AT1G28560	chr1:10038037-10041544	1.53855	2.71956	0.821808	0.00035	0.00128799		AT1G47655	chr1:17525364-17526306	4.79238	2.43386	-0.977495	0.00015	0.000581772
																																	AT1G28640	chr1:10067562-10069177	0	5.86982	inf	5e-05	0.000205435		AT1G47950,AT1G47960	chr1:17675487-17683629	11.3977	6.11766	-0.897696	5e-05	0.000205435
																																	AT1G28680	chr1:10077922-10080029	19.3172	29.2583	0.598956	5e-05	0.000205435		AT1G48030	chr1:17717132-17719141	160.023	92.6912	-0.787776	5e-05	0.000205435
																																	AT1G28760	chr1:10103157-10104588	3.11772	5.42305	0.798613	5e-05	0.000205435		AT1G48210	chr1:17798430-17801987	33.8588	21.5676	-0.650668	5e-05	0.000205435
																																	AT1G28815	chr1:10095796-10096374	2.6384	10.1844	1.94863	5e-05	0.000205435		AT1G48240	chr1:17809006-17811895	18.8034	12.3483	-0.606685	5e-05	0.000205435
																																	AT1G29000	chr1:10113017-10114340	1.02128	2.1923	1.10207	0.00455	0.0135149		AT1G48260	chr1:17813975-17817283	1.77528	0.611882	-1.53672	0.00015	0.000581772
																																	AT1G29020	chr1:10120496-10122902	0.704533	2.11334	1.58478	5e-05	0.000205435		AT1G48300	chr1:17847355-17853807	262.815	165.332	-0.668679	5e-05	0.000205435
																																	AT1G29030	chr1:10129034-10133961	6.18607	10.2776	0.732408	5e-05	0.000205435		AT1G48320	chr1:17854116-17855811	34.1751	20.8246	-0.71466	5e-05	0.000205435
																																	AT1G29040,AT1G29041	chr1:10134068-10139208	29.6491	45.0568	0.603756	0.0153	0.0398498		AT1G48330	chr1:17863836-17864386	20.3079	3.99373	-2.34624	5e-05	0.000205435
																																	AT1G29050	chr1:10134068-10139208	12.7968	34.0233	1.41074	5e-05	0.000205435		AT1G48350	chr1:17867203-17868342	695.829	126.549	-2.45904	5e-05	0.000205435
																																	AT1G29160	chr1:10183796-10184324	8.58749	14.4792	0.753678	0.00125	0.00417494		AT1G48450	chr1:17906986-17910450	95.7014	32.7541	-1.54687	5e-05	0.000205435
																																	AT1G29170	chr1:10190213-10194900	5.05389	10.6761	1.07891	5e-05	0.000205435		AT1G48460	chr1:17911345-17913300	16.9079	8.86225	-0.931948	5e-05	0.000205435
																																	AT1G29179,AT1G29180	chr1:10198763-10200962	0.382559	3.24136	3.08284	5e-05	0.000205435		AT1G48520	chr1:17940087-17942822	44.9985	14.3276	-1.65108	5e-05	0.000205435
																																	AT1G29195	chr1:10202535-10203396	1.95193	9.80572	2.32872	5e-05	0.000205435		AT1G48570	chr1:17952858-17957719	26.8677	15.5951	-0.784781	5e-05	0.000205435
																																	AT1G29280	chr1:10236366-10237467	15.8638	58.9289	1.89324	5e-05	0.000205435		AT1G48970	chr1:18112457-18117833	11.5083	7.62296	-0.594248	0.0001	0.000397268
																																	AT1G29290	chr1:10244965-10245572	3.4111	8.088	1.24555	0.0001	0.000397268		AT1G49010	chr1:18132644-18133925	18.8071	7.75656	-1.27779	5e-05	0.000205435
																																	AT1G29320	chr1:10255320-10261112	12.0083	21.0365	0.80887	5e-05	0.000205435		AT1G49130	chr1:18174739-18176022	22.559	0.253128	-6.47769	5e-05	0.000205435
																																	AT1G29330	chr1:10255320-10261112	12.0969	48.9535	2.01678	5e-05	0.000205435		AT1G49180	chr1:18184653-18187529	6.70258	3.60162	-0.896071	5e-05	0.000205435
																																	AT1G29350	chr1:10268468-10273788	15.7007	25.5807	0.704224	5e-05	0.000205435		AT1G49200	chr1:18198226-18199168	12.7196	1.81674	-2.80763	5e-05	0.000205435
																																	AT1G29357	chr1:10274047-10275718	12.205	27.5632	1.17528	5e-05	0.000205435		AT1G49210	chr1:18201888-18202764	3.65579	0.711192	-2.36187	5e-05	0.000205435
																																	AT1G29410	chr1:10297876-10300005	4.8717	8.75028	0.844905	5e-05	0.000205435		AT1G49230	chr1:18209260-18210128	11.3697	3.314	-1.77855	5e-05	0.000205435
																																	AT1G29630	chr1:10349426-10353736	3.28858	6.10529	0.892595	5e-05	0.000205435		AT1G49380	chr1:18276706-18279528	26.697	6.56058	-2.02478	5e-05	0.000205435
																																	AT1G29640	chr1:10355702-10356482	2.882	5.13044	0.832012	0.00265	0.00828878		AT1G49470	chr1:18310493-18311634	11.5372	1.3671	-3.0771	5e-05	0.000205435
																																	AT1G29770	chr1:10424575-10425801	0.864779	3.87541	2.16395	5e-05	0.000205435		AT1G49500	chr1:18321294-18322284	268.678	26.2838	-3.35363	5e-05	0.000205435
																																	AT1G29790	chr1:10429975-10432034	19.2688	30.7986	0.676597	5e-05	0.000205435		AT1G49510	chr1:18326869-18328610	33.8636	14.2706	-1.24668	5e-05	0.000205435
																																	AT1G29810	chr1:10432600-10437506	12.0992	19.6994	0.703245	0.0009	0.00308631		AT1G49620	chr1:18365490-18366559	5.39836	2.04849	-1.39796	5e-05	0.000205435
																																	AT1G29820	chr1:10437656-10440786	9.09646	15.4561	0.764797	5e-05	0.000205435		AT1G49630	chr1:18367592-18375381	12.6122	6.62044	-0.929818	5e-05	0.000205435
																																	AT1G29860	chr1:10454481-10455785	0.526334	1.6754	1.67045	0.0007	0.00244869		AT1G49650	chr1:18377251-18378634	30.1111	9.59579	-1.64982	5e-05	0.000205435
																																	AT1G29980	chr1:10503277-10506117	19.1351	92.5348	2.27378	5e-05	0.000205435		AT1G49720	chr1:18400091-18405681	29.3236	12.7197	-1.205	5e-05	0.000205435
																																	AT1G30070	chr1:10546590-10548151	10.9754	23.3388	1.08846	5e-05	0.000205435		AT1G49750	chr1:18410928-18412801	82.4861	5.7802	-3.83496	5e-05	0.000205435
																																	AT1G30080	chr1:10550946-10553215	1.55616	2.86322	0.879651	0.00055	0.00195999		AT1G49840	chr1:18452069-18454358	11.7165	6.37514	-0.878014	5e-05	0.000205435
																																	AT1G30100	chr1:10571339-10573365	0.0307966	4.39122	7.1557	0.0026	0.00814756		AT1G49880	chr1:18464016-18466077	7.65245	3.6598	-1.06416	5e-05	0.000205435
																																	AT1G30110	chr1:10581734-10584080	12.6759	32.9284	1.37724	5e-05	0.000205435		AT1G49970	chr1:18498638-18504609	150.56	57.4747	-1.38934	5e-05	0.000205435
																																	AT1G30160	chr1:10606209-10607810	0.605377	12.985	4.42287	5e-05	0.000205435		AT1G49975	chr1:18504801-18505597	69.5081	6.69092	-3.3769	5e-05	0.000205435
																																	AT1G30230	chr1:10638910-10640782	407.598	799.036	0.971112	5e-05	0.000205435		AT1G49990	chr1:18513627-18517249	2.41989	0.844858	-1.51816	0.00265	0.00828878
																																	AT1G30270	chr1:10654856-10658897	26.6503	63.1001	1.24349	5e-05	0.000205435		AT1G50020	chr1:18517585-18521695	75.5728	21.8954	-1.78724	0.00395	0.0118979
																																	AT1G30490	chr1:10796134-10800961	12.1828	19.0969	0.648501	5e-05	0.000205435		AT1G50040	chr1:18542129-18543948	17.2805	0.788201	-4.45444	5e-05	0.000205435
																																	AT1G30500	chr1:10804449-10806319	11.0422	18.5089	0.745198	5e-05	0.000205435		AT1G50250	chr1:18614208-18617063	80.3636	33.998	-1.24109	5e-05	0.000205435
																																	AT1G30510	chr1:10806984-10809188	31.0191	106.473	1.77925	5e-05	0.000205435		AT1G50280	chr1:18622025-18626395	5.70433	1.43187	-1.99415	5e-05	0.000205435
																																	AT1G30515	chr1:10809288-10809915	1.2432	20.7321	4.05973	5e-05	0.000205435		AT1G50320	chr1:18638383-18639536	203.772	45.4765	-2.16376	5e-05	0.000205435
																																	AT1G30530	chr1:10814658-10816583	23.6587	77.0773	1.70394	5e-05	0.000205435		AT1G50440	chr1:18685776-18690371	22.8985	12.877	-0.830457	5e-05	0.000205435
																																	AT1G30600	chr1:10841141-10845050	8.00933	14.4063	0.84695	5e-05	0.000205435		AT1G50450	chr1:18685776-18690371	38.2894	9.73301	-1.97599	5e-05	0.000205435
																																	AT1G30620	chr1:10854548-10858244	10.4629	16.8496	0.687431	5e-05	0.000205435		AT1G50575	chr1:18728718-18730409	16.1422	8.24607	-0.969057	5e-05	0.000205435
																																	AT1G30650	chr1:10868302-10871297	3.37037	19.0835	2.50135	5e-05	0.000205435		AT1G50590	chr1:18732377-18734053	2.8265	1.34828	-1.06789	0.002	0.00641533
																																	AT1G30660	chr1:10876852-10879017	0.249834	1.36889	2.45396	0.0012	0.00402069		AT1G50600	chr1:18737131-18739547	27.2577	13.9483	-0.966576	5e-05	0.000205435
																																	AT1G30700	chr1:10892569-10894572	5.11258	14.661	1.51986	5e-05	0.000205435		AT1G50732	chr1:18802687-18803363	37.6364	0.750713	-5.64772	5e-05	0.000205435
																																	AT1G30750	chr1:10904906-10905709	8.35168	29.2615	1.80887	5e-05	0.000205435		AT1G50840	chr1:18839106-18844559	17.2761	6.8697	-1.33046	5e-05	0.000205435
																																	AT1G30760	chr1:10918277-10920677	3.30257	8.6956	1.3967	5e-05	0.000205435		AT1G50900	chr1:18866196-18869933	191.892	34.7211	-2.46641	5e-05	0.000205435
																																	AT1G30835	chr1:10966906-10968878	13.7141	26.0211	0.924022	5e-05	0.000205435		AT1G51080	chr1:18927876-18930752	12.699	2.95765	-2.1022	0.0039	0.0117621
																																	AT1G30845	chr1:10979645-10980688	6.90749	12.0902	0.8076	5e-05	0.000205435		AT1G51090	chr1:18932936-18933950	9.54796	2.21812	-2.10585	5e-05	0.000205435
																																	AT1G30850	chr1:10985077-10986295	0.720428	1.4458	1.00494	0.0081	0.0226568		AT1G51100	chr1:18934307-18935193	40.6793	5.60544	-2.8594	5e-05	0.000205435
																																	AT1G30860	chr1:10986522-10989504	1.85202	2.89294	0.64344	0.00075	0.00260957		AT1G51110	chr1:18935328-18937665	81.9152	6.07015	-3.75433	5e-05	0.000205435
																																	AT1G30870	chr1:10991484-10993023	19.4719	47.5757	1.28883	5e-05	0.000205435		AT1G51310	chr1:19018978-19021804	16.9466	6.35171	-1.41578	5e-05	0.000205435
																																	AT1G30900	chr1:10997274-11000543	4.40876	6.79913	0.624978	0.00015	0.000581772		AT1G51400	chr1:19050343-19053534	834.526	40.0223	-4.38208	5e-05	0.000205435
																																	AT1G30935	chr1:11017435-11018990	0.436834	5.10072	3.54555	5e-05	0.000205435		AT1G51405	chr1:19057779-19059582	3.42258	1.30905	-1.38656	5e-05	0.000205435
																																	AT1G30940	chr1:11021983-11023320	0	3.36357	inf	5e-05	0.000205435		AT1G51500	chr1:19097796-19101080	59.478	31.5837	-0.913176	5e-05	0.000205435
																																	AT1G30990	chr1:11052129-11053063	0.429481	2.80842	2.70909	0.0172	0.0441518		AT1G51570	chr1:19122169-19124688	57.8183	37.708	-0.616657	5e-05	0.000205435
																																	AT1G31020	chr1:11057104-11058867	13.6056	21.251	0.64333	5e-05	0.000205435		AT1G51610	chr1:19136250-19139918	25.8985	8.21729	-1.65613	5e-05	0.000205435
																																	AT1G31050	chr1:11075626-11079240	1.73683	2.85096	0.714993	0.0038	0.0114923		AT1G51620	chr1:19140129-19141787	1.7261	0.514993	-1.74489	5e-05	0.000205435
																																	AT1G31120	chr1:11104300-11107763	6.70898	10.4991	0.646105	5e-05	0.000205435		AT1G51700	chr1:19174069-19175189	18.7488	6.13561	-1.61152	5e-05	0.000205435
																																	AT1G31175	chr1:11140548-11142630	4.56564	7.1052	0.638058	5e-05	0.000205435		AT1G51760	chr1:19199418-19201642	51.3399	31.217	-0.717751	5e-05	0.000205435
																																	AT1G31280	chr1:11181710-11185344	3.94357	7.10883	0.850112	5e-05	0.000205435		AT1G51805	chr1:19220976-19225690	42.3245	0.623284	-6.08546	5e-05	0.000205435
																																	AT1G31310	chr1:11198352-11200141	3.64607	5.50712	0.594956	0.002	0.00641533		AT1G51820	chr1:19237406-19241883	1.403	0.468809	-1.58144	5e-05	0.000205435
																																	AT1G31320	chr1:11213016-11214382	5.4155	21.9589	2.01964	5e-05	0.000205435		AT1G51890	chr1:19274657-19278528	3.94774	2.08053	-0.924078	5e-05	0.000205435
																																	AT1G31350	chr1:11221334-11222786	6.34552	12.6257	0.992558	5e-05	0.000205435		AT1G51940	chr1:19295903-19299118	32.8689	12.1292	-1.43824	5e-05	0.000205435
																																	AT1G31355	chr1:11228987-11229990	0.910121	3.86784	2.0874	5e-05	0.000205435		AT1G51950	chr1:19305314-19307510	32.9536	11.9951	-1.45798	5e-05	0.000205435
																																	AT1G31460,AT1G31470	chr1:11261540-11264963	4.00316	10.6142	1.40678	5e-05	0.000205435		AT1G52000	chr1:19333158-19336115	24.3675	3.2397	-2.91102	5e-05	0.000205435
																																	AT1G31480,AT1G31485	chr1:11265879-11273294	5.76078	9.99911	0.795536	5e-05	0.000205435		AT1G52040	chr1:19350374-19352782	10.3905	5.00085	-1.05502	5e-05	0.000205435
																																	AT1G31750	chr1:11370658-11372077	1.3775	56.4702	5.35736	5e-05	0.000205435		AT1G52190	chr1:19434508-19438971	38.9255	4.25205	-3.19449	5e-05	0.000205435
																																	AT1G31760	chr1:11372424-11373483	10.4032	74.6994	2.84407	5e-05	0.000205435		AT1G52200	chr1:19442067-19443529	64.178	38.4134	-0.740469	5e-05	0.000205435
																																	AT1G31770	chr1:11374892-11377794	9.49729	33.0464	1.79891	5e-05	0.000205435		AT1G52220	chr1:19453568-19454697	306.708	12.4868	-4.61839	5e-05	0.000205435
																																	AT1G31830	chr1:11418624-11420837	12.5029	21.1813	0.760531	5e-05	0.000205435		AT1G52230	chr1:19454835-19455668	1265.9	25.8077	-5.61622	5e-05	0.000205435
																																	AT1G31850	chr1:11430221-11433699	51.3548	84.1808	0.71299	5e-05	0.000205435		AT1G52240	chr1:19455765-19459586	10.2568	1.83074	-2.48607	5e-05	0.000205435
																																	AT1G31880	chr1:11445489-11450189	2.05059	5.6961	1.47393	5e-05	0.000205435		AT1G52270	chr1:19463677-19464355	5.97167	2.51918	-1.24518	5e-05	0.000205435
																																	AT1G31885	chr1:11450459-11451985	1.02208	9.84878	3.26843	5e-05	0.000205435		AT1G52280	chr1:19467968-19469586	36.118	18.5108	-0.964351	5e-05	0.000205435
																																	AT1G31950	chr1:11475806-11478194	2.37185	5.62177	1.24501	5e-05	0.000205435		AT1G52290	chr1:19470032-19472449	8.1242	0.39286	-4.37014	5e-05	0.000205435
																																	AT1G32050	chr1:11528444-11531281	103.021	157.683	0.614082	5e-05	0.000205435		AT1G52342	chr1:19492254-19492769	61.4299	27.2902	-1.17056	5e-05	0.000205435
																																	AT1G32190	chr1:11592954-11595982	5.47161	19.3196	1.82003	5e-05	0.000205435		AT1G52400	chr1:19515142-19518411	103.573	23.0164	-2.16991	5e-05	0.000205435
																																	AT1G32210	chr1:11605856-11607768	104.941	208.784	0.992429	5e-05	0.000205435		AT1G52410	chr1:19520727-19525624	15.8135	7.20999	-1.13309	5e-05	0.000205435
																																	AT1G32240	chr1:11625699-11630626	3.2741	12.4964	1.93234	5e-05	0.000205435		AT1G52510	chr1:19559982-19565272	76.0455	9.59925	-2.98587	5e-05	0.000205435
																																	AT1G32380	chr1:11681751-11684478	10.6914	26.3318	1.30036	5e-05	0.000205435		AT1G52550	chr1:19572926-19574030	8.63388	4.43195	-0.962067	0.00015	0.000581772
																																	AT1G32560	chr1:11774483-11775279	0.213573	971.963	12.152	0.0038	0.0114923		AT1G52590	chr1:19587636-19590273	49.1936	23.0895	-1.09123	5e-05	0.000205435
																																	AT1G32583	chr1:11785805-11788286	0.756619	2.7958	1.88562	5e-05	0.000205435		AT1G52618	chr1:19603146-19603662	12.3202	5.06404	-1.28266	5e-05	0.000205435
																																	AT1G32710	chr1:11833112-11833706	0	1.27862	inf	5e-05	0.000205435		AT1G52770	chr1:19655838-19657734	2.84958	0.0532596	-5.74156	0.0196	0.0494999
																																	AT1G32740	chr1:11844876-11856765	2.20917	10.5344	2.25353	0.00345	0.0105272		AT1G52825	chr1:19670488-19670967	16.3181	8.80574	-0.889958	0.0006	0.00212392
																																	AT1G32760	chr1:11858210-11859292	5.78821	13.9663	1.27076	5e-05	0.000205435		AT1G52870	chr1:19685744-19687907	80.2798	11.4672	-2.80753	5e-05	0.000205435
																																	AT1G32790	chr1:11874703-11877387	85.5277	135.856	0.667619	5e-05	0.000205435		AT1G52880	chr1:19688956-19690542	7.43222	3.71791	-0.9993	5e-05	0.000205435
																																	AT1G32860	chr1:11907108-11908928	7.7429	23.5352	1.60387	5e-05	0.000205435		AT1G52890	chr1:19697003-19698482	7.21465	1.61963	-2.15527	5e-05	0.000205435
																																	AT1G32900	chr1:11920389-11923766	7.47951	48.0245	2.68275	5e-05	0.000205435		AT1G53035	chr1:19761699-19762551	12.8994	5.81935	-1.14838	5e-05	0.000205435
																																	AT1G32930	chr1:11931841-11934759	5.05696	10.9507	1.11468	5e-05	0.000205435		AT1G53120	chr1:19792756-19795544	18.4298	10.7074	-0.783423	5e-05	0.000205435
																																	AT1G33090	chr1:11993297-11996712	0.246781	1.21415	2.29864	5e-05	0.000205435		AT1G53210	chr1:19844631-19847836	148.758	83.5725	-0.83187	5e-05	0.000205435
																																	AT1G33100	chr1:11997682-12001308	0.177245	10.4383	5.88	5e-05	0.000205435		AT1G53230	chr1:19849787-19852127	32.6274	8.64142	-1.91674	5e-05	0.000205435
																																	AT1G33102	chr1:12002332-12002877	3.30734	37.2388	3.49306	5e-05	0.000205435		AT1G53233	chr1:19849787-19852127	13.214	2.59425	-2.34867	0.00075	0.00260957
																																	AT1G33110	chr1:12004926-12008833	32.2754	62.2758	0.948237	5e-05	0.000205435		AT1G53250	chr1:19857350-19859256	8.89206	4.89525	-0.861134	5e-05	0.000205435
																																	AT1G33250	chr1:12057249-12059485	15.1378	25.0191	0.724876	5e-05	0.000205435		AT1G53330	chr1:19896026-19897442	2.04463	0.966291	-1.08131	0.0006	0.00212392
																																	AT1G33260	chr1:12064508-12066376	2.16709	5.90685	1.44663	5e-05	0.000205435		AT1G53345	chr1:19902494-19903700	4.17469	2.59277	-0.687175	0.00315	0.00969824
																																	AT1G33265	chr1:12066594-12070374	26.2019	105.321	2.00706	5e-05	0.000205435		AT1G53350,AT1G53360	chr1:19903898-19908548	4.79208	1.84078	-1.38033	5e-05	0.000205435
																																	AT1G33280	chr1:12072740-12073839	0.760243	2.85231	1.9076	5e-05	0.000205435		AT1G53390	chr1:19918046-19923807	12.8387	7.40684	-0.79357	5e-05	0.000205435
																																	AT1G33360	chr1:12091876-12096025	9.59561	16.6326	0.793563	5e-05	0.000205435		AT1G53400	chr1:19924751-19931494	43.0951	26.4423	-0.704675	5e-05	0.000205435
																																	AT1G33400	chr1:12104783-12109524	5.9778	9.14807	0.613852	5e-05	0.000205435		AT1G53430	chr1:19935162-19941088	40.5014	3.42959	-3.56186	5e-05	0.000205435
																																	AT1G33420	chr1:12118991-12126593	3.93488	9.23516	1.23082	5e-05	0.000205435		AT1G53440	chr1:19945958-19954115	35.1891	4.87838	-2.85066	5e-05	0.000205435
																																	AT1G33490	chr1:12150689-12152394	28.4204	44.556	0.648694	5e-05	0.000205435		AT1G53520	chr1:19976414-19977955	50.0288	22.0459	-1.18225	5e-05	0.000205435
																																	AT1G33612	chr1:12191311-12192849	0.423089	2.79806	2.72539	5e-05	0.000205435		AT1G53560	chr1:19984741-19985983	54.7069	18.8405	-1.53788	5e-05	0.000205435
																																	AT1G33615	chr1:12193324-12194374	1.54401	3.68082	1.25334	0.00275	0.00857353		AT1G53570	chr1:19987190-19991135	25.7759	14.0528	-0.875161	5e-05	0.000205435
																																	AT1G33680	chr1:12203944-12214182	28.4502	47.5309	0.740429	5e-05	0.000205435		AT1G53625	chr1:20014409-20014923	11.7539	3.4802	-1.75589	5e-05	0.000205435
																																	AT1G33750	chr1:12233768-12236476	2.75997	5.49818	0.994301	5e-05	0.000205435		AT1G53670	chr1:20036640-20038219	90.0546	32.0601	-1.49002	5e-05	0.000205435
																																	AT1G33790	chr1:12256663-12260605	4.60761	129.561	4.81347	5e-05	0.000205435		AT1G53800	chr1:20081698-20084500	37.9127	12.4157	-1.61051	5e-05	0.000205435
																																	AT1G33800	chr1:12261418-12262717	10.7061	16.8224	0.651958	0.0001	0.000397268		AT1G53920	chr1:20137711-20139637	9.54306	2.24025	-2.09079	5e-05	0.000205435
																																	AT1G34040	chr1:12374432-12376179	2.72961	14.7682	2.43573	5e-05	0.000205435		AT1G54050	chr1:20179421-20180281	10.3581	3.65476	-1.50291	5e-05	0.000205435
																																	AT1G34065	chr1:12398434-12401036	4.31444	7.2763	0.754033	5e-05	0.000205435		AT1G54090	chr1:20189566-20191900	21.3485	11.3436	-0.912256	5e-05	0.000205435
																																	AT1G34130	chr1:12429889-12433187	22.4056	33.8789	0.596531	5e-05	0.000205435		AT1G54130	chr1:20210872-20213942	32.3345	19.4396	-0.734075	5e-05	0.000205435
																																	AT1G34355	chr1:12536496-12541891	2.08244	4.3988	1.07884	5e-05	0.000205435		AT1G54210	chr1:20241225-20242615	21.9727	12.3612	-0.829901	5e-05	0.000205435
																																	AT1G34370	chr1:12550445-12554358	49.9433	81.3565	0.703969	5e-05	0.000205435		AT1G54350	chr1:20286881-20290401	32.7142	13.3335	-1.29486	5e-05	0.000205435
																																	AT1G34630	chr1:12685199-12688543	10.3064	16.91	0.714334	5e-05	0.000205435		AT1G54500	chr1:20356953-20357788	278.175	39.2887	-2.8238	5e-05	0.000205435
																																	AT1G34640	chr1:12685199-12688543	21.9266	34.6425	0.659863	0.00655	0.0187589		AT1G54520	chr1:20363447-20366061	101.487	21.6261	-2.23044	5e-05	0.000205435
																																	AT1G34670	chr1:12709127-12710423	2.00464	11.1642	2.47747	5e-05	0.000205435		AT1G54740	chr1:20430768-20431986	58.5226	27.3939	-1.09514	5e-05	0.000205435
																																	AT1G34750	chr1:12736091-12738196	8.29464	18.1045	1.1261	5e-05	0.000205435		AT1G54780	chr1:20439433-20444029	316.382	30.6315	-3.36858	5e-05	0.000205435
																																	AT1G34770	chr1:12746485-12750383	6.5136	10.9081	0.743873	0.00945	0.0259965		AT1G54820	chr1:20447315-20450861	15.2383	1.21788	-3.64527	5e-05	0.000205435
																																	AT1G35250	chr1:12932940-12934479	2.4605	16.9885	2.78753	5e-05	0.000205435		AT1G54970	chr1:20504999-20506488	13.9491	2.47044	-2.49733	5e-05	0.000205435
																																	AT1G35255	chr1:12935646-12936553	0.618126	2.11322	1.77347	0.00015	0.000581772		AT1G55000	chr1:20514633-20516496	39.9829	25.3755	-0.65595	5e-05	0.000205435
																																	AT1G35260	chr1:12936848-12937787	12.4569	27.8761	1.16208	5e-05	0.000205435		AT1G55140	chr1:20572404-20574348	42.7265	11.7935	-1.85714	5e-05	0.000205435
																																	AT1G35290	chr1:12947543-12948841	2.99418	7.76007	1.37391	5e-05	0.000205435		AT1G55260	chr1:20614609-20616436	74.5585	23.5647	-1.66175	5e-05	0.000205435
																																	AT1G35320	chr1:12959056-12962853	8.09232	23.1219	1.51463	5e-05	0.000205435		AT1G55330	chr1:20648464-20648891	605.312	144.616	-2.06545	5e-05	0.000205435
																																	AT1G35330	chr1:12965045-12966113	0.541785	5.40567	3.31868	5e-05	0.000205435		AT1G55370	chr1:20674782-20676449	26.201	1.14823	-4.51213	5e-05	0.000205435
																																	AT1G35516	chr1:13077925-13080265	37.5243	290.185	2.95108	5e-05	0.000205435		AT1G55450	chr1:20704917-20706893	179.008	13.7241	-3.70524	5e-05	0.000205435
																																	AT1G35720	chr1:13225196-13227195	266.525	560.239	1.07177	5e-05	0.000205435		AT1G55480	chr1:20713683-20715547	112.195	15.5466	-2.85134	5e-05	0.000205435
																																	AT1G35830	chr1:13321213-13322122	2.35062	7.162	1.60732	5e-05	0.000205435		AT1G55490	chr1:20715562-20719196	314.854	108.32	-1.53938	5e-05	0.000205435
																																	AT1G35910	chr1:13363002-13365060	0.548783	1.0708	0.964379	0.0127	0.0337973		AT1G55670	chr1:20802669-20803449	3377.5	55.8171	-5.9191	5e-05	0.000205435
																																	AT1G36060	chr1:13454495-13456331	4.66403	12.8523	1.46238	5e-05	0.000205435		AT1G55960	chr1:20927642-20930017	15.2651	9.57675	-0.672634	5e-05	0.000205435
																																	AT1G36070	chr1:13466910-13470936	8.02895	12.2903	0.614231	5e-05	0.000205435		AT1G56050	chr1:20963718-20966341	30.9887	11.2302	-1.46436	5e-05	0.000205435
																																	AT1G36160	chr1:13533410-13544009	30.8901	52.7778	0.772785	5e-05	0.000205435		AT1G56150	chr1:21017384-21017939	17.1228	11.1124	-0.623757	0.0041	0.0123049
																																	AT1G36180	chr1:13545964-13558492	1.39607	2.76913	0.988062	5e-05	0.000205435		AT1G56190	chr1:21028215-21030649	137.768	71.5608	-0.944998	5e-05	0.000205435
																																	AT1G37140	chr1:14170350-14172041	0	4.65664	inf	5e-05	0.000205435		AT1G56220	chr1:21043347-21044738	728.768	377.619	-0.948528	5e-05	0.000205435
																																	AT1G42990	chr1:16135851-16137463	64.8761	110.724	0.77121	5e-05	0.000205435		AT1G56240	chr1:21056231-21057815	6.7942	0.684242	-3.31173	5e-05	0.000205435
																																	AT1G43005	chr1:16151094-16152240	0	1.16091	inf	5e-05	0.000205435		AT1G56250	chr1:21061599-21062995	2.15922	0.288772	-2.90251	0.00015	0.000581772
																																	AT1G43020	chr1:16155402-16157911	0.79729	2.47105	1.63195	5e-05	0.000205435		AT1G56423	chr1:21128911-21130839	16.3971	10.5129	-0.641281	5e-05	0.000205435
																																	AT1G43160	chr1:16263812-16264818	3.38245	6.72381	0.991209	5e-05	0.000205435		AT1G56500	chr1:21159743-21167321	36.2156	4.4762	-3.01627	5e-05	0.000205435
																																	AT1G43245	chr1:16308881-16310930	3.83936	9.15296	1.25337	5e-05	0.000205435		AT1G56510	chr1:21167588-21173632	23.9618	0.398223	-5.91101	5e-05	0.000205435
																																	AT1G43580	chr1:16410531-16412728	19.4457	46.5732	1.26005	5e-05	0.000205435		AT1G56520	chr1:21174663-21178974	5.82306	0.0892274	-6.02815	5e-05	0.000205435
																																	AT1G43770	chr1:16548440-16551909	2.57586	3.87819	0.590328	0.00255	0.00800844		AT1G56540	chr1:21181663-21185306	1.41837	0.395622	-1.84204	5e-05	0.000205435
																																	AT1G43780	chr1:16563810-16567399	0	1.46526	inf	5e-05	0.000205435		AT1G56570	chr1:21195803-21197721	2.82992	1.71364	-0.723702	0.0014	0.00462917
																																	AT1G43800	chr1:16577609-16579722	7.54744	189.953	4.65351	5e-05	0.000205435		AT1G56650	chr1:21233594-21235137	1.97995	0.700508	-1.49899	0.00105	0.00355645
																																	AT1G43860	chr1:16622067-16624469	15.5621	25.7532	0.72672	5e-05	0.000205435		AT1G56710	chr1:21258007-21259933	1.38732	0.0807471	-4.10275	0.0042	0.012575
																																	AT1G44050	chr1:16739260-16741513	0.253145	1.4399	2.50793	5e-05	0.000205435		AT1G57590	chr1:21327359-21329763	5.97156	1.21857	-2.29291	5e-05	0.000205435
																																	AT1G44110	chr1:16774864-16777247	7.01307	13.055	0.896486	5e-05	0.000205435		AT1G57680	chr1:21362487-21364728	81.4501	51.5056	-0.661186	5e-05	0.000205435
																																	AT1G44160	chr1:16794828-16800321	1.15159	5.07231	2.13902	0.00225	0.00714607		AT1G57765	chr1:21393350-21394962	27.7028	16.258	-0.768881	5e-05	0.000205435
																																	AT1G44170	chr1:16794828-16800321	25.5732	60.1997	1.23513	5e-05	0.000205435		AT1G57770	chr1:21395195-21398280	29.6328	7.09299	-2.06273	5e-05	0.000205435
																																	AT1G44180	chr1:16807952-16810413	0.417168	2.37606	2.50987	5e-05	0.000205435		AT1G57790	chr1:21404407-21405956	7.44432	3.84939	-0.95151	5e-05	0.000205435
																																	AT1G44750	chr1:16892638-16895465	16.931	32.8727	0.95722	5e-05	0.000205435		AT1G57980	chr1:21439231-21440805	6.96858	0.398576	-4.12794	5e-05	0.000205435
																																	AT1G44760	chr1:16896685-16898612	28.6728	102.46	1.8373	5e-05	0.000205435		AT1G57990	chr1:21441504-21442920	210.141	4.1364	-5.66683	5e-05	0.000205435
																																	AT1G44800	chr1:16914008-16916997	18.0712	40.2359	1.15479	5e-05	0.000205435		AT1G58070	chr1:21502904-21504075	6.28622	3.7895	-0.730188	0.00105	0.00355645
																																	AT1G44900	chr1:16970213-16974641	9.09646	18.1044	0.992967	5e-05	0.000205435		AT1G58080	chr1:21504313-21507540	93.2636	52.5249	-0.828314	5e-05	0.000205435
																																	AT1G44960	chr1:16999537-17001729	11.6944	37.0017	1.66178	5e-05	0.000205435		AT1G58180	chr1:21537769-21539914	44.676	6.32327	-2.82076	5e-05	0.000205435
																																	AT1G44970	chr1:17002116-17003688	3.17209	9.03742	1.51048	5e-05	0.000205435		AT1G58200	chr1:21548186-21553127	29.9469	12.0714	-1.31081	5e-05	0.000205435
																																	AT1G45015	chr1:17021609-17022781	0.867176	4.31387	2.31459	5e-05	0.000205435		AT1G58290	chr1:21623725-21626200	73.6104	24.8709	-1.56545	5e-05	0.000205435
																																	AT1G45050	chr1:17031280-17033198	21.0928	34.8879	0.725975	5e-05	0.000205435		AT1G58470	chr1:21727023-21728760	5.24989	3.48724	-0.590201	0.0042	0.012575
																																	AT1G45150	chr1:17077447-17082503	7.4914	14.047	0.906952	5e-05	0.000205435		AT1G58520	chr1:21729912-21738652	3.15955	2.07417	-0.607186	0.00105	0.00355645
																																	AT1G45233	chr1:17152933-17154843	7.51384	12.1136	0.689011	5e-05	0.000205435		AT1G58602	chr1:21746353-21765705	44.8074	1.39354	-5.00691	5e-05	0.000205435
																																	AT1G46264	chr1:17224841-17226280	7.93698	26.9386	1.76302	5e-05	0.000205435		AT1G59590	chr1:21887751-21888792	11.6504	4.92243	-1.24294	5e-05	0.000205435
																																	AT1G46554	chr1:17252951-17253903	7.97157	28.3474	1.83028	5e-05	0.000205435		AT1G59620	chr1:21902283-21905685	5.59398	2.98696	-0.905195	5e-05	0.000205435
																																	AT1G46768	chr1:17265700-17266536	3.06327	7.4448	1.28116	5e-05	0.000205435		AT1G59720	chr1:21938366-21941784	3.91618	1.29941	-1.59159	0.00015	0.000581772
																																	AT1G47200	chr1:17298030-17298817	70.4955	123.331	0.806937	5e-05	0.000205435		AT1G59840	chr1:22026506-22030207	29.2385	7.37369	-1.98741	5e-05	0.000205435
																																	AT1G47210	chr1:17300950-17302866	13.3876	33.4645	1.32173	5e-05	0.000205435		AT1G59870	chr1:22034505-22040038	440.464	90.3971	-2.28467	5e-05	0.000205435
																																	AT1G47270	chr1:17326555-17328728	12.0318	25.6765	1.09359	5e-05	0.000205435		AT1G59990	chr1:22090237-22093060	27.8851	11.768	-1.24463	5e-05	0.000205435
																																	AT1G47340	chr1:17351049-17356533	4.32831	7.63764	0.819325	0.00075	0.00260957		AT1G60000	chr1:22093568-22094626	75.3686	13.6647	-2.46351	5e-05	0.000205435
																																	AT1G47420	chr1:17394081-17397255	165.841	332.757	1.00467	5e-05	0.000205435		AT1G60010	chr1:22095359-22096577	66.7931	18.1194	-1.88217	5e-05	0.000205435
																																	AT1G47480	chr1:17417578-17419432	5.48179	19.0479	1.79692	5e-05	0.000205435		AT1G60230	chr1:22208331-22214424	15.5366	7.09127	-1.13155	5e-05	0.000205435
																																	AT1G47530	chr1:17451679-17454421	53.6363	103.521	0.948647	5e-05	0.000205435		AT1G60260	chr1:22218787-22221409	17.0117	3.46635	-2.29504	5e-05	0.000205435
																																	AT1G47540	chr1:17455532-17456170	0	1634.27	inf	5e-05	0.000205435		AT1G60440	chr1:22266496-22269243	17.2084	9.61158	-0.840271	5e-05	0.000205435
																																	AT1G47560	chr1:17466750-17473294	0.846572	1.92954	1.18855	5e-05	0.000205435		AT1G60470	chr1:22275483-22280586	1.43345	0.412254	-1.79788	0.0024	0.00758122
																																	AT1G47570	chr1:17478654-17483502	8.72785	15.3174	0.811473	5e-05	0.000205435		AT1G60550	chr1:22305830-22308229	56.0675	19.6618	-1.51177	5e-05	0.000205435
																																	AT1G47590	chr1:17486690-17487863	0.369004	1.35534	1.87695	0.0003	0.00111531		AT1G60590	chr1:22314169-22316970	4.20025	0.207709	-4.33784	5e-05	0.000205435
																																	AT1G47600	chr1:17491731-17494759	6.68691	14.0817	1.07441	5e-05	0.000205435		AT1G60600	chr1:22324644-22327359	30.4815	5.14306	-2.56723	5e-05	0.000205435
																																	AT1G47720	chr1:17561354-17562883	4.31497	7.15681	0.729965	0.0005	0.00179415		AT1G60660	chr1:22342413-22343014	41.2601	16.589	-1.31453	5e-05	0.000205435
																																	AT1G47840	chr1:17616106-17618894	3.65452	15.3982	2.07501	5e-05	0.000205435		AT1G60870	chr1:22409471-22410654	78.2336	24.0681	-1.70067	5e-05	0.000205435
																																	AT1G47870	chr1:17634756-17637772	8.06137	14.2211	0.818937	5e-05	0.000205435		AT1G60950	chr1:22444389-22445222	1436.76	90.4932	-3.98887	5e-05	0.000205435
																																	AT1G48000	chr1:17704178-17706460	2.23778	4.29361	0.940121	0.001	0.00340006		AT1G60990	chr1:22462025-22465424	22.5293	13.8689	-0.699947	0.0005	0.00179415
																																	AT1G48050	chr1:17723451-17727043	9.27306	15.2278	0.715591	5e-05	0.000205435		AT1G61100	chr1:22508537-22512333	63.1573	21.9359	-1.52566	5e-05	0.000205435
																																	AT1G48140	chr1:17782030-17784211	21.0875	32.9559	0.644154	5e-05	0.000205435		AT1G61120	chr1:22523636-22528811	1.11278	0.0351762	-4.98343	0.0041	0.0123049
																																	AT1G48230	chr1:17805760-17808885	19.5689	39.6902	1.02022	5e-05	0.000205435		AT1G61170	chr1:22549637-22550675	13.0773	7.71565	-0.761205	5e-05	0.000205435
																																	AT1G48280	chr1:17835087-17837717	4.97894	15.9829	1.68262	5e-05	0.000205435		AT1G61190	chr1:22557601-22560687	36.7036	1.62728	-4.49539	5e-05	0.000205435
																																	AT1G48370	chr1:17874511-17877397	7.45942	17.2391	1.20855	5e-05	0.000205435		AT1G61260	chr1:22593464-22595069	16.6188	5.9547	-1.48072	5e-05	0.000205435
																																	AT1G48390	chr1:17879447-17880903	0.702432	1.97888	1.49426	5e-05	0.000205435		AT1G61300	chr1:22607465-22610273	16.2316	0.193971	-6.38682	5e-05	0.000205435
																																	AT1G48405,AT1G48410	chr1:17884644-17892596	57.2473	99.2126	0.793316	5e-05	0.000205435		AT1G61380	chr1:22646071-22649521	12.3209	5.22064	-1.23881	5e-05	0.000205435
																																	AT1G48420	chr1:17896596-17898804	53.3255	81.6938	0.615402	5e-05	0.000205435		AT1G61400	chr1:22654595-22657774	1.23207	0.718348	-0.778333	0.0042	0.012575
																																	AT1G48430	chr1:17902635-17906806	17.472	29.7212	0.766443	5e-05	0.000205435		AT1G61470	chr1:22678184-22679021	1.48483	0.636828	-1.22132	0.00915	0.025254
																																	AT1G48470	chr1:17913710-17916098	0.36511	103.983	8.1538	5e-05	0.000205435		AT1G61520	chr1:22699714-22701383	2504.39	29.1722	-6.42372	5e-05	0.000205435
																																	AT1G48500	chr1:17931475-17934662	2.10141	5.65093	1.42713	5e-05	0.000205435		AT1G61600	chr1:22729815-22731182	3.66972	1.94941	-0.912633	0.00015	0.000581772
																																	AT1G48510	chr1:17934828-17936915	0.463133	2.20882	2.25377	5e-05	0.000205435		AT1G61660	chr1:22753714-22756300	20.6228	10.809	-0.932015	5e-05	0.000205435
																																	AT1G48550	chr1:17950568-17952694	9.60036	19.804	1.04463	5e-05	0.000205435		AT1G61667	chr1:22767662-22768501	15.2458	9.2998	-0.713136	0.00075	0.00260957
																																	AT1G48560	chr1:17952858-17957719	2.14181	5.38161	1.32921	0.0005	0.00179415		AT1G61740	chr1:22798068-22801073	83.2049	33.6981	-1.304	5e-05	0.000205435
																																	AT1G48605	chr1:17969394-17970282	3.67377	25.6839	2.80553	5e-05	0.000205435		AT1G61795	chr1:22819631-22821029	7.00887	1.81963	-1.94554	5e-05	0.000205435
																																	AT1G48640	chr1:17986357-17988991	0.373204	1.22572	1.7156	0.00085	0.00292963		AT1G61890	chr1:22867769-22871280	43.2841	27.7313	-0.642324	5e-05	0.000205435
																																	AT1G48660	chr1:17995947-17997972	0.198354	31.3401	7.30379	5e-05	0.000205435		AT1G61900	chr1:22882214-22885053	21.6147	13.0235	-0.730896	5e-05	0.000205435
																																	AT1G48690	chr1:18009056-18009989	2.01659	5.15185	1.35317	5e-05	0.000205435		AT1G62200	chr1:22982035-22984359	15.3857	7.12876	-1.10987	5e-05	0.000205435
																																	AT1G48740	chr1:18023386-18026065	0.385227	3.3404	3.11624	5e-05	0.000205435		AT1G62250	chr1:22994582-22997613	12.014	7.58717	-0.663089	0.00015	0.000581772
																																	AT1G48750	chr1:18035966-18039405	66.9901	127.42	0.927572	5e-05	0.000205435		AT1G62380	chr1:23082169-23084253	700.799	166.849	-2.07046	5e-05	0.000205435
																																	AT1G48780	chr1:18041988-18042744	2.62066	5.29591	1.01495	0.00095	0.00324354		AT1G62390	chr1:23084292-23087127	62.1272	35.6137	-0.802791	5e-05	0.000205435
																																	AT1G48830	chr1:18059635-18061302	175	266.413	0.606311	5e-05	0.000205435		AT1G62430	chr1:23105940-23109476	32.2955	13.493	-1.25912	5e-05	0.000205435
																																	AT1G48840	chr1:18061520-18068090	7.15186	15.5714	1.12251	0.0003	0.00111531		AT1G62480	chr1:23128704-23129759	314.305	192.598	-0.706574	5e-05	0.000205435
																																	AT1G48870	chr1:18072324-18074457	1.03332	6.64966	2.68599	5e-05	0.000205435		AT1G62520	chr1:23144411-23145509	7.18317	4.25511	-0.755424	0.0001	0.000397268
																																	AT1G48880	chr1:18081032-18084169	3.60492	5.61616	0.639617	0.00045	0.001626		AT1G62540	chr1:23151793-23155717	6.12751	3.37721	-0.85947	0.0001	0.000397268
																																	AT1G48990	chr1:18121433-18122155	0	66.4135	inf	5e-05	0.000205435		AT1G62560	chr1:23159822-23162649	21.3378	8.60427	-1.31029	5e-05	0.000205435
																																	AT1G49030	chr1:18136704-18137946	0.160473	2.01407	3.64971	0.0038	0.0114923		AT1G62630	chr1:23185911-23188593	7.56045	0.0449795	-7.39306	0.00255	0.00800844
																																	AT1G49170	chr1:18183265-18184443	15.3418	32.1511	1.0674	5e-05	0.000205435		AT1G62750	chr1:23230955-23236447	189.29	33.5279	-2.49716	5e-05	0.000205435
																																	AT1G49310	chr1:18237862-18238367	17.8347	27.5075	0.625137	0.0021	0.00670736		AT1G62760	chr1:23237573-23238512	1.48916	0.688794	-1.11235	0.01675	0.0431276
																																	AT1G49350	chr1:18264970-18269448	6.41358	12.194	0.926976	5e-05	0.000205435		AT1G62780	chr1:23249144-23251105	143.883	8.6014	-4.06418	5e-05	0.000205435
																																	AT1G49360	chr1:18264970-18269448	6.11838	13.2612	1.11598	5e-05	0.000205435		AT1G63090	chr1:23391062-23392851	21.7684	10.9243	-0.994699	5e-05	0.000205435
																																	AT1G49390	chr1:18279599-18280978	0.703809	1.85931	1.40151	0.00055	0.00195999		AT1G63130	chr1:23412729-23415149	8.28553	4.5309	-0.870796	5e-05	0.000205435
																																	AT1G49400	chr1:18283031-18284202	29.3453	48.1114	0.713248	5e-05	0.000205435		AT1G63180	chr1:23427408-23429603	14.6058	2.29598	-2.66936	5e-05	0.000205435
																																	AT1G49410	chr1:18285447-18286902	76.1377	123.104	0.693199	5e-05	0.000205435		AT1G63310	chr1:23486306-23487085	16.8583	7.45449	-1.17727	5e-05	0.000205435
																																	AT1G49430	chr1:18291042-18295825	19.6302	39.2888	1.00105	5e-05	0.000205435		AT1G63350	chr1:23494934-23497631	2.67	0.649031	-2.04048	5e-05	0.000205435
																																	AT1G49475	chr1:18312919-18314016	1.36679	39.5339	4.85422	5e-05	0.000205435		AT1G63360	chr1:23499514-23502169	14.2768	0.520934	-4.77643	5e-05	0.000205435
																																	AT1G49540	chr1:18332428-18337520	8.23346	12.8344	0.640449	5e-05	0.000205435		AT1G63500	chr1:23555685-23558899	22.5665	14.9191	-0.597023	5e-05	0.000205435
																																	AT1G49580	chr1:18351457-18354619	12.9968	21.6753	0.737893	5e-05	0.000205435		AT1G63530	chr1:23563314-23565555	2.38941	1.15182	-1.05273	0.0003	0.00111531
																																	AT1G49600	chr1:18356885-18360150	66.2935	138.114	1.05892	5e-05	0.000205435		AT1G63610	chr1:23583520-23585727	45.892	15.3029	-1.58444	5e-05	0.000205435
																																	AT1G49660	chr1:18378696-18379799	38.839	68.3487	0.81541	5e-05	0.000205435		AT1G63680	chr1:23614436-23617767	27.0413	16.4226	-0.719485	5e-05	0.000205435
																																	AT1G49670	chr1:18380803-18386108	29.938	52.5956	0.812966	5e-05	0.000205435		AT1G63710	chr1:23632177-23633942	1.22853	0.196907	-2.64134	5e-05	0.000205435
																																	AT1G49740	chr1:18407517-18410022	13.5961	27.5627	1.01952	5e-05	0.000205435		AT1G63750	chr1:23650847-23655363	10.5963	1.89644	-2.4822	5e-05	0.000205435
																																	AT1G49790	chr1:18435350-18437068	0.797363	2.36024	1.56563	0.0004	0.00145813		AT1G63830	chr1:23685092-23687363	77.9038	24.3691	-1.67664	5e-05	0.000205435
																																	AT1G49832	chr1:18447620-18448239	1.73912	3.23673	0.896183	0.01795	0.0458347		AT1G63860	chr1:23701483-23706005	9.47703	1.30342	-2.86213	5e-05	0.000205435
																																	AT1G49860	chr1:18458665-18459906	11.8463	68.5108	2.53189	5e-05	0.000205435		AT1G63880	chr1:23712275-23716124	23.1376	4.80856	-2.26657	5e-05	0.000205435
																																	AT1G49910	chr1:18479024-18481475	2.32465	9.35259	2.00835	5e-05	0.000205435		AT1G63970	chr1:23738690-23740364	102.3	36.5271	-1.48577	5e-05	0.000205435
																																	AT1G50010	chr1:18517585-18521695	172.019	281.77	0.711953	5e-05	0.000205435		AT1G64065	chr1:23778352-23779529	5.35183	1.61623	-1.72739	5e-05	0.000205435
																																	AT1G50060	chr1:18551185-18552578	5.71737	19.3556	1.75933	5e-05	0.000205435		AT1G64150	chr1:23808908-23812677	26.4102	6.32828	-2.06121	5e-05	0.000205435
																																	AT1G50110	chr1:18558016-18560274	6.08287	16.5124	1.44072	5e-05	0.000205435		AT1G64300,AT1G64310	chr1:23863065-23867711	2.43052	1.33714	-0.862116	0.00025	0.00093963
																																	AT1G50240	chr1:18607046-18614162	3.81141	7.07383	0.892166	5e-05	0.000205435		AT1G64330	chr1:23870904-23874198	24.8244	14.8981	-0.73663	5e-05	0.000205435
																																	AT1G50260	chr1:18617592-18621739	6.84614	13.0074	0.925965	5e-05	0.000205435		AT1G64355	chr1:23886083-23887212	54.0542	20.7806	-1.37917	5e-05	0.000205435
																																	AT1G50380	chr1:18662308-18666478	14.8189	27.0054	0.865812	5e-05	0.000205435		AT1G64360	chr1:23887869-23888533	34.2187	0.282053	-6.92267	0.0075	0.0211613
																																	AT1G50420	chr1:18677925-18680117	6.15913	18.0002	1.54722	5e-05	0.000205435		AT1G64370	chr1:23888919-23889661	414.129	84.2319	-2.29764	5e-05	0.000205435
																																	AT1G50490	chr1:18701950-18706478	46.732	90.7341	0.957234	0.00745	0.0210332		AT1G64400	chr1:23915597-23919783	11.4338	2.46265	-2.21502	5e-05	0.000205435
																																	AT1G50560	chr1:18724206-18728289	2.02262	10.4139	2.36421	5e-05	0.000205435		AT1G64430	chr1:23933379-23936867	37.0015	13.4444	-1.46057	5e-05	0.000205435
																																	AT1G50570	chr1:18724206-18728289	28.2738	44.4104	0.651432	5e-05	0.000205435		AT1G64510	chr1:23954802-23956255	441.157	76.0763	-2.53577	5e-05	0.000205435
																																	AT1G50630	chr1:18751455-18753669	7.05824	12.2786	0.798771	5e-05	0.000205435		AT1G64610	chr1:23998724-24001950	6.98189	3.9604	-0.81797	5e-05	0.000205435
																																	AT1G50710	chr1:18781913-18787802	14.1215	21.8552	0.630084	5e-05	0.000205435		AT1G64680	chr1:24036020-24037401	110.16	13.4567	-3.0332	5e-05	0.000205435
																																	AT1G50790	chr1:18824049-18826488	0.767488	1.51605	0.9821	0.0002	0.000762212		AT1G64690	chr1:24038033-24039177	5.16053	1.22168	-2.07865	5e-05	0.000205435
																																	AT1G50940	chr1:18876836-18880010	13.9368	27.4968	0.980364	5e-05	0.000205435		AT1G64720	chr1:24046552-24048622	551.921	149.529	-1.88404	5e-05	0.000205435
																																	AT1G50970	chr1:18896322-18900268	2.51149	4.31232	0.77992	0.00025	0.00093963		AT1G64760	chr1:24054142-24056414	22.1721	13.4505	-0.721091	5e-05	0.000205435
																																	AT1G51070	chr1:18927876-18930752	69.2096	132.401	0.935867	5e-05	0.000205435		AT1G64770	chr1:24057062-24059561	82.0377	5.69918	-3.84746	5e-05	0.000205435
																																	AT1G51130	chr1:18939276-18941704	3.98067	16.0018	2.00715	5e-05	0.000205435		AT1G64810	chr1:24086557-24088538	21.3845	10.4483	-1.0333	5e-05	0.000205435
																																	AT1G51140	chr1:18943456-18945753	10.4024	31.4047	1.59407	5e-05	0.000205435		AT1G64850	chr1:24096434-24097650	80.5081	42.0736	-0.936219	5e-05	0.000205435
																																	AT1G51170	chr1:18953457-18954892	7.55141	15.6724	1.05341	5e-05	0.000205435		AT1G64860	chr1:24097912-24100952	30.09	11.4136	-1.39853	5e-05	0.000205435
																																	AT1G51200	chr1:18984418-18986653	210.358	327.991	0.640809	5e-05	0.000205435		AT1G64900	chr1:24113214-24114984	33.5624	21.1009	-0.669539	5e-05	0.000205435
																																	AT1G51370	chr1:19045058-19047518	2.5321	4.04886	0.677181	0.00085	0.00292963		AT1G64980	chr1:24137516-24139276	46.2478	16.8966	-1.45265	5e-05	0.000205435
																																	AT1G51380	chr1:19047881-19050162	2.46613	5.03005	1.02832	5e-05	0.000205435		AT1G65010	chr1:24149542-24154274	29.6496	13.6378	-1.1204	5e-05	0.000205435
																																	AT1G51420	chr1:19064767-19066704	3.37648	19.5363	2.53256	5e-05	0.000205435		AT1G65070	chr1:24172898-24176310	12.409	6.16253	-1.00979	5e-05	0.000205435
																																	AT1G51470	chr1:19087412-19090414	6.07027	14.4829	1.25452	5e-05	0.000205435		AT1G65190	chr1:24215643-24217328	44.7995	0.857286	-5.70756	5e-05	0.000205435
																																	AT1G51580	chr1:19125582-19135541	10.2847	15.7743	0.617087	0.0109	0.0295017		AT1G65230	chr1:24229147-24233349	81.3413	7.96265	-3.35267	5e-05	0.000205435
																																	AT1G51590	chr1:19125582-19135541	18.7945	28.9069	0.621107	5e-05	0.000205435		AT1G65250	chr1:24234337-24235808	2.40655	1.41791	-0.763198	0.0054	0.0157691
																																	AT1G51640	chr1:19149495-19151852	1.18197	2.30705	0.964854	0.0013	0.00432509		AT1G65260	chr1:24236257-24240705	167.873	37.3917	-2.16658	5e-05	0.000205435
																																	AT1G51645	chr1:19149495-19151852	2.14426	4.28744	0.999636	0.00015	0.000581772		AT1G65295	chr1:24251510-24252303	35.6658	18.2932	-0.963229	5e-05	0.000205435
																																	AT1G51650	chr1:19152614-19153929	427.575	1042.08	1.28521	5e-05	0.000205435		AT1G65310	chr1:24257215-24258473	14.5762	8.78806	-0.729996	5e-05	0.000205435
																																	AT1G51680	chr1:19158751-19161552	51.4515	77.4218	0.589526	5e-05	0.000205435		AT1G65320	chr1:24259887-24262951	16.8709	8.30652	-1.02222	5e-05	0.000205435
																																	AT1G51790	chr1:19206710-19211417	2.16107	3.4932	0.692807	0.0001	0.000397268		AT1G65390	chr1:24292477-24294631	8.71972	1.38524	-2.65414	5e-05	0.000205435
																																	AT1G51830	chr1:19243024-19246010	5.88531	22.4989	1.93466	5e-05	0.000205435		AT1G65410	chr1:24295168-24298570	24.0447	12.1836	-0.980779	5e-05	0.000205435
																																	AT1G51840	chr1:19249448-19250709	4.50874	12.1355	1.42843	5e-05	0.000205435		AT1G65420	chr1:24295168-24298570	10.7058	5.26164	-1.0248	0.00045	0.001626
																																	AT1G51850	chr1:19252846-19256783	3.58182	9.37859	1.38868	5e-05	0.000205435		AT1G65450	chr1:24315813-24319064	3.31019	0.343316	-3.2693	5e-05	0.000205435
																																	AT1G51860	chr1:19257633-19261479	1.99359	7.08039	1.82846	5e-05	0.000205435		AT1G65480	chr1:24331427-24333934	3.84136	0.253205	-3.92324	0.0002	0.000762212
																																	AT1G51870	chr1:19262878-19267001	0.167574	1.02914	2.61858	5e-05	0.000205435		AT1G65484	chr1:24347749-24348609	4.78201	0.966969	-2.30608	5e-05	0.000205435
																																	AT1G51960	chr1:19310354-19311683	0.185311	2.72231	3.87681	0.0002	0.000762212		AT1G65486	chr1:24349522-24350306	75.2365	8.06004	-3.22257	5e-05	0.000205435
																																	AT1G51965	chr1:19312077-19314145	5.16591	8.87019	0.779941	5e-05	0.000205435		AT1G65490	chr1:24354770-24355351	42.712	11.4696	-1.89682	5e-05	0.000205435
																																	AT1G51980	chr1:19323381-19326916	92.5157	158.133	0.77337	5e-05	0.000205435		AT1G65590	chr1:24385899-24391207	16.8095	10.0232	-0.745939	5e-05	0.000205435
																																	AT1G52030	chr1:19345939-19349088	3.57961	16.8669	2.23632	5e-05	0.000205435		AT1G65790	chr1:24468931-24472329	1.9308	0.193381	-3.31968	5e-05	0.000205435
																																	AT1G52050	chr1:19354918-19356764	6.11721	11.0082	0.847634	5e-05	0.000205435		AT1G65800	chr1:24473120-24476715	23.0157	2.23653	-3.36328	5e-05	0.000205435
																																	AT1G52060	chr1:19359038-19360675	13.8858	26.0503	0.907688	5e-05	0.000205435		AT1G65860	chr1:24499065-24502745	15.7325	1.3683	-3.52329	5e-05	0.000205435
																																	AT1G52070	chr1:19364887-19366924	25.2255	98.8417	1.97023	5e-05	0.000205435		AT1G65910	chr1:24520790-24524164	1.17178	0.329119	-1.83202	5e-05	0.000205435
																																	AT1G52080	chr1:19369130-19372065	3.56441	7.15094	1.00447	5e-05	0.000205435		AT1G65960	chr1:24552002-24558322	226.368	43.7381	-2.37171	5e-05	0.000205435
																																	AT1G52100	chr1:19383121-19385602	29.3287	632.874	4.43154	5e-05	0.000205435		AT1G66090	chr1:24602145-24604763	8.01935	0.200668	-5.3206	5e-05	0.000205435
																																	AT1G52310	chr1:19478123-19480610	15.9485	30.9706	0.95748	5e-05	0.000205435		AT1G66130	chr1:24614961-24616930	15.0475	4.18224	-1.84718	5e-05	0.000205435
																																	AT1G52340	chr1:19488942-19491648	13.7699	24.534	0.833261	5e-05	0.000205435		AT1G66150	chr1:24631408-24634749	58.5079	14.6342	-1.99929	5e-05	0.000205435
																																	AT1G52343	chr1:19494126-19495718	0.870403	1.71436	0.977916	0.01755	0.0449407		AT1G66160	chr1:24637195-24638608	19.9686	7.6593	-1.38245	5e-05	0.000205435
																																	AT1G52500	chr1:19559982-19565272	10.2294	32.5658	1.67064	5e-05	0.000205435		AT1G66190	chr1:24652794-24653938	7.09888	4.35957	-0.703404	0.0006	0.00212392
																																	AT1G52570	chr1:19583939-19587050	0.749	1.63517	1.1264	5e-05	0.000205435		AT1G66230	chr1:24677153-24678415	8.29436	0.858235	-3.27269	5e-05	0.000205435
																																	AT1G52650	chr1:19610641-19612594	0.227871	1.22177	2.42268	5e-05	0.000205435		AT1G66260	chr1:24695639-24698914	106.996	70.7435	-0.596891	5e-05	0.000205435
																																	AT1G52680	chr1:19618142-19619021	0	1.78231	inf	5e-05	0.000205435		AT1G66390	chr1:24763956-24765541	1.79701	0.86636	-1.05256	0.0059	0.0170823
																																	AT1G52690	chr1:19619744-19623461	1.62766	678.157	8.70268	5e-05	0.000205435		AT1G66520	chr1:24812836-24818744	9.39159	6.03023	-0.639156	0.0038	0.0114923
																																	AT1G52700	chr1:19631125-19633440	1.93759	3.39467	0.809005	0.00425	0.0127122		AT1G66570	chr1:24835250-24837322	1.10513	0	#NAME?	5e-05	0.000205435
																																	AT1G52710	chr1:19638284-19640239	28.7438	50.5595	0.814732	5e-05	0.000205435		AT1G66600	chr1:24848319-24849364	1.09896	0.154473	-2.83072	0.00695	0.0197711
																																	AT1G52740	chr1:19645267-19649261	173.614	271.51	0.645122	5e-05	0.000205435		AT1G66670	chr1:24863784-24865702	135.352	39.7973	-1.76597	5e-05	0.000205435
																																	AT1G52760	chr1:19651324-19652743	56.4659	176.035	1.64041	5e-05	0.000205435		AT1G66820	chr1:24930039-24930551	114.097	31.0308	-1.87848	5e-05	0.000205435
																																	AT1G52855	chr1:19682945-19683498	2.64938	12.2833	2.21298	5e-05	0.000205435		AT1G66840	chr1:24933855-24936322	6.83594	1.40411	-2.28348	5e-05	0.000205435
																																	AT1G52920	chr1:19708056-19711052	0.568985	2.68502	2.23847	0.00075	0.00260957		AT1G66890	chr1:24957557-24958114	43.4727	9.49945	-2.19419	5e-05	0.000205435
																																	AT1G52942	chr1:19724221-19724588	0	1.16928	inf	0.00025	0.00093963		AT1G66910	chr1:24961633-24963946	9.50617	0.634801	-3.90449	5e-05	0.000205435
																																	AT1G52980	chr1:19737431-19740348	51.3472	92.0494	0.842121	5e-05	0.000205435		AT1G66920	chr1:24965303-24967522	10.9594	0.33029	-5.0523	5e-05	0.000205435
																																	AT1G53000	chr1:19745045-19747245	26.431	53.4705	1.01651	5e-05	0.000205435		AT1G66940	chr1:24970522-24974791	42.0703	2.49116	-4.07791	5e-05	0.000205435
																																	AT1G53040	chr1:19764309-19767348	11.9055	18.49	0.635124	5e-05	0.000205435		AT1G66970	chr1:24992552-24996117	69.9724	1.69737	-5.36541	5e-05	0.000205435
																																	AT1G53060	chr1:19776051-19776780	5.22872	10.6555	1.02706	5e-05	0.000205435		AT1G66980	chr1:24997308-25001983	23.5059	3.39267	-2.79253	5e-05	0.000205435
																																	AT1G53070	chr1:19778332-19779373	11.9125	74.0737	2.63649	5e-05	0.000205435		AT1G67050	chr1:25028626-25029788	18.5643	2.22759	-3.05898	5e-05	0.000205435
																																	AT1G53080	chr1:19781367-19782219	0.430369	1.13499	1.39903	0.01455	0.0381336		AT1G67070	chr1:25042134-25044647	2.56526	0.986725	-1.37839	5e-05	0.000205435
																																	AT1G53140	chr1:19799237-19802598	3.89957	7.24684	0.894035	5e-05	0.000205435		AT1G67080	chr1:25045224-25046860	32.0846	16.4912	-0.960181	5e-05	0.000205435
																																	AT1G53160	chr1:19806418-19807608	6.2817	15.0572	1.26123	5e-05	0.000205435		AT1G67120	chr1:25069561-25095526	3.27474	2.07086	-0.661151	5e-05	0.000205435
																																	AT1G53270	chr1:19862877-19864650	0.822369	2.74037	1.73651	5e-05	0.000205435		AT1G67195	chr1:25137110-25137937	73.738	30.52	-1.27265	5e-05	0.000205435
																																	AT1G53280	chr1:19864769-19867389	49.4244	118.262	1.2587	5e-05	0.000205435		AT1G67230	chr1:25151269-25156323	41.9019	21.1245	-0.988096	5e-05	0.000205435
																																	AT1G53340	chr1:19898927-19900931	1.12993	2.12295	0.909836	0.00035	0.00128799		AT1G67265	chr1:25175557-25176202	1.6292	0.567601	-1.52122	0.0146	0.0382534
																																	AT1G53470	chr1:19958586-19961578	2.77249	5.49549	0.987069	5e-05	0.000205435		AT1G67280	chr1:25188273-25190694	160.166	64.8003	-1.30549	5e-05	0.000205435
																																	AT1G53490	chr1:19963046-19969757	3.6507	10.1092	1.46942	0.00015	0.000581772		AT1G67470	chr1:25272181-25273576	10.2609	1.52274	-2.75242	5e-05	0.000205435
																																	AT1G53645	chr1:20026146-20028635	20.0754	44.9762	1.16374	5e-05	0.000205435		AT1G67530	chr1:25307657-25312482	9.18908	5.935	-0.630672	5e-05	0.000205435
																																	AT1G53680	chr1:20038357-20039117	3.45073	6.22865	0.852019	0.0023	0.0072909		AT1G67590	chr1:25333057-25334647	25.6147	14.7212	-0.799078	5e-05	0.000205435
																																	AT1G53710	chr1:20052392-20056396	8.25818	13.6163	0.72144	5e-05	0.000205435		AT1G67660	chr1:25363534-25365229	29.7031	9.63574	-1.62415	5e-05	0.000205435
																																	AT1G53720	chr1:20056532-20059638	11.4762	19.6366	0.774897	5e-05	0.000205435		AT1G67700	chr1:25374221-25376034	312.24	39.0684	-2.99858	5e-05	0.000205435
																																	AT1G53770	chr1:20071310-20073758	8.19737	14.0245	0.774714	5e-05	0.000205435		AT1G67740	chr1:25394067-25395154	849.886	33.1928	-4.67833	5e-05	0.000205435
																																	AT1G53780,AT1G53785	chr1:20073995-20079002	39.1239	86.8892	1.15113	5e-05	0.000205435		AT1G67810	chr1:25426487-25427349	34.3588	7.38377	-2.21825	5e-05	0.000205435
																																	AT1G53790	chr1:20079080-20081455	2.45626	6.34671	1.36955	5e-05	0.000205435		AT1G67830	chr1:25431585-25432990	21.3159	11.9564	-0.83415	5e-05	0.000205435
																																	AT1G53830	chr1:20098521-20100889	3.51485	6.64128	0.917997	5e-05	0.000205435		AT1G67840	chr1:25434101-25437075	24.7033	6.97362	-1.82473	5e-05	0.000205435
																																	AT1G53860	chr1:20107106-20109511	0.559124	2.63165	2.23473	5e-05	0.000205435		AT1G67860	chr1:25444804-25445263	333.075	19.3271	-4.10715	5e-05	0.000205435
																																	AT1G53887	chr1:20122425-20122866	7.15228	19.6112	1.4552	5e-05	0.000205435		AT1G67865	chr1:25446288-25446737	312.046	2.8195	-6.79017	5e-05	0.000205435
																																	AT1G53910	chr1:20135111-20136970	89.4753	176.607	0.980982	5e-05	0.000205435		AT1G67870	chr1:25449366-25451012	275.992	90.1533	-1.61418	5e-05	0.000205435
																																	AT1G54000	chr1:20154168-20156419	29.9476	104.17	1.79843	5e-05	0.000205435		AT1G67890	chr1:25457178-25462792	13.8016	7.94126	-0.797393	5e-05	0.000205435
																																	AT1G54010	chr1:20158663-20160815	88.5365	734.408	3.05224	5e-05	0.000205435		AT1G67900	chr1:25464725-25470017	20.2114	4.49255	-2.16957	5e-05	0.000205435
																																	AT1G54020	chr1:20161669-20163748	0.996024	4.18436	2.07075	5e-05	0.000205435		AT1G67910	chr1:25471287-25472440	42.2667	6.20619	-2.76774	5e-05	0.000205435
																																	AT1G54030	chr1:20167628-20169600	47.025	205.818	2.12987	5e-05	0.000205435		AT1G67970	chr1:25484698-25486462	18.4864	6.23	-1.56916	5e-05	0.000205435
																																	AT1G54080	chr1:20183580-20187096	62.4312	117.898	0.9172	5e-05	0.000205435		AT1G67980	chr1:25487713-25489231	1.99942	0.347237	-2.52559	0.00015	0.000581772
																																	AT1G54100	chr1:20195263-20199130	87.4645	183.383	1.06809	5e-05	0.000205435		AT1G68010	chr1:25493195-25495988	334.309	31.1581	-3.4235	5e-05	0.000205435
																																	AT1G54140	chr1:20213966-20215223	18.847	33.4255	0.826615	5e-05	0.000205435		AT1G68050	chr1:25508675-25510889	37.7716	12.2446	-1.62516	5e-05	0.000205435
																																	AT1G54160	chr1:20215431-20219452	3.43115	6.88492	1.00475	0.0005	0.00179415		AT1G68110	chr1:25524717-25526150	5.15168	0.189006	-4.76854	0.00015	0.000581772
																																	AT1G54180	chr1:20227276-20230237	2.8699	7.93921	1.46799	5e-05	0.000205435		AT1G68130	chr1:25532243-25534586	11.3152	6.08769	-0.8943	5e-05	0.000205435
																																	AT1G54200	chr1:20235711-20237065	4.7081	12.4006	1.39719	5e-05	0.000205435		AT1G68190	chr1:25559245-25561212	27.1959	0.451428	-5.91275	5e-05	0.000205435
																																	AT1G54217	chr1:20243920-20245527	4.70989	7.06782	0.585571	0.00865	0.0240271		AT1G68230	chr1:25572184-25572921	6.6836	3.30731	-1.01497	0.00565	0.0164289
																																	AT1G54340	chr1:20283479-20286786	25.2332	52.2073	1.04893	5e-05	0.000205435		AT1G68238	chr1:25574460-25574835	77.1351	45.9519	-0.747263	5e-05	0.000205435
																																	AT1G54380	chr1:20297964-20300908	9.35923	14.1155	0.592816	5e-05	0.000205435		AT1G68320	chr1:25603841-25605096	2.44145	0.445404	-2.45456	5e-05	0.000205435
																																	AT1G54385	chr1:20301125-20303885	5.703	12.7442	1.16005	5e-05	0.000205435		AT1G68330	chr1:25610922-25612202	4.66465	1.06963	-2.12465	5e-05	0.000205435
																																	AT1G54450	chr1:20336339-20339535	2.34599	6.77429	1.52987	5e-05	0.000205435		AT1G68390	chr1:25642733-25645607	1.61647	0.871689	-0.890958	0.0083	0.023161
																																	AT1G54510	chr1:20358318-20362593	6.34069	11.7438	0.889193	5e-05	0.000205435		AT1G68520	chr1:25709113-25710907	260.183	2.16971	-6.90588	5e-05	0.000205435
																																	AT1G54540	chr1:20367571-20368434	1.93162	8.15441	2.07777	5e-05	0.000205435		AT1G68530	chr1:25712587-25714807	196.405	36.2951	-2.43599	5e-05	0.000205435
																																	AT1G54580	chr1:20389346-20391015	138.799	215.779	0.636559	5e-05	0.000205435		AT1G68540	chr1:25720023-25721410	6.69626	2.96514	-1.17526	5e-05	0.000205435
																																	AT1G54730	chr1:20424409-20430123	18.0063	31.523	0.807903	5e-05	0.000205435		AT1G68570	chr1:25746735-25750275	8.20083	5.10743	-0.683172	5e-05	0.000205435
																																	AT1G54830	chr1:20451082-20454249	27.1237	43.021	0.665485	5e-05	0.000205435		AT1G68580	chr1:25752734-25756076	37.9631	20.4381	-0.893337	5e-05	0.000205435
																																	AT1G54840	chr1:20451082-20454249	1.18029	5.89195	2.3196	0.0035	0.0106665		AT1G68585	chr1:25756599-25758232	19.536	3.96457	-2.3009	0.0001	0.000397268
																																	AT1G54860	chr1:20457420-20458631	0	83.8828	inf	5e-05	0.000205435		AT1G68590	chr1:25756599-25758232	474.631	37.8717	-3.64762	5e-05	0.000205435
																																	AT1G54870	chr1:20459005-20460647	0	552.226	inf	5e-05	0.000205435		AT1G68600	chr1:25759841-25762934	12.0431	0.223996	-5.74858	5e-05	0.000205435
																																	AT1G54890	chr1:20463082-20464470	2.73759	4.73945	0.791816	0.00085	0.00292963		AT1G68620	chr1:25765946-25767240	8.04798	5.03073	-0.677859	0.0003	0.00111531
																																	AT1G54930	chr1:20478266-20479671	0.249733	1.02259	2.03377	0.003	0.00927778		AT1G68660	chr1:25775740-25779161	122.275	44.8191	-1.44794	5e-05	0.000205435
																																	AT1G54960	chr1:20499949-20503841	2.47983	4.46811	0.849423	5e-05	0.000205435		AT1G68730	chr1:25810320-25811128	29.4766	15.4243	-0.934371	5e-05	0.000205435
																																	AT1G55020	chr1:20525707-20530273	19.7395	107.516	2.44539	5e-05	0.000205435		AT1G68740	chr1:25812448-25816657	6.18137	0.589444	-3.3905	5e-05	0.000205435
																																	AT1G55080	chr1:20553010-20554254	16.9017	41.0069	1.2787	5e-05	0.000205435		AT1G68830	chr1:25872444-25875550	44.3456	10.7661	-2.04229	5e-05	0.000205435
																																	AT1G55180	chr1:20585056-20587629	1.79008	3.84632	1.10345	5e-05	0.000205435		AT1G68840	chr1:25880322-25882222	102.919	16.3707	-2.65232	5e-05	0.000205435
																																	AT1G55200	chr1:20588396-20592063	1.93214	3.91302	1.01808	0.00085	0.00292963		AT1G68890	chr1:25896944-25906714	15.8831	5.24548	-1.59834	5e-05	0.000205435
																																	AT1G55210	chr1:20597789-20598708	75.1544	121.008	0.687169	5e-05	0.000205435		AT1G68910	chr1:25908130-25911108	10.7171	6.02832	-0.830084	5e-05	0.000205435
																																	AT1G55310	chr1:20630064-20632973	42.3682	84.4876	0.995757	5e-05	0.000205435		AT1G69040	chr1:25957818-25960307	36.5815	14.1839	-1.36686	5e-05	0.000205435
																																	AT1G55320	chr1:20633359-20636892	5.16665	20.3293	1.97626	5e-05	0.000205435		AT1G69080	chr1:25971914-25973271	5.49051	1.73669	-1.6606	5e-05	0.000205435
																																	AT1G55380	chr1:20676621-20678607	0.496338	2.64031	2.41131	5e-05	0.000205435		AT1G69140	chr1:25991519-25991872	1.37935	0	#NAME?	0.00045	0.001626
																																	AT1G55390	chr1:20680875-20683043	0.395497	1.17293	1.56838	0.0001	0.000397268		AT1G69160	chr1:26000213-26001588	12.358	1.64602	-2.90838	5e-05	0.000205435
																																	AT1G55420	chr1:20691774-20693952	0.384742	6.02097	3.96803	5e-05	0.000205435		AT1G69200	chr1:26015876-26026171	39.3865	10.2783	-1.93811	5e-05	0.000205435
																																	AT1G55430	chr1:20697648-20699622	0.264032	1.94017	2.8774	5e-05	0.000205435		AT1G69320	chr1:26061861-26062514	2.10413	0.347066	-2.59994	0.00475	0.0140482
																																	AT1G55540	chr1:20734607-20743174	5.2656	9.20269	0.805457	5e-05	0.000205435		AT1G69350	chr1:26069881-26072245	1.45529	0.944374	-0.623876	0.01785	0.0456112
																																	AT1G55580	chr1:20764010-20765752	0.347673	4.74027	3.76916	5e-05	0.000205435		AT1G69370	chr1:26079955-26083606	13.7188	6.44581	-1.08972	5e-05	0.000205435
																																	AT1G55610	chr1:20779873-20784017	1.68209	3.34274	0.990774	5e-05	0.000205435		AT1G69390	chr1:26084634-26086481	62.9062	31.9614	-0.976871	5e-05	0.000205435
																																	AT1G55620	chr1:20787133-20791189	8.52609	14.8407	0.799602	5e-05	0.000205435		AT1G69490	chr1:26122138-26123421	4.57269	1.54216	-1.56809	5e-05	0.000205435
																																	AT1G55630	chr1:20791674-20793564	3.29395	6.70497	1.02541	5e-05	0.000205435		AT1G69530	chr1:26141835-26143500	85.7032	43.6525	-0.973284	5e-05	0.000205435
																																	AT1G55690	chr1:20808260-20812840	9.32181	22.2089	1.25246	5e-05	0.000205435		AT1G69550	chr1:26148020-26153555	6.93272	1.23827	-2.48509	5e-05	0.000205435
																																	AT1G55730	chr1:20831051-20834519	8.30326	13.227	0.671736	5e-05	0.000205435		AT1G69570	chr1:26161527-26163496	2.1439	0.587745	-1.86698	0.0006	0.00212392
																																	AT1G55740	chr1:20835365-20838778	3.47385	24.8613	2.83929	5e-05	0.000205435		AT1G69572	chr1:26161527-26163496	5.54022	1.67253	-1.72791	5e-05	0.000205435
																																	AT1G55820	chr1:20864338-20867611	4.91239	7.51308	0.612981	0.00015	0.000581772		AT1G69580	chr1:26171942-26173612	10.3708	5.70428	-0.86241	5e-05	0.000205435
																																	AT1G55870	chr1:20895584-20898422	5.60726	14.7543	1.39577	5e-05	0.000205435		AT1G69610	chr1:26186953-26189489	2.82353	0.977875	-1.52978	5e-05	0.000205435
																																	AT1G55880	chr1:20898897-20901183	8.73815	15.2329	0.801791	5e-05	0.000205435		AT1G69730	chr1:26228631-26231339	5.18831	0.198633	-4.70709	5e-05	0.000205435
																																	AT1G55915	chr1:20907546-20909638	1.83234	3.78507	1.04663	5e-05	0.000205435		AT1G69740	chr1:26231803-26234963	154.557	49.8314	-1.63302	5e-05	0.000205435
																																	AT1G55940	chr1:20922458-20925619	0.911811	1.45037	0.669614	0.01325	0.0350987		AT1G69760	chr1:26239259-26240708	30.3774	8.23608	-1.88297	5e-05	0.000205435
																																	AT1G55990	chr1:20942486-20942951	6.59286	12.8432	0.962027	0.0033	0.0101112		AT1G69830	chr1:26288277-26293053	115.235	16.8797	-2.77122	5e-05	0.000205435
																																	AT1G56010	chr1:20944140-20949281	10.268	25.3589	1.30433	5e-05	0.000205435		AT1G69840	chr1:26293600-26295849	67.3126	20.7331	-1.69894	5e-05	0.000205435
																																	AT1G56020	chr1:20952143-20953547	5.38827	24.0557	2.15849	5e-05	0.000205435		AT1G69850	chr1:26296675-26300472	51.0259	28.6937	-0.830497	5e-05	0.000205435
																																	AT1G56080	chr1:20974160-20976291	3.3308	9.9419	1.57765	5e-05	0.000205435		AT1G69890	chr1:26323110-26324616	52.8599	21.0015	-1.33168	5e-05	0.000205435
																																	AT1G56120	chr1:20987287-20993072	1.54593	3.04956	0.980127	5e-05	0.000205435		AT1G69900	chr1:26326380-26327831	13.9758	6.70705	-1.05918	5e-05	0.000205435
																																	AT1G56130	chr1:20994930-21000887	1.21633	1.88795	0.634289	0.0021	0.00670736		AT1G69930	chr1:26337496-26338795	3.12972	1.84279	-0.764146	0.00475	0.0140482
																																	AT1G56145	chr1:21008092-21014018	6.6793	11.0019	0.719988	5e-05	0.000205435		AT1G69935	chr1:26341800-26343126	33.6004	13.5098	-1.31447	5e-05	0.000205435
																																	AT1G56170	chr1:21024763-21025883	8.75685	31.206	1.83334	5e-05	0.000205435		AT1G70020	chr1:26377369-26378359	1.83769	0.509423	-1.85096	0.0015	0.00493201
																																	AT1G56280	chr1:21072854-21074877	386.494	1047.84	1.4389	5e-05	0.000205435		AT1G70070	chr1:26390015-26394196	20.2822	6.74276	-1.5888	5e-05	0.000205435
																																	AT1G56320	chr1:21082862-21086494	4.98501	24.8883	2.3198	5e-05	0.000205435		AT1G70090	chr1:26400789-26402727	92.0558	31.3126	-1.55576	5e-05	0.000205435
																																	AT1G56350	chr1:21094777-21097988	4.57784	6.95643	0.603681	0.00045	0.001626		AT1G70100	chr1:26403082-26406119	25.6206	10.0351	-1.35225	5e-05	0.000205435
																																	AT1G56440	chr1:21138529-21141571	5.3279	10.0746	0.919077	5e-05	0.000205435		AT1G70200	chr1:26432296-26434400	47.6013	13.7217	-1.79454	5e-05	0.000205435
																																	AT1G56550	chr1:21185661-21188369	3.36812	6.59977	0.97047	5e-05	0.000205435		AT1G70270	chr1:26464399-26464860	3.02894	1.2273	-1.30332	0.01295	0.034389
																																	AT1G56600	chr1:21207536-21209596	1.72011	18.8594	3.45471	5e-05	0.000205435		AT1G70290	chr1:26471077-26474786	98.2619	7.70253	-3.67323	5e-05	0.000205435
																																	AT1G56630	chr1:21223592-21226943	0.598405	1.74315	1.5425	0.0002	0.000762212		AT1G70370	chr1:26512680-26515188	87.2647	37.6352	-1.21332	5e-05	0.000205435
																																	AT1G56680	chr1:21250337-21251417	3.23861	9.38757	1.53537	5e-05	0.000205435		AT1G70410	chr1:26533925-26538333	166.409	45.5441	-1.8694	5e-05	0.000205435
																																	AT1G57820	chr1:21414169-21417946	14.4218	46.0963	1.6764	5e-05	0.000205435		AT1G70430	chr1:26545413-26550520	1.01229	0.418257	-1.27516	0.0063	0.018116
																																	AT1G58030	chr1:21464000-21468420	45.9699	89.6004	0.962814	5e-05	0.000205435		AT1G70505	chr1:26570646-26572463	3.41535	1.84741	-0.88653	0.0022	0.00700068
																																	AT1G58160	chr1:21533756-21534598	1.57638	3.43062	1.12185	0.0114	0.0306979		AT1G70520	chr1:26584728-26587419	29.6339	11.6363	-1.34862	5e-05	0.000205435
																																	AT1G58235	chr1:21579684-21580696	25.6203	80.7161	1.65557	5e-05	0.000205435		AT1G70530	chr1:26588749-26591379	27.1464	13.7163	-0.984865	5e-05	0.000205435
																																	AT1G58270	chr1:21612115-21614117	67.7247	144.023	1.08854	5e-05	0.000205435		AT1G70670	chr1:26644581-26646173	11.5214	7.35705	-0.647115	0.0001	0.000397268
																																	AT1G58310	chr1:21631946-21633642	0	1.05026	inf	5e-05	0.000205435		AT1G70690	chr1:26652012-26653643	7.90687	4.93958	-0.678718	0.0001	0.000397268
																																	AT1G58360	chr1:21676529-21680502	37.6354	165.261	2.13458	5e-05	0.000205435		AT1G70700	chr1:26654767-26657064	162.188	3.48332	-5.54106	5e-05	0.000205435
																																	AT1G58380	chr1:21689031-21690256	54.9068	108.298	0.979946	5e-05	0.000205435		AT1G70750	chr1:26679974-26683204	9.4561	2.98211	-1.66491	5e-05	0.000205435
																																	AT1G58400	chr1:21696164-21699118	1.42272	4.16727	1.55045	5e-05	0.000205435		AT1G70760	chr1:26687229-26691277	238.017	8.09819	-4.87732	5e-05	0.000205435
																																	AT1G58410	chr1:21701184-21704255	0.696775	3.63725	2.38408	5e-05	0.000205435		AT1G70800	chr1:26702704-26703790	9.56921	3.4062	-1.49024	5e-05	0.000205435
																																	AT1G59520	chr1:21861381-21866190	14.7063	23.2752	0.662365	5e-05	0.000205435		AT1G70810	chr1:26704129-26705236	80.9318	13.3505	-2.59982	5e-05	0.000205435
																																	AT1G59540	chr1:21874011-21879539	4.64945	7.42931	0.676167	5e-05	0.000205435		AT1G70820	chr1:26705517-26708264	96.4661	0.83709	-6.8485	5e-05	0.000205435
																																	AT1G59640	chr1:21909174-21911201	3.56967	15.4091	2.10992	5e-05	0.000205435		AT1G70890	chr1:26725625-26726544	240.223	41.3196	-2.53947	5e-05	0.000205435
																																	AT1G59660	chr1:21924692-21929424	2.72314	4.70595	0.789215	5e-05	0.000205435		AT1G70940	chr1:26743053-26746395	43.4816	13.1398	-1.72646	5e-05	0.000205435
																																	AT1G59730	chr1:21952633-21953456	1.13072	5.41605	2.26	5e-05	0.000205435		AT1G71020	chr1:26790596-26793175	24.1105	10.0673	-1.25998	5e-05	0.000205435
																																	AT1G59740	chr1:21968070-21972411	8.26003	25.3539	1.61799	5e-05	0.000205435		AT1G71030	chr1:26795122-26796364	53.6703	0.795639	-6.07587	5e-05	0.000205435
																																	AT1G59790	chr1:22001503-22003385	0.0887772	1.27229	3.84109	0.00815	0.0227828		AT1G71040	chr1:26796965-26800322	28.7917	17.2176	-0.741769	5e-05	0.000205435
																																	AT1G59960	chr1:22071291-22073147	26.61	83.5815	1.65122	5e-05	0.000205435		AT1G71140	chr1:26824676-26826748	11.8253	4.33814	-1.44673	5e-05	0.000205435
																																	AT1G59970	chr1:22073533-22074876	6.63728	17.839	1.42637	5e-05	0.000205435		AT1G71460	chr1:26927037-26930316	8.03058	3.17387	-1.33926	5e-05	0.000205435
																																	AT1G60060	chr1:22139183-22141790	3.16485	5.05445	0.675418	0.0005	0.00179415		AT1G71480	chr1:26931939-26935825	35.3012	7.5864	-2.21823	5e-05	0.000205435
																																	AT1G60090	chr1:22155581-22158065	0	10.0187	inf	5e-05	0.000205435		AT1G71500	chr1:26935981-26937607	248.001	36.7421	-2.75484	5e-05	0.000205435
																																	AT1G60110	chr1:22168501-22170649	0.370962	3.03925	3.03437	5e-05	0.000205435		AT1G71697,AT1G71700	chr1:26971222-26973464	14.2681	8.99857	-0.665022	5e-05	0.000205435
																																	AT1G60130	chr1:22174178-22176321	0.120052	1.10346	3.2003	5e-05	0.000205435		AT1G71710	chr1:26973566-26981029	19.334	9.32551	-1.05188	5e-05	0.000205435
																																	AT1G60160	chr1:22188113-22191395	15.1259	24.0037	0.666232	5e-05	0.000205435		AT1G71720	chr1:26983720-26985990	35.7088	13.118	-1.44473	5e-05	0.000205435
																																	AT1G60190	chr1:22198402-22200678	0.2381	45.0145	7.56268	5e-05	0.000205435		AT1G71810	chr1:27002413-27008176	11.3317	4.5345	-1.32135	5e-05	0.000205435
																																	AT1G60390	chr1:22247473-22249636	3.80481	6.25668	0.717573	5e-05	0.000205435		AT1G71880	chr1:27054179-27056341	53.2201	24.8579	-1.09827	5e-05	0.000205435
																																	AT1G60410	chr1:22258981-22260715	0	1.03381	inf	5e-05	0.000205435		AT1G71970	chr1:27093027-27094027	30.0373	9.70837	-1.62945	5e-05	0.000205435
																																	AT1G60420	chr1:22261887-22266038	28.5982	47.8908	0.743823	5e-05	0.000205435		AT1G72060	chr1:27118446-27119708	80.4525	2.8965	-4.79575	0.00015	0.000581772
																																	AT1G60570	chr1:22311835-22312981	0	2.04907	inf	5e-05	0.000205435		AT1G72150	chr1:27148459-27150980	450.842	74.4695	-2.5979	5e-05	0.000205435
																																	AT1G60610	chr1:22327911-22330276	4.45112	30.1145	2.75822	5e-05	0.000205435		AT1G72160	chr1:27153580-27155664	77.6973	50.1629	-0.631243	5e-05	0.000205435
																																	AT1G60620	chr1:22331105-22333524	7.26511	11.4983	0.662368	5e-05	0.000205435		AT1G72180	chr1:27162819-27169717	29.3858	4.50612	-2.70516	5e-05	0.000205435
																																	AT1G60630	chr1:22334661-22336908	4.13387	7.83984	0.92333	5e-05	0.000205435		AT1G72300	chr1:27217476-27221123	7.10324	4.03145	-0.817177	5e-05	0.000205435
																																	AT1G60650	chr1:22339808-22342337	20.9149	37.5592	0.844632	5e-05	0.000205435		AT1G72416	chr1:27258828-27260291	32.4643	5.5928	-2.53721	5e-05	0.000205435
																																	AT1G60680	chr1:22343654-22349297	11.0643	24.5331	1.14881	5e-05	0.000205435		AT1G72430	chr1:27264910-27265630	141.498	24.0625	-2.55592	5e-05	0.000205435
																																	AT1G60710	chr1:22354752-22356761	79.2726	155.62	0.973133	5e-05	0.000205435		AT1G72450	chr1:27274064-27276317	99.2583	6.52046	-3.92814	5e-05	0.000205435
																																	AT1G60730	chr1:22358034-22360184	40.7632	63.9863	0.650495	5e-05	0.000205435		AT1G72500	chr1:27295335-27298556	12.3007	5.26689	-1.22371	5e-05	0.000205435
																																	AT1G60740	chr1:22361073-22361952	1.33208	12.3556	3.21342	5e-05	0.000205435		AT1G72510	chr1:27303365-27304850	55.3911	30.4815	-0.861718	5e-05	0.000205435
																																	AT1G60770	chr1:22366700-22368714	21.8658	33.5333	0.616922	5e-05	0.000205435		AT1G72520	chr1:27308514-27312754	18.1468	0.559924	-5.01834	5e-05	0.000205435
																																	AT1G60810	chr1:22388526-22391165	21.3809	39.6074	0.889444	5e-05	0.000205435		AT1G72610	chr1:27338124-27340328	1207.15	21.2162	-5.8303	5e-05	0.000205435
																																	AT1G60860	chr1:22400926-22407777	6.40573	14.5693	1.1855	5e-05	0.000205435		AT1G72630	chr1:27344269-27345576	30.2177	19.481	-0.633325	5e-05	0.000205435
																																	AT1G60960	chr1:22445309-22447214	8.94773	13.9945	0.645264	5e-05	0.000205435		AT1G72640	chr1:27346260-27348256	43.6837	9.34217	-2.22527	5e-05	0.000205435
																																	AT1G60970	chr1:22447847-22449526	0.637442	6.15517	3.27143	5e-05	0.000205435		AT1G72645	chr1:27348380-27349219	48.8606	7.30012	-2.74268	5e-05	0.000205435
																																	AT1G60989	chr1:22462025-22465424	33.4897	87.6825	1.38857	5e-05	0.000205435		AT1G72800	chr1:27397215-27398500	10.1965	4.97272	-1.03597	5e-05	0.000205435
																																	AT1G61000	chr1:22470923-22474105	4.44539	7.04735	0.664771	0.00025	0.00093963		AT1G72880	chr1:27423384-27426140	24.7987	13.5359	-0.873471	5e-05	0.000205435
																																	AT1G61050	chr1:22486735-22488284	1.23463	2.62402	1.0877	0.0001	0.000397268		AT1G72890	chr1:27429915-27431960	8.41432	1.16974	-2.84666	5e-05	0.000205435
																																	AT1G61160	chr1:22544867-22546230	0.257973	2.23268	3.11348	0.00465	0.0137823		AT1G72900	chr1:27432194-27433782	84.056	9.83844	-3.09485	5e-05	0.000205435
																																	AT1G61210	chr1:22564494-22571907	5.49073	8.45665	0.623088	5e-05	0.000205435		AT1G72920	chr1:27437927-27439091	18.7075	1.5442	-3.59869	5e-05	0.000205435
																																	AT1G61215	chr1:22572644-22575527	1.25412	2.00712	0.678453	0.0032	0.00983392		AT1G72930	chr1:27439451-27440464	139.758	2.15908	-6.01637	5e-05	0.000205435
																																	AT1G61240	chr1:22581465-22585212	10.1363	17.6334	0.798773	5e-05	0.000205435		AT1G72940	chr1:27442237-27443856	40.4634	9.28871	-2.12307	5e-05	0.000205435
																																	AT1G61255	chr1:22589150-22589691	3.96475	16.8501	2.08746	5e-05	0.000205435		AT1G72970	chr1:27452765-27455964	46.9744	21.4141	-1.13331	5e-05	0.000205435
																																	AT1G61280	chr1:22603585-22604081	2.75448	5.58577	1.01998	0.0168	0.0432411		AT1G73010	chr1:27464571-27466256	40.0403	9.61586	-2.05796	5e-05	0.000205435
																																	AT1G61410	chr1:22658551-22659461	0.859127	1.99079	1.21239	0.00285	0.00885509		AT1G73030	chr1:27473825-27475962	98.6438	52.3729	-0.913408	5e-05	0.000205435
																																	AT1G61450	chr1:22673258-22673993	9.36054	29.0178	1.63228	5e-05	0.000205435		AT1G73060	chr1:27478969-27481448	90.9961	34.9938	-1.3787	5e-05	0.000205435
																																	AT1G61560	chr1:22708603-22712210	5.63939	10.7329	0.92843	5e-05	0.000205435		AT1G73110	chr1:27491183-27496878	30.2602	6.06759	-2.31823	5e-05	0.000205435
																																	AT1G61590	chr1:22723500-22726074	4.11998	7.56045	0.875835	5e-05	0.000205435		AT1G73170	chr1:27511660-27514797	27.1586	12.9981	-1.06311	5e-05	0.000205435
																																	AT1G61750	chr1:22804612-22806318	0	3.90189	inf	5e-05	0.000205435		AT1G73370	chr1:27584424-27588464	2.48778	1.18482	-1.07019	5e-05	0.000205435
																																	AT1G61770	chr1:22810164-22812607	35.3936	55.9544	0.660761	5e-05	0.000205435		AT1G73470	chr1:27625148-27627714	27.1692	12.995	-1.06402	5e-05	0.000205435
																																	AT1G61800	chr1:22824439-22826774	8.38612	102.053	3.60517	5e-05	0.000205435		AT1G73500	chr1:27639090-27640529	26.8685	12.6038	-1.09205	5e-05	0.000205435
																																	AT1G61820	chr1:22835077-22838615	5.41961	12.0343	1.15089	5e-05	0.000205435		AT1G73530	chr1:27643632-27645394	65.8569	24.5559	-1.42327	5e-05	0.000205435
																																	AT1G61840	chr1:22847388-22849833	0.278121	6.55318	4.55841	5e-05	0.000205435		AT1G73540	chr1:27645657-27646698	25.902	13.8815	-0.899902	5e-05	0.000205435
																																	AT1G62130	chr1:22962339-22968920	1.90806	2.8907	0.599311	0.0011	0.00371255		AT1G73600	chr1:27669151-27673572	168.379	15.3108	-3.45909	5e-05	0.000205435
																																	AT1G62262	chr1:23000156-23002093	0.372253	6.62114	4.15273	5e-05	0.000205435		AT1G73650	chr1:27686991-27690307	33.8747	21.0563	-0.685955	5e-05	0.000205435
																																	AT1G62290	chr1:23009910-23013529	14.6029	400.746	4.77836	5e-05	0.000205435		AT1G73655	chr1:27690358-27691814	149.205	16.5793	-3.16984	5e-05	0.000205435
																																	AT1G62333	chr1:23050444-23050940	0.331178	7.10626	4.42341	0.0038	0.0114923		AT1G73660	chr1:27691892-27697211	11.1847	5.90807	-0.920763	5e-05	0.000205435
																																	AT1G62360	chr1:23058581-23061722	3.20319	42.0573	3.71477	5e-05	0.000205435		AT1G73750	chr1:27736629-27739079	14.1842	2.94248	-2.26919	5e-05	0.000205435
																																	AT1G62370	chr1:23072574-23073189	7.11234	12.026	0.757759	0.00085	0.00292963		AT1G73760	chr1:27739167-27741207	29.3217	11.6609	-1.3303	5e-05	0.000205435
																																	AT1G62420	chr1:23102792-23104647	3.99621	6.04388	0.596843	0.0065	0.0186286		AT1G73805	chr1:27745426-27749178	7.73974	2.13657	-1.85699	5e-05	0.000205435
																																	AT1G62500	chr1:23132044-23133502	6.73196	261.951	5.28213	5e-05	0.000205435		AT1G73870	chr1:27779165-27780676	1.89313	0	#NAME?	5e-05	0.000205435
																																	AT1G62610	chr1:23179476-23184991	10.1452	40.324	1.99084	5e-05	0.000205435		AT1G73885	chr1:27786863-27787708	230.911	25.6943	-3.16782	5e-05	0.000205435
																																	AT1G62620	chr1:23179476-23184991	0.556712	2.73426	2.29614	0.0126	0.0335628		AT1G73890	chr1:27787902-27788658	2.18883	0.591954	-1.8866	0.0082	0.0229138
																																	AT1G62680	chr1:23207089-23209913	2.06837	3.47573	0.748821	5e-05	0.000205435		AT1G74040	chr1:27842170-27845776	21.4295	11.0947	-0.949729	5e-05	0.000205435
																																	AT1G62710	chr1:23223873-23226916	2.13898	312.958	7.1929	5e-05	0.000205435		AT1G74055	chr1:27849229-27849812	3.24674	0.829551	-1.96859	0.0016	0.00523148
																																	AT1G62720	chr1:23227531-23230736	0.426991	1.82278	2.09386	0.00495	0.0145848		AT1G74070	chr1:27851487-27852976	42.3342	6.15757	-2.78139	5e-05	0.000205435
																																	AT1G62730	chr1:23227531-23230736	7.64021	12.6764	0.730457	5e-05	0.000205435		AT1G74090	chr1:27862908-27864193	59.7512	16.7015	-1.83899	5e-05	0.000205435
																																	AT1G62770	chr1:23245885-23246890	11.0433	21.9519	0.991173	5e-05	0.000205435		AT1G74100	chr1:27864344-27865694	86.7543	56.9827	-0.606412	5e-05	0.000205435
																																	AT1G62790	chr1:23252312-23257463	82.1115	279.634	1.76788	5e-05	0.000205435		AT1G74290	chr1:27931835-27934268	1.04269	0.486668	-1.0993	0.0128	0.0340307
																																	AT1G62800	chr1:23252312-23257463	10.0629	19.861	0.980893	0.0005	0.00179415		AT1G74360	chr1:27954230-27959366	3.51854	0.764483	-2.20242	5e-05	0.000205435
																																	AT1G62810	chr1:23257725-23261966	12.9943	28.7666	1.14651	5e-05	0.000205435		AT1G74450	chr1:27982508-27984280	18.0109	9.11156	-0.983098	5e-05	0.000205435
																																	AT1G62860	chr1:23274675-23277017	2.00678	4.4967	1.16398	5e-05	0.000205435		AT1G74470	chr1:27991164-27993006	484.856	142.644	-1.76513	5e-05	0.000205435
																																	AT1G62870	chr1:23284011-23286760	1.33091	2.87501	1.11116	5e-05	0.000205435		AT1G74600	chr1:28025152-28027840	2.46377	1.4013	-0.8141	0.00045	0.001626
																																	AT1G62970	chr1:23323316-23326053	6.36858	11.1541	0.808531	5e-05	0.000205435		AT1G74640	chr1:28032762-28034773	37.8526	22.3395	-0.760793	5e-05	0.000205435
																																	AT1G62990	chr1:23337364-23340688	4.4062	11.0613	1.32791	5e-05	0.000205435		AT1G74650	chr1:28041190-28042995	3.11497	0.642969	-2.2764	5e-05	0.000205435
																																	AT1G63020	chr1:23354684-23362564	1.81163	3.48343	0.943221	5e-05	0.000205435		AT1G74670	chr1:28053285-28054149	385.638	3.83086	-6.65343	5e-05	0.000205435
																																	AT1G63040	chr1:23371326-23372073	0.214528	1.76615	3.04137	0.0074	0.02091		AT1G74710	chr1:28070294-28074148	10.0743	4.83853	-1.05804	5e-05	0.000205435
																																	AT1G63050	chr1:23375883-23378291	10.3824	16.2129	0.643009	5e-05	0.000205435		AT1G74730	chr1:28078856-28082644	194.519	22.7321	-3.09711	5e-05	0.000205435
																																	AT1G63055,AT1G63057	chr1:23379664-23382989	0.668672	2.55553	1.93425	0.00125	0.00417494		AT1G74770	chr1:28089570-28094834	2.06641	1.16178	-0.830786	0.0002	0.000762212
																																	AT1G63110	chr1:23404820-23408052	21.3408	41.0701	0.944475	5e-05	0.000205435		AT1G74810	chr1:28108473-28111534	3.16939	0.131926	-4.5864	5e-05	0.000205435
																																	AT1G63160	chr1:23421863-23423828	8.02799	21.4405	1.41723	5e-05	0.000205435		AT1G74850	chr1:28118848-28122314	23.5033	9.82801	-1.25789	5e-05	0.000205435
																																	AT1G63206	chr1:23439641-23440931	0	2.47993	inf	5e-05	0.000205435		AT1G74880	chr1:28129857-28131077	146.051	10.6857	-3.77273	5e-05	0.000205435
																																	AT1G63230	chr1:23450653-23452311	1.30181	2.62536	1.012	0.00035	0.00128799		AT1G74910	chr1:28133932-28138826	71.2059	33.29	-1.09691	5e-05	0.000205435
																																	AT1G63240	chr1:23456020-23458661	12.9141	21.5628	0.739595	5e-05	0.000205435		AT1G74930	chr1:28144131-28145049	10.1987	1.59588	-2.67596	5e-05	0.000205435
																																	AT1G63290	chr1:23471848-23473639	37.8729	80.0279	1.07934	5e-05	0.000205435		AT1G74940	chr1:28146058-28147378	31.7811	13.7298	-1.21086	5e-05	0.000205435
																																	AT1G63380	chr1:23505556-23506504	0.951192	4.09331	2.10546	5e-05	0.000205435		AT1G74950	chr1:28148574-28150444	72.5246	14.0929	-2.3635	5e-05	0.000205435
																																	AT1G63390	chr1:23506506-23506983	0.871741	5.22133	2.58245	0.00485	0.0143146		AT1G74970	chr1:28157529-28159302	354.217	62.0922	-2.51215	5e-05	0.000205435
																																	AT1G63400	chr1:23507319-23509053	1.16621	2.23505	0.93848	0.0004	0.00145813		AT1G75000	chr1:28163649-28164586	4.70372	1.90706	-1.30245	0.0004	0.00145813
																																	AT1G63420	chr1:23515873-23518910	7.96131	14.7233	0.88702	5e-05	0.000205435		AT1G75010	chr1:28164839-28170054	13.0264	7.28648	-0.83814	5e-05	0.000205435
																																	AT1G63440	chr1:23527654-23531109	2.38472	6.74147	1.49924	5e-05	0.000205435		AT1G75020	chr1:28171017-28173436	11.8414	7.03402	-0.751418	5e-05	0.000205435
																																	AT1G63460	chr1:23535015-23536467	35.0343	63.4609	0.857101	5e-05	0.000205435		AT1G75040	chr1:28177702-28178940	38.314	0.22025	-7.44258	5e-05	0.000205435
																																	AT1G63470	chr1:23536518-23539220	11.2925	20.3439	0.849229	5e-05	0.000205435		AT1G75100	chr1:28190815-28193800	5.35342	2.55583	-1.06667	5e-05	0.000205435
																																	AT1G63640	chr1:23589042-23595821	8.60862	13.5618	0.655694	5e-05	0.000205435		AT1G75120	chr1:28196856-28198802	7.49078	4.16996	-0.845083	0.0001	0.000397268
																																	AT1G63650	chr1:23599412-23602902	1.88832	5.8307	1.62657	5e-05	0.000205435		AT1G75180	chr1:28213798-28218801	25.4994	13.4205	-0.92603	5e-05	0.000205435
																																	AT1G63930	chr1:23727890-23729333	1.47079	3.35457	1.18954	5e-05	0.000205435		AT1G75190	chr1:28219381-28220227	38.3901	6.31814	-2.60316	5e-05	0.000205435
																																	AT1G63940	chr1:23729978-23733892	85.8971	160.214	0.899314	5e-05	0.000205435		AT1G75220	chr1:28229156-28232831	54.4108	28.5852	-0.928624	5e-05	0.000205435
																																	AT1G64000	chr1:23747303-23749053	0.959932	2.13156	1.15091	0.00275	0.00857353		AT1G75280	chr1:28251959-28253619	102.579	64.1689	-0.676784	5e-05	0.000205435
																																	AT1G64060	chr1:23769773-23776931	5.33609	8.28482	0.634687	5e-05	0.000205435		AT1G75350	chr1:28272070-28272832	755.987	106.216	-2.83135	5e-05	0.000205435
																																	AT1G64080	chr1:23785020-23786800	3.54275	24.7572	2.80491	5e-05	0.000205435		AT1G75380	chr1:28281388-28284045	293.159	39.8323	-2.87968	5e-05	0.000205435
																																	AT1G64100,AT1G64105	chr1:23791584-23795642	25.7542	39.036	0.599998	5e-05	0.000205435		AT1G75410	chr1:28299791-28302603	18.5794	3.81079	-2.28554	5e-05	0.000205435
																																	AT1G64110	chr1:23796718-23801725	1.29783	143.85	6.79232	5e-05	0.000205435		AT1G75460	chr1:28327885-28329764	58.1408	0.576133	-6.65701	5e-05	0.000205435
																																	AT1G64142	chr1:23803792-23807159	34.0611	59.7598	0.811052	5e-05	0.000205435		AT1G75490	chr1:28335501-28336706	6.34017	2.6786	-1.24304	5e-05	0.000205435
																																	AT1G64180	chr1:23821515-23824359	3.90004	7.83032	1.00558	5e-05	0.000205435		AT1G75550	chr1:28369436-28369940	3.85093	0.415373	-3.21273	0.00585	0.0169541
																																	AT1G64210	chr1:23831032-23832863	0.501323	1.37577	1.45643	0.0001	0.000397268		AT1G75690	chr1:28422109-28423285	201.565	13.4689	-3.90355	5e-05	0.000205435
																																	AT1G64230	chr1:23833550-23835536	296.74	506.05	0.770079	5e-05	0.000205435		AT1G75710	chr1:28428705-28431249	13.688	8.31843	-0.718529	5e-05	0.000205435
																																	AT1G64240	chr1:23837560-23839897	0.096662	1.9685	4.34801	5e-05	0.000205435		AT1G75880	chr1:28490442-28492464	10.3506	4.12991	-1.32553	5e-05	0.000205435
																																	AT1G64260	chr1:23847755-23849915	0.390687	1.00218	1.35906	0.00025	0.00093963		AT1G75900	chr1:28499059-28501138	12.427	1.06762	-3.54101	5e-05	0.000205435
																																	AT1G64405	chr1:23923731-23924336	4.965	11.3857	1.19736	5e-05	0.000205435		AT1G75960	chr1:28518032-28519874	18.2943	2.58756	-2.82173	5e-05	0.000205435
																																	AT1G64450	chr1:23941597-23942846	7.66375	29.7266	1.95563	5e-05	0.000205435		AT1G76040	chr1:28537672-28540637	11.3499	6.21528	-0.868784	5e-05	0.000205435
																																	AT1G64490	chr1:23952132-23952713	23.8397	45.7384	0.940037	5e-05	0.000205435		AT1G76080	chr1:28547785-28549419	361.936	5.13069	-6.14044	5e-05	0.000205435
																																	AT1G64520	chr1:23956385-23958322	101.393	168.021	0.728688	5e-05	0.000205435		AT1G76100	chr1:28553986-28554768	259.425	20.5336	-3.65926	5e-05	0.000205435
																																	AT1G64530	chr1:23959660-23963081	4.74931	8.161	0.781028	5e-05	0.000205435		AT1G76110	chr1:28555041-28557586	14.0264	2.14685	-2.70785	5e-05	0.000205435
																																	AT1G64540	chr1:23966908-23968425	0.119728	1.26969	3.40664	0.0018	0.00582626		AT1G76130	chr1:28561280-28564076	9.1445	3.2673	-1.4848	5e-05	0.000205435
																																	AT1G64550	chr1:23968778-23973614	38.4855	59.7848	0.635465	5e-05	0.000205435		AT1G76160	chr1:28577941-28581133	121.615	66.5712	-0.869355	5e-05	0.000205435
																																	AT1G64600	chr1:23995970-23998720	6.04049	9.07869	0.587818	0.0001	0.000397268		AT1G76180	chr1:28586675-28587931	391.547	130.159	-1.58891	5e-05	0.000205435
																																	AT1G64660	chr1:24028917-24030780	17.8622	128.662	2.84861	5e-05	0.000205435		AT1G76240	chr1:28602810-28603929	6.55582	2.99534	-1.13006	5e-05	0.000205435
																																	AT1G64670	chr1:24030819-24033556	12.3369	23.9924	0.959597	5e-05	0.000205435		AT1G76360	chr1:28639576-28646712	20.8831	3.41622	-2.61186	5e-05	0.000205435
																																	AT1G64780	chr1:24060769-24062630	7.34296	14.5719	0.988759	5e-05	0.000205435		AT1G76405	chr1:28661883-28663789	27.3017	15.1456	-0.850094	5e-05	0.000205435
																																	AT1G64880	chr1:24105641-24109146	34.4771	52.6664	0.611244	5e-05	0.000205435		AT1G76450	chr1:28684550-28689121	100.355	18.0786	-2.47276	5e-05	0.000205435
																																	AT1G64940	chr1:24123788-24125324	0.540069	3.61147	2.74137	5e-05	0.000205435		AT1G76520	chr1:28715077-28717416	65.8171	26.6309	-1.30536	5e-05	0.000205435
																																	AT1G64970	chr1:24129917-24136109	9.36821	43.1842	2.20466	5e-05	0.000205435		AT1G76570	chr1:28729131-28730825	7.49233	2.78899	-1.42567	5e-05	0.000205435
																																	AT1G65090	chr1:24176581-24183300	0	340.843	inf	0.01565	0.0406404		AT1G76590	chr1:28740690-28742207	29.0438	5.65261	-2.36124	5e-05	0.000205435
																																	AT1G65150	chr1:24203840-24205775	4.97891	12.255	1.29947	5e-05	0.000205435		AT1G76600	chr1:28746887-28747845	60.1187	7.69718	-2.96541	5e-05	0.000205435
																																	AT1G65180	chr1:24211740-24213870	0.723308	2.38292	1.72005	5e-05	0.000205435		AT1G76650	chr1:28766749-28768138	28.0282	7.23828	-1.95316	5e-05	0.000205435
																																	AT1G65290	chr1:24248827-24250421	188.532	287.172	0.607107	5e-05	0.000205435		AT1G76680	chr1:28776845-28778467	227.61	66.3932	-1.77746	5e-05	0.000205435
																																	AT1G65340	chr1:24268134-24269646	0	5.86705	inf	5e-05	0.000205435		AT1G76700	chr1:28778889-28783248	27.2147	9.26666	-1.55427	5e-05	0.000205435
																																	AT1G65370	chr1:24284468-24286145	19.5675	158.953	3.02207	5e-05	0.000205435		AT1G76730	chr1:28802924-28804784	45.7645	14.1886	-1.6895	5e-05	0.000205435
																																	AT1G65500	chr1:24357866-24358616	29.7953	49.9057	0.744119	5e-05	0.000205435		AT1G76800	chr1:28829307-28830277	4.71738	0.682651	-2.78876	5e-05	0.000205435
																																	AT1G65520	chr1:24361031-24361993	12.0964	21.2112	0.810248	5e-05	0.000205435		AT1G76870	chr1:28857249-28858407	2.7912	1.26052	-1.14687	0.00045	0.001626
																																	AT1G65560	chr1:24371386-24373798	8.20235	18.0356	1.13674	5e-05	0.000205435		AT1G76890	chr1:28873058-28875292	33.5694	6.07425	-2.46637	5e-05	0.000205435
																																	AT1G65570	chr1:24374097-24375846	1.34029	8.57959	2.67836	5e-05	0.000205435		AT1G76955	chr1:28918809-28919545	15.0525	0	#NAME?	5e-05	0.000205435
																																	AT1G65610	chr1:24391678-24395360	3.40031	11.8104	1.79632	5e-05	0.000205435		AT1G76960	chr1:28920456-28920956	250	8.25165	-4.9211	5e-05	0.000205435
																																	AT1G65690	chr1:24431429-24432953	9.37412	31.8278	1.76353	5e-05	0.000205435		AT1G77020	chr1:28944842-28947031	8.69291	3.84534	-1.17673	5e-05	0.000205435
																																	AT1G65710	chr1:24436900-24438542	3.39821	5.53861	0.704747	0.0002	0.000762212		AT1G77060	chr1:28951684-28953509	46.2431	13.287	-1.79923	5e-05	0.000205435
																																	AT1G65730	chr1:24442503-24446291	0.806883	4.60214	2.51187	5e-05	0.000205435		AT1G77080	chr1:28955636-28960096	32.4905	21.3136	-0.608246	0.00015	0.000581772
																																	AT1G65820	chr1:24485100-24486892	199.536	417.684	1.06576	5e-05	0.000205435		AT1G77090	chr1:28960386-28961922	39.9023	16.7273	-1.25427	5e-05	0.000205435
																																	AT1G65900	chr1:24515836-24518487	7.07831	13.0817	0.886076	5e-05	0.000205435		AT1G77210	chr1:29008938-29012096	28.8555	0.732541	-5.29979	5e-05	0.000205435
																																	AT1G65920	chr1:24525101-24529294	3.04691	9.50415	1.64121	5e-05	0.000205435		AT1G77250	chr1:29020264-29023474	8.15536	5.38615	-0.598494	0.0001	0.000397268
																																	AT1G65980	chr1:24559305-24560936	242.838	740.246	1.60801	5e-05	0.000205435		AT1G77290	chr1:29038374-29039838	7.98084	4.91994	-0.697901	0.001	0.00340006
																																	AT1G65985	chr1:24562552-24568530	3.66664	13.0418	1.83061	5e-05	0.000205435		AT1G77390	chr1:29081903-29084285	2.29104	0.957385	-1.25883	5e-05	0.000205435
																																	AT1G66050	chr1:24589486-24592747	0.957955	1.5687	0.711538	0.00645	0.0185037		AT1G77490	chr1:29117541-29120215	67.352	8.46063	-2.99288	5e-05	0.000205435
																																	AT1G66140	chr1:24619836-24622004	10.9469	19.011	0.796315	5e-05	0.000205435		AT1G77630	chr1:29173456-29175530	13.9349	9.02391	-0.626876	5e-05	0.000205435
																																	AT1G66200	chr1:24655209-24657683	281.238	555.681	0.982463	5e-05	0.000205435		AT1G77640	chr1:29178736-29179675	3.86884	1.66287	-1.21822	0.00045	0.001626
																																	AT1G66240	chr1:24686255-24687332	300.642	924.907	1.62126	5e-05	0.000205435		AT1G77740	chr1:29220537-29224220	20.3886	13.534	-0.591175	5e-05	0.000205435
																																	AT1G66250	chr1:24692893-24695515	6.47312	13.1433	1.0218	5e-05	0.000205435		AT1G77870	chr1:29285077-29285889	2.14222	0.982386	-1.12474	0.0135	0.0356796
																																	AT1G66280	chr1:24706511-24709785	25.4789	59.0108	1.21168	5e-05	0.000205435		AT1G77930	chr1:29300999-29303570	47.7347	15.0716	-1.6632	5e-05	0.000205435
																																	AT1G66290	chr1:24713305-24714843	0	7.43828	inf	5e-05	0.000205435		AT1G77990	chr1:29317898-29323358	11.7083	3.71945	-1.65438	5e-05	0.000205435
																																	AT1G66320	chr1:24726811-24728614	0.0760889	5.8202	6.25724	0.0037	0.0112179		AT1G78020	chr1:29338692-29339755	120.72	20.1032	-2.58617	5e-05	0.000205435
																																	AT1G66350	chr1:24748194-24750043	5.61021	13.2807	1.2432	5e-05	0.000205435		AT1G78110	chr1:29391826-29393334	13.0968	6.02646	-1.11983	5e-05	0.000205435
																																	AT1G66360	chr1:24751376-24752834	0.135064	3.75289	4.79629	0.0094	0.0258756		AT1G78140	chr1:29400139-29403946	41.8496	17.9133	-1.22419	5e-05	0.000205435
																																	AT1G66430	chr1:24778270-24780629	48.0739	93.4144	0.958391	5e-05	0.000205435		AT1G78180	chr1:29416912-29418994	12.7677	7.96096	-0.68149	5e-05	0.000205435
																																	AT1G66440	chr1:24782170-24784351	0.187698	1.28204	2.77195	5e-05	0.000205435		AT1G78200	chr1:29420252-29421864	17.1839	8.47136	-1.02039	5e-05	0.000205435
																																	AT1G66450	chr1:24786199-24788302	0.345512	1.28698	1.89718	5e-05	0.000205435		AT1G78230	chr1:29430224-29432764	5.33554	0.211727	-4.65536	5e-05	0.000205435
																																	AT1G66470	chr1:24795213-24796988	1.4749	5.94795	2.01177	5e-05	0.000205435		AT1G78260	chr1:29446984-29450515	10.7598	6.18571	-0.798643	5e-05	0.000205435
																																	AT1G66480	chr1:24805634-24807557	7.41529	11.2618	0.602863	0.00025	0.00093963		AT1G78270	chr1:29450562-29452417	16.159	10.0762	-0.681389	0.00015	0.000581772
																																	AT1G66500	chr1:24811148-24812650	5.73381	9.27871	0.694431	5e-05	0.000205435		AT1G78370	chr1:29484268-29485290	458.256	247.906	-0.886359	5e-05	0.000205435
																																	AT1G66530	chr1:24818910-24822342	14.3478	22.4611	0.646601	5e-05	0.000205435		AT1G78410	chr1:29502581-29503241	15.7881	0.696753	-4.50205	5e-05	0.000205435
																																	AT1G66620	chr1:24852805-24854153	3.75951	21.8169	2.53683	5e-05	0.000205435		AT1G78450	chr1:29516988-29517933	13.042	0.220113	-5.88878	0.00095	0.00324354
																																	AT1G66650	chr1:24860112-24861821	0.903612	2.1434	1.24613	0.00075	0.00260957		AT1G78460	chr1:29518315-29519323	172.851	5.46979	-4.9819	5e-05	0.000205435
																																	AT1G66680	chr1:24866094-24868992	29.4885	48.4846	0.717373	5e-05	0.000205435		AT1G78530	chr1:29539088-29540709	3.60552	0.976899	-1.88393	5e-05	0.000205435
																																	AT1G66725	chr1:24883930-24884559	6.40542	11.4494	0.837908	0.00035	0.00128799		AT1G78600	chr1:29567105-29568859	58.2941	34.4872	-0.757288	5e-05	0.000205435
																																	AT1G66760	chr1:24901977-24904443	20.2375	39.3028	0.957601	5e-05	0.000205435		AT1G78620	chr1:29572870-29575794	25.4024	13.3423	-0.928963	5e-05	0.000205435
																																	AT1G66770	chr1:24906450-24907236	0	1.35691	inf	5e-05	0.000205435		AT1G78630	chr1:29575955-29577658	581.606	151.568	-1.94008	5e-05	0.000205435
																																	AT1G66800	chr1:24924812-24926365	3.22533	50.1306	3.95817	5e-05	0.000205435		AT1G78680	chr1:29593755-29596270	72.6931	30.3337	-1.2609	5e-05	0.000205435
																																	AT1G67030	chr1:25016542-25017512	7.04877	30.7171	2.1236	5e-05	0.000205435		AT1G78750	chr1:29613121-29614695	1.24504	0.644778	-0.949323	0.0116	0.0311844
																																	AT1G67040	chr1:25019104-25022542	3.31197	5.60812	0.759827	5e-05	0.000205435		AT1G78830	chr1:29636954-29638552	357.765	36.4882	-3.29351	5e-05	0.000205435
																																	AT1G67100	chr1:25053733-25054847	0.286877	107.379	8.54806	5e-05	0.000205435		AT1G78850	chr1:29641925-29643431	221.836	46.9391	-2.24063	5e-05	0.000205435
																																	AT1G67105	chr1:25057478-25058264	7.79611	44.8772	2.52516	5e-05	0.000205435		AT1G78915	chr1:29665217-29671341	26.8726	7.64758	-1.81306	5e-05	0.000205435
																																	AT1G67110	chr1:25061730-25065446	1.29773	11.4081	3.136	5e-05	0.000205435		AT1G78970	chr1:29703061-29711421	14.775	7.76572	-0.927967	5e-05	0.000205435
																																	AT1G67148	chr1:25121234-25121898	7.69581	28.6681	1.8973	5e-05	0.000205435		AT1G78995	chr1:29715078-29716111	38.1766	2.37356	-4.00757	5e-05	0.000205435
																																	AT1G67260	chr1:25167461-25169307	0.0875703	1.34037	3.93604	0.00185	0.00597255		AT1G79040	chr1:29736015-29740179	7848.09	254.541	-4.94637	5e-05	0.000205435
																																	AT1G67300	chr1:25193703-25197089	13.2132	35.5095	1.42622	5e-05	0.000205435		AT1G79080	chr1:29746971-29748944	9.96126	6.30171	-0.660586	5e-05	0.000205435
																																	AT1G67320	chr1:25205278-25209033	8.84803	17.0672	0.947797	5e-05	0.000205435		AT1G79245	chr1:29804734-29809514	118.851	39.2929	-1.59682	5e-05	0.000205435
																																	AT1G67328	chr1:25213842-25215174	2.5824	16.5848	2.68308	5e-05	0.000205435		AT1G79380	chr1:29860490-29864321	34.8026	22.7185	-0.61533	0.00035	0.00128799
																																	AT1G67330	chr1:25213842-25215174	9.69897	25.4224	1.3902	5e-05	0.000205435		AT1G79430	chr1:29877227-29879206	14.3703	5.05436	-1.50749	5e-05	0.000205435
																																	AT1G67340	chr1:25230264-25231840	20.8237	36.3305	0.802954	5e-05	0.000205435		AT1G79510	chr1:29903419-29909988	32.6154	5.76717	-2.49962	5e-05	0.000205435
																																	AT1G67350	chr1:25235270-25238216	113.882	199.883	0.81162	5e-05	0.000205435		AT1G79560	chr1:29926793-29938856	39.8302	24.1757	-0.720304	5e-05	0.000205435
																																	AT1G67360	chr1:25235270-25238216	18.1287	86.3093	2.25124	5e-05	0.000205435		AT1G79600	chr1:29949924-29952690	52.3337	19.9412	-1.39199	5e-05	0.000205435
																																	AT1G67365	chr1:25238409-25243837	3.97882	22.7497	2.51544	5e-05	0.000205435		AT1G79640	chr1:29966710-29971600	5.32753	1.95229	-1.4483	5e-05	0.000205435
																																	AT1G67370	chr1:25238409-25243837	1.98331	4.28901	1.11274	5e-05	0.000205435		AT1G79680	chr1:29979972-29982773	3.01778	0.500569	-2.59184	5e-05	0.000205435
																																	AT1G67420	chr1:25255231-25260430	1.98179	8.0159	2.01606	5e-05	0.000205435		AT1G79700	chr1:29985175-29993724	32.661	5.05901	-2.69064	0.00035	0.00128799
																																	AT1G67500	chr1:25287706-25296937	2.95965	5.65019	0.932875	5e-05	0.000205435		AT1G79770	chr1:30014360-30015078	5.23611	0.22127	-4.56462	0.00345	0.0105272
																																	AT1G67570	chr1:25325159-25327258	2.34432	6.13724	1.38842	5e-05	0.000205435		AT1G79790	chr1:30015872-30018231	29.4694	18.6638	-0.65898	5e-05	0.000205435
																																	AT1G67630	chr1:25344439-25348406	5.37462	14.4407	1.42591	5e-05	0.000205435		AT1G79850	chr1:30036955-30041952	877.369	175.822	-2.31907	5e-05	0.000205435
																																	AT1G67750	chr1:25401587-25403503	11.8661	36.7963	1.63272	5e-05	0.000205435		AT1G80030	chr1:30104829-30109032	34.2948	19.9289	-0.783127	5e-05	0.000205435
																																	AT1G67760	chr1:25405579-25406372	1.10756	26.994	4.60718	5e-05	0.000205435		AT1G80180	chr1:30156825-30157584	221.749	48.251	-2.2003	5e-05	0.000205435
																																	AT1G67780	chr1:25412815-25415530	1.06932	2.51925	1.23631	5e-05	0.000205435		AT1G80380	chr1:30217115-30220004	160.143	30.2067	-2.40642	5e-05	0.000205435
																																	AT1G67785	chr1:25416068-25416984	197.167	364.627	0.887004	0.00015	0.000581772		AT1G80440	chr1:30241606-30243071	150.959	9.25996	-4.02701	5e-05	0.000205435
																																	AT1G67800	chr1:25420779-25423731	11.001	17.9269	0.704499	5e-05	0.000205435		AT1G80480	chr1:30258075-30260679	94.7005	40.0063	-1.24314	5e-05	0.000205435
																																	AT1G67820	chr1:25429852-25431564	1.9992	3.95724	0.985073	5e-05	0.000205435		AT1G80510	chr1:30272848-30274793	10.0791	5.50784	-0.87181	5e-05	0.000205435
																																	AT1G67856	chr1:25442255-25443019	2.77535	20.6737	2.89705	5e-05	0.000205435		AT1G80630	chr1:30308695-30310656	8.87527	4.88384	-0.861774	5e-05	0.000205435
																																	AT1G68030	chr1:25500377-25501751	1.3972	3.30542	1.2423	5e-05	0.000205435		AT1G80650	chr1:30314535-30315819	28.5023	7.55268	-1.91602	5e-05	0.000205435
																																	AT1G68140	chr1:25538944-25541741	28.8585	48.8924	0.760613	5e-05	0.000205435		AT1G80770	chr1:30355114-30357964	28.7776	11.4078	-1.33492	5e-05	0.000205435
																																	AT1G68150	chr1:25543968-25545717	2.02497	12.9411	2.67599	5e-05	0.000205435		AT1G80840	chr1:30383690-30387522	31.95	2.55215	-3.64603	5e-05	0.000205435
																																	AT1G68170	chr1:25551921-25554258	0.269107	9.72432	5.17534	5e-05	0.000205435		AT1G80920	chr1:30400733-30404690	608.191	63.5412	-3.25876	5e-05	0.000205435
																																	AT1G68185	chr1:25556425-25558522	10.0777	16.5398	0.714777	5e-05	0.000205435		AT1G80960	chr1:30415836-30418323	3.22538	1.29766	-1.31356	5e-05	0.000205435
																																	AT1G68220	chr1:25570230-25571712	48.5091	83.7785	0.788325	5e-05	0.000205435		AT2G01110	chr2:79988-85229	86.5726	24.4429	-1.82449	5e-05	0.000205435
																																	AT1G68240	chr1:25574863-25576129	0.421115	29.258	6.11847	5e-05	0.000205435		AT2G01170	chr2:102193-104549	29.2536	18.0847	-0.69384	5e-05	0.000205435
																																	AT1G68260	chr1:25585775-25587658	24.9725	41.8537	0.745017	5e-05	0.000205435		AT2G01180	chr2:106899-108803	35.2679	20.0316	-0.816075	5e-05	0.000205435
																																	AT1G68360	chr1:25621677-25622412	1.37662	6.91155	2.32788	5e-05	0.000205435		AT2G01290	chr2:145675-150382	30.4412	16.2041	-0.909668	5e-05	0.000205435
																																	AT1G68450	chr1:25661500-25662239	0.834499	3.93927	2.23895	5e-05	0.000205435		AT2G01300	chr2:151056-151729	9.23347	1.80241	-2.35695	5e-05	0.000205435
																																	AT1G68460	chr1:25668609-25670182	0.197146	4.71357	4.57949	5e-05	0.000205435		AT2G01420	chr2:180104-183328	43.3934	11.587	-1.90496	5e-05	0.000205435
																																	AT1G68470	chr1:25676394-25678288	2.18768	12.9681	2.56749	5e-05	0.000205435		AT2G01590	chr2:266629-267798	54.3981	1.81264	-4.90739	5e-05	0.000205435
																																	AT1G68480	chr1:25684313-25686165	0.379651	2.4715	2.70264	5e-05	0.000205435		AT2G01620	chr2:278126-282123	39.6392	16.7533	-1.24248	5e-05	0.000205435
																																	AT1G68510	chr1:25706881-25708255	0	5.53619	inf	5e-05	0.000205435		AT2G01670	chr2:296509-298101	51.2527	18.111	-1.50076	5e-05	0.000205435
																																	AT1G68550	chr1:25725454-25727701	14.9249	26.0625	0.804257	5e-05	0.000205435		AT2G01755	chr2:332193-332781	45.7219	5.81605	-2.97477	5e-05	0.000205435
																																	AT1G68640	chr1:25768538-25772543	1.68508	10.8006	2.68022	5e-05	0.000205435		AT2G01760	chr2:332966-334696	9.43476	6.16187	-0.614618	0.00025	0.00093963
																																	AT1G68690	chr1:25788607-25792324	3.37965	6.45682	0.933949	5e-05	0.000205435		AT2G01850	chr2:385198-387344	151.904	45.2289	-1.74785	5e-05	0.000205435
																																	AT1G68760,AT1G68770	chr1:25829041-25829813	23.5189	45.0802	0.938673	5e-05	0.000205435		AT2G01860	chr2:388054-390405	7.56931	2.50858	-1.59329	5e-05	0.000205435
																																	AT1G68765	chr1:25829951-25830487	0.888885	4.97712	2.48524	0.00015	0.000581772		AT2G01870	chr2:388054-390405	32.59	3.44808	-3.24056	5e-05	0.000205435
																																	AT1G68795	chr1:25840854-25841652	2.01119	10.58	2.39521	5e-05	0.000205435		AT2G01918	chr2:424109-425713	15.4463	0.26804	-5.84867	0.0004	0.00145813
																																	AT1G68850	chr1:25883615-25885247	3.79547	12.4043	1.70849	5e-05	0.000205435		AT2G01990	chr2:465000-466724	10.6816	4.66805	-1.19423	5e-05	0.000205435
																																	AT1G68862	chr1:25886803-25889024	1.51628	3.85893	1.34767	0.0048	0.0141795		AT2G02010	chr2:474164-476594	5.32841	1.65838	-1.68393	5e-05	0.000205435
																																	AT1G68872	chr1:25890364-25891748	1.63888	7.39317	2.17349	5e-05	0.000205435		AT2G02020	chr2:479100-481185	4.5191	1.53356	-1.55915	5e-05	0.000205435
																																	AT1G68880	chr1:25894236-25894961	3.1976	10.4977	1.71502	5e-05	0.000205435		AT2G02060	chr2:495569-497747	8.94576	5.41523	-0.724181	0.00035	0.00128799
																																	AT1G68920	chr1:25915006-25917906	13.6838	21.865	0.676157	5e-05	0.000205435		AT2G02070	chr2:505486-509425	47.16	10.5894	-2.15494	5e-05	0.000205435
																																	AT1G69020	chr1:25943885-25947197	1.70264	3.66484	1.10598	5e-05	0.000205435		AT2G02410	chr2:632633-634919	12.8377	5.9226	-1.11608	5e-05	0.000205435
																																	AT1G69252	chr1:26036569-26037659	29.0766	109.737	1.91612	5e-05	0.000205435		AT2G02500	chr2:670877-673155	28.1097	7.49434	-1.90719	5e-05	0.000205435
																																	AT1G69260	chr1:26039047-26042702	4.41964	50.2855	3.50814	5e-05	0.000205435		AT2G02590	chr2:704917-706669	8.56193	4.6129	-0.892262	5e-05	0.000205435
																																	AT1G69295	chr1:26050196-26052567	18.9249	111.995	2.56508	5e-05	0.000205435		AT2G02710	chr2:758692-761013	74.1468	18.1144	-2.03325	5e-05	0.000205435
																																	AT1G69310	chr1:26054307-26058105	9.2076	22.198	1.26953	5e-05	0.000205435		AT2G02740	chr2:769343-773540	26.2493	12.6331	-1.05507	5e-05	0.000205435
																																	AT1G69400	chr1:26086947-26089020	2.57635	4.68844	0.863778	0.00025	0.00093963		AT2G02760	chr2:773683-775371	165.711	105.862	-0.64649	5e-05	0.000205435
																																	AT1G69430	chr1:26097786-26099388	0.651486	1.89234	1.53836	0.0001	0.000397268		AT2G02820	chr2:804173-807208	4.68062	2.86346	-0.70894	0.0001	0.000397268
																																	AT1G69440	chr1:26101526-26105166	2.31637	3.50171	0.596194	0.00025	0.00093963		AT2G02930	chr2:851163-852222	8.67526	5.22273	-0.732104	0.0005	0.00179415
																																	AT1G69480	chr1:26114111-26117797	0.456314	2.00489	2.13542	5e-05	0.000205435		AT2G02950	chr2:854946-856538	30.7226	0.683384	-5.49046	5e-05	0.000205435
																																	AT1G69485	chr1:26118228-26119576	1.11609	2.27899	1.02994	0.0102	0.0278178		AT2G02980	chr2:868358-870385	3.54614	1.04373	-1.7645	5e-05	0.000205435
																																	AT1G69510	chr1:26126349-26127961	153.861	413.503	1.42627	5e-05	0.000205435		AT2G03050	chr2:899689-900946	6.76042	3.28635	-1.04063	5e-05	0.000205435
																																	AT1G69520,AT1G69523,AT1G69526	chr1:26128287-26133196	14.3986	21.8202	0.599734	0.0009	0.00308631		AT2G03310	chr2:1006255-1007183	43.0525	1.58266	-4.76567	5e-05	0.000205435
																																	AT1G69587	chr1:26175653-26179351	5.10746	9.23288	0.854175	5e-05	0.000205435		AT2G03350	chr2:1019578-1021186	61.8476	31.6884	-0.964762	5e-05	0.000205435
																																	AT1G69600	chr1:26182469-26183198	2.32768	84.7545	5.18633	5e-05	0.000205435		AT2G03390	chr2:1030401-1032625	60.3492	22.9642	-1.39395	5e-05	0.000205435
																																	AT1G69790	chr1:26266608-26269013	1.11506	2.9234	1.39053	5e-05	0.000205435		AT2G03410	chr2:1033597-1037632	2.13987	0.444468	-2.26737	0.00045	0.001626
																																	AT1G69800	chr1:26274229-26276329	13.3912	34.1637	1.35118	5e-05	0.000205435		AT2G03420,AT2G03430	chr2:1033597-1037632	126.318	27.4276	-2.20335	5e-05	0.000205435
																																	AT1G69810	chr1:26277237-26279118	4.04998	13.4776	1.73458	5e-05	0.000205435		AT2G03440	chr2:1039204-1040118	178.451	70.2788	-1.34437	5e-05	0.000205435
																																	AT1G69880	chr1:26321478-26322993	5.87227	34.6589	2.56124	5e-05	0.000205435		AT2G03500	chr2:1059709-1062410	3.63915	1.20383	-1.59597	5e-05	0.000205435
																																	AT1G69920	chr1:26334249-26335558	0.872714	2.14195	1.29535	0.00145	0.00478114		AT2G03530	chr2:1071593-1073566	17.7324	0.582216	-4.92869	5e-05	0.000205435
																																	AT1G70000	chr1:26363092-26364759	9.2377	17.5739	0.927832	5e-05	0.000205435		AT2G03550	chr2:1077035-1078083	42.16	3.61466	-3.54395	5e-05	0.000205435
																																	AT1G70080	chr1:26394668-26397565	0.0939559	5.85068	5.96048	0.00055	0.00195999		AT2G03710	chr2:1129267-1131838	6.8726	2.17109	-1.66243	5e-05	0.000205435
																																	AT1G70140	chr1:26412687-26415230	3.13779	6.63457	1.08025	5e-05	0.000205435		AT2G03720	chr2:1132169-1133379	5.72718	2.72769	-1.07014	5e-05	0.000205435
																																	AT1G70150	chr1:26416897-26419588	5.2098	8.14246	0.644239	0.00015	0.000581772		AT2G03750	chr2:1147806-1149061	23.4172	3.48719	-2.74743	5e-05	0.000205435
																																	AT1G70170	chr1:26423873-26425356	1.07384	2.76755	1.36583	5e-05	0.000205435		AT2G03980	chr2:1259198-1262552	20.3798	6.73387	-1.59763	5e-05	0.000205435
																																	AT1G70210	chr1:26439863-26442829	13.0785	22.0974	0.756674	5e-05	0.000205435		AT2G04030	chr2:1281840-1286104	150.516	57.8489	-1.37955	5e-05	0.000205435
																																	AT1G70260	chr1:26456843-26459450	0.566596	6.7805	3.581	5e-05	0.000205435		AT2G04039	chr2:1333261-1336489	30.349	4.36895	-2.79629	5e-05	0.000205435
																																	AT1G70480	chr1:26561823-26563809	19.6336	31.1524	0.666019	5e-05	0.000205435		AT2G04040	chr2:1333261-1336489	16.1792	3.88159	-2.05942	5e-05	0.000205435
																																	AT1G70510	chr1:26576485-26582431	1.01432	4.29613	2.08253	5e-05	0.000205435		AT2G04050	chr2:1337385-1339270	4.905	1.80599	-1.44147	5e-05	0.000205435
																																	AT1G70770	chr1:26687229-26691277	69.3158	113.531	0.711826	0.0001	0.000397268		AT2G04080	chr2:1357188-1359253	6.32334	1.48285	-2.09231	5e-05	0.000205435
																																	AT1G70790	chr1:26700411-26702346	11.0129	18.8104	0.772327	5e-05	0.000205435		AT2G04270	chr2:1474678-1482089	13.097	4.52047	-1.53469	5e-05	0.000205435
																																	AT1G70830	chr1:26709946-26711462	175.123	1171.91	2.74241	5e-05	0.000205435		AT2G04360	chr2:1519392-1521056	41.739	15.1203	-1.46491	5e-05	0.000205435
																																	AT1G70850	chr1:26714865-26716829	136.264	417.858	1.61661	5e-05	0.000205435		AT2G04450	chr2:1543319-1545462	2.69118	1.093	-1.29995	5e-05	0.000205435
																																	AT1G70895	chr1:26727898-26729137	5.19588	9.24185	0.830813	0.00045	0.001626		AT2G04460	chr2:1547537-1548999	2.29309	0.17957	-3.67468	5e-05	0.000205435
																																	AT1G70950	chr1:26752688-26755359	2.80291	5.56728	0.990049	5e-05	0.000205435		AT2G04530	chr2:1576708-1578741	22.0993	5.84314	-1.91919	5e-05	0.000205435
																																	AT1G70980	chr1:26762338-26764623	16.3306	24.9276	0.610165	5e-05	0.000205435		AT2G04700	chr2:1646806-1648560	232.997	52.2437	-2.15699	5e-05	0.000205435
																																	AT1G71010	chr1:26782838-26788970	14.6995	22.0852	0.587313	5e-05	0.000205435		AT2G04790	chr2:1679515-1680543	20.2045	1.74014	-3.53741	5e-05	0.000205435
																																	AT1G71015	chr1:26789235-26790160	2.85697	6.1243	1.10006	0.0001	0.000397268		AT2G04795	chr2:1682952-1683475	15.0465	8.46053	-0.830609	0.00045	0.001626
																																	AT1G71080	chr1:26809840-26811842	37.3054	63.587	0.769348	5e-05	0.000205435		AT2G04842	chr2:1698465-1701271	56.2977	11.6674	-2.27059	5e-05	0.000205435
																																	AT1G71110	chr1:26818082-26821004	5.43476	61.3906	3.49773	5e-05	0.000205435		AT2G04860	chr2:1706786-1708865	1.9109	1.21159	-0.657352	0.00685	0.019525
																																	AT1G71170	chr1:26830668-26832099	18.6168	36.6179	0.975943	5e-05	0.000205435		AT2G05070	chr2:1799233-1800392	374.31	1.95118	-7.58374	5e-05	0.000205435
																																	AT1G71180	chr1:26832334-26835032	14.7517	40.9511	1.47302	5e-05	0.000205435		AT2G05100	chr2:1823239-1824425	475.753	4.35438	-6.7716	5e-05	0.000205435
																																	AT1G71230	chr1:26852460-26854396	4.32392	11.9473	1.46627	5e-05	0.000205435		AT2G05160	chr2:1858542-1861895	4.13658	0.872257	-2.24561	5e-05	0.000205435
																																	AT1G71260	chr1:26860117-26863422	48.9112	86.9141	0.829424	5e-05	0.000205435		AT2G05310	chr2:1933271-1934212	260.419	26.4209	-3.30108	5e-05	0.000205435
																																	AT1G71330,AT1G71340	chr1:26884013-26888338	8.82984	31.2467	1.82324	5e-05	0.000205435		AT2G05380	chr2:1966815-1968037	3045.08	134.303	-4.50291	5e-05	0.000205435
																																	AT1G71350	chr1:26888407-26891231	11.6332	20.4642	0.814851	5e-05	0.000205435		AT2G05518	chr2:2023294-2023995	3.05548	1.22066	-1.32374	0.0142	0.0373233
																																	AT1G71360	chr1:26892099-26894802	6.8149	11.6787	0.777118	5e-05	0.000205435		AT2G05520	chr2:2026161-2027117	1868.52	340.036	-2.45813	5e-05	0.000205435
																																	AT1G71380	chr1:26899783-26901789	0.501261	4.70232	3.22974	5e-05	0.000205435		AT2G05540	chr2:2033155-2034217	219.517	2.40944	-6.50949	5e-05	0.000205435
																																	AT1G71410	chr1:26912725-26917712	18.4752	27.9332	0.596388	5e-05	0.000205435		AT2G05590	chr2:2067096-2069206	13.2899	8.48077	-0.648058	5e-05	0.000205435
																																	AT1G71528	chr1:26939561-26942952	2.08454	3.29873	0.66218	0.0087	0.0241481		AT2G05620	chr2:2081008-2081858	121.985	25.5718	-2.25408	5e-05	0.000205435
																																	AT1G71691	chr1:26949198-26951547	0.330997	15.2581	5.52661	5e-05	0.000205435		AT2G05940	chr2:2287237-2289307	19.9738	11.5646	-0.788389	5e-05	0.000205435
																																	AT1G71730	chr1:26986059-26986909	60.2311	128.576	1.09404	5e-05	0.000205435		AT2G06002	chr2:2330775-2331479	3.73269	0.613552	-2.60496	0.0004	0.00145813
																																	AT1G71740	chr1:26987244-26987637	3.52169	9.63216	1.45159	0.0004	0.00145813		AT2G06025	chr2:2348135-2355559	26.4968	11.9015	-1.15467	5e-05	0.000205435
																																	AT1G71770	chr1:26989349-26994259	0.0845065	1.69443	4.3256	0.0004	0.00145813		AT2G06050	chr2:2359113-2362302	101.286	41.1859	-1.29822	5e-05	0.000205435
																																	AT1G71780	chr1:26995085-26996650	22.0075	44.5819	1.01846	5e-05	0.000205435		AT2G06255	chr2:2457572-2459811	3.69621	1.70592	-1.1155	0.00145	0.00478114
																																	AT1G71790	chr1:26996808-26998977	21.5474	40.6783	0.916749	5e-05	0.000205435		AT2G06520	chr2:2587728-2588358	3294.67	200.098	-4.04136	5e-05	0.000205435
																																	AT1G71830	chr1:27017800-27022117	5.58211	8.81776	0.6596	5e-05	0.000205435		AT2G06530	chr2:2588544-2590453	91.9255	61.0427	-0.590646	5e-05	0.000205435
																																	AT1G71870	chr1:27032455-27034895	1.62243	2.58817	0.673773	0.00595	0.0172107		AT2G06850	chr2:2763525-2765720	369.984	65.0171	-2.50857	5e-05	0.000205435
																																	AT1G71890	chr1:27058438-27060785	0.488359	3.00041	2.61915	5e-05	0.000205435		AT2G06925	chr2:2842352-2843301	111.96	56.3631	-0.990159	5e-05	0.000205435
																																	AT1G71960	chr1:27082393-27088248	7.11348	37.4849	2.39768	5e-05	0.000205435		AT2G07042	chr2:2919952-2922249	2.42345	0.870917	-1.47645	0.0003	0.00111531
																																	AT1G71990	chr1:27100283-27102262	3.72709	15.9261	2.09527	5e-05	0.000205435		AT2G07680	chr2:3514744-3522491	3.24959	1.96909	-0.722729	5e-05	0.000205435
																																	AT1G72020	chr1:27109290-27110431	297.476	446.529	0.585981	5e-05	0.000205435		AT2G07754,AT2G07774	chr2:3303765-3304573	4.74214	0.930934	-2.34879	0.00355	0.0108064
																																	AT1G72100	chr1:27127211-27128978	0	360.06	inf	5e-05	0.000205435		AT2G07811	chr2:3313597-3314901	5.5558	1.64634	-1.75473	5e-05	0.000205435
																																	AT1G72120	chr1:27132096-27133985	2.65688	11.8174	2.15311	5e-05	0.000205435		AT2G10940	chr2:4310411-4312103	828.093	36.6582	-4.49759	5e-05	0.000205435
																																	AT1G72125	chr1:27134167-27136389	0.452748	3.57896	2.98276	5e-05	0.000205435		AT2G11520	chr2:4618580-4621576	17.1653	8.73504	-0.974612	5e-05	0.000205435
																																	AT1G72140	chr1:27141813-27144490	4.44299	18.7217	2.07511	5e-05	0.000205435		AT2G11810	chr2:4743321-4746780	16.5754	3.61467	-2.19711	5e-05	0.000205435
																																	AT1G72175	chr1:27157874-27159558	24.22	42.255	0.802925	5e-05	0.000205435		AT2G12490	chr2:5074383-5079646	1.16003	0.457968	-1.34084	5e-05	0.000205435
																																	AT1G72200	chr1:27169794-27171321	3.38148	17.6021	2.38002	5e-05	0.000205435		AT2G13360	chr2:5539239-5541358	849.393	17.6272	-5.59056	5e-05	0.000205435
																																	AT1G72210	chr1:27179789-27182430	1.89612	8.67527	2.19386	5e-05	0.000205435		AT2G13790	chr2:5741819-5746793	16.3055	6.36192	-1.35782	5e-05	0.000205435
																																	AT1G72240	chr1:27190178-27190749	3.13893	5.76411	0.876825	0.0069	0.01965		AT2G13800	chr2:5753270-5757239	6.498	3.87786	-0.744734	5e-05	0.000205435
																																	AT1G72360	chr1:27241806-27242827	4.30367	10.6024	1.30075	5e-05	0.000205435		AT2G13810	chr2:5768445-5772259	1.66401	0	#NAME?	5e-05	0.000205435
																																	AT1G72370	chr1:27242942-27244931	393.714	716.173	0.863159	5e-05	0.000205435		AT2G14045	chr2:5906549-5908374	38.2481	17.4989	-1.12812	5e-05	0.000205435
																																	AT1G72480	chr1:27286057-27288368	19.5975	29.5195	0.591003	5e-05	0.000205435		AT2G14080	chr2:5925185-5929600	13.006	1.0305	-3.65776	5e-05	0.000205435
																																	AT1G72490	chr1:27288899-27291042	0.697089	4.00633	2.52287	5e-05	0.000205435		AT2G14285	chr2:6052331-6053994	33.9038	13.5746	-1.32054	5e-05	0.000205435
																																	AT1G72530	chr1:27312998-27313937	4.89127	9.00406	0.880368	0.00135	0.0044773		AT2G14560	chr2:6213971-6215901	94.3453	0.183475	-9.00622	0.00015	0.000581772
																																	AT1G72570	chr1:27331380-27333698	0	14.5898	inf	5e-05	0.000205435		AT2G14610	chr2:6241703-6242463	55.8599	0.172264	-8.34105	0.0041	0.0123049
																																	AT1G72670	chr1:27356682-27358853	5.15604	14.5621	1.49788	5e-05	0.000205435		AT2G14660	chr2:6272490-6273083	16.4955	8.35891	-0.980687	5e-05	0.000205435
																																	AT1G72680	chr1:27359231-27361016	29.8676	56.8614	0.928867	5e-05	0.000205435		AT2G14750	chr2:6314031-6315766	90.7856	60.0061	-0.597355	5e-05	0.000205435
																																	AT1G72720	chr1:27376754-27377395	1.63449	3.64882	1.15859	0.002	0.00641533		AT2G14800	chr2:6355181-6357375	1.64623	0.974829	-0.755941	0.0058	0.0168222
																																	AT1G72730	chr1:27377797-27380182	10.0279	16.9553	0.757719	5e-05	0.000205435		AT2G14880	chr2:6393331-6394938	82.8148	22.4564	-1.88276	5e-05	0.000205435
																																	AT1G72770	chr1:27390021-27393281	8.90586	27.5872	1.63117	5e-05	0.000205435		AT2G15040	chr2:6507522-6508565	4.90409	0	#NAME?	5e-05	0.000205435
																																	AT1G72830	chr1:27405455-27407969	8.22164	18.148	1.14231	5e-05	0.000205435		AT2G15050	chr2:6518839-6520160	101.962	28.6845	-1.82969	5e-05	0.000205435
																																	AT1G72840	chr1:27409236-27413851	1.66714	3.77287	1.17829	5e-05	0.000205435		AT2G15090	chr2:6542255-6543947	135.755	40.567	-1.74262	5e-05	0.000205435
																																	AT1G72850	chr1:27413970-27415335	1.23911	5.40612	2.12529	5e-05	0.000205435		AT2G15310	chr2:6653790-6655501	3.76906	1.22525	-1.62112	5e-05	0.000205435
																																	AT1G72855	chr1:27416227-27420778	2.73121	4.69913	0.782854	0.0012	0.00402069		AT2G15390	chr2:6709259-6711156	18.8937	4.6085	-2.03554	5e-05	0.000205435
																																	AT1G72860	chr1:27416227-27420778	0.553408	1.42875	1.36834	0.0002	0.000762212		AT2G15570	chr2:6791289-6792933	33.078	15.9099	-1.05594	5e-05	0.000205435
																																	AT1G72870	chr1:27421022-27423184	0.719321	2.91285	2.01773	5e-05	0.000205435		AT2G15580	chr2:6797559-6798939	46.9641	11.6005	-2.01737	5e-05	0.000205435
																																	AT1G72990	chr1:27457265-27462392	4.02506	8.42816	1.06621	5e-05	0.000205435		AT2G15820	chr2:6888539-6891360	11.1855	3.74484	-1.57865	5e-05	0.000205435
																																	AT1G73020	chr1:27469533-27473554	6.93836	11.4899	0.7277	5e-05	0.000205435		AT2G15830	chr2:6894117-6894551	61.1459	15.2902	-1.99964	5e-05	0.000205435
																																	AT1G73130	chr1:27499034-27502055	3.33303	6.65218	0.996994	5e-05	0.000205435		AT2G15880,AT2G15890	chr2:6918038-6922025	508.335	37.5488	-3.75894	5e-05	0.000205435
																																	AT1G73180	chr1:27517915-27521649	19.9842	34.1207	0.771787	5e-05	0.000205435		AT2G15910	chr2:6927389-6935424	90.3226	52.8895	-0.772104	5e-05	0.000205435
																																	AT1G73190	chr1:27521943-27523332	0	492.56	inf	5e-05	0.000205435		AT2G15960	chr2:6947308-6947688	1953.93	24.9147	-6.29323	5e-05	0.000205435
																																	AT1G73210	chr1:27528051-27530952	2.33271	16.5711	2.82859	5e-05	0.000205435		AT2G15970	chr2:6950040-6951192	323.375	159.747	-1.01741	5e-05	0.000205435
																																	AT1G73240	chr1:27542186-27544920	7.38613	18.1624	1.29806	5e-05	0.000205435		AT2G16050	chr2:6980449-6982101	7.39872	2.60325	-1.50696	5e-05	0.000205435
																																	AT1G73260	chr1:27547273-27548190	46.3028	233.699	2.33548	5e-05	0.000205435		AT2G16280	chr2:7050943-7052897	71.1491	25.6269	-1.47319	5e-05	0.000205435
																																	AT1G73270	chr1:27549020-27552517	0.768623	3.65853	2.25092	5e-05	0.000205435		AT2G16365	chr2:7074361-7079519	46.2538	25.7161	-0.846902	5e-05	0.000205435
																																	AT1G73280	chr1:27552969-27555322	1.26577	4.35645	1.78314	5e-05	0.000205435		AT2G16380	chr2:7085783-7089157	15.4019	1.31221	-3.55304	5e-05	0.000205435
																																	AT1G73320	chr1:27565393-27567222	5.61493	10.579	0.913869	5e-05	0.000205435		AT2G16400	chr2:7101329-7103921	23.4652	12.7544	-0.879529	5e-05	0.000205435
																																	AT1G73330	chr1:27568717-27569717	290.244	639.832	1.14043	5e-05	0.000205435		AT2G16630	chr2:7209238-7211037	30.719	18.3006	-0.747244	5e-05	0.000205435
																																	AT1G73340	chr1:27573115-27575419	0.651837	1.85894	1.5119	0.00015	0.000581772		AT2G16660	chr2:7218705-7221625	65.7074	27.8062	-1.24065	5e-05	0.000205435
																																	AT1G73380	chr1:27589031-27595142	12.458	25.8831	1.05494	5e-05	0.000205435		AT2G16740	chr2:7267721-7268942	34.3356	9.62792	-1.83441	5e-05	0.000205435
																																	AT1G73400	chr1:27598105-27599812	1.62758	2.95592	0.860881	5e-05	0.000205435		AT2G17033	chr2:7401137-7403646	26.4158	7.7213	-1.77449	5e-05	0.000205435
																																	AT1G73410	chr1:27601631-27603317	0.399193	2.77943	2.79963	5e-05	0.000205435		AT2G17040	chr2:7407122-7408270	12.4896	0.226642	-5.78416	0.00035	0.00128799
																																	AT1G73570	chr1:27650991-27653942	2.4456	4.7398	0.954638	5e-05	0.000205435		AT2G17210	chr2:7485397-7487602	1.1667	0.695921	-0.745442	0.01105	0.0298608
																																	AT1G73590	chr1:27659672-27663178	6.58101	28.3692	2.10795	5e-05	0.000205435		AT2G17220	chr2:7487653-7490176	18.1153	11.5835	-0.645132	5e-05	0.000205435
																																	AT1G73620	chr1:27681407-27683130	13.1721	36.2197	1.45929	5e-05	0.000205435		AT2G17230	chr2:7494535-7496016	121.185	47.2164	-1.35986	5e-05	0.000205435
																																	AT1G73640	chr1:27686991-27690307	3.4366	8.12943	1.24217	0.01785	0.0456112		AT2G17240	chr2:7498129-7499206	180.804	78.4479	-1.20462	5e-05	0.000205435
																																	AT1G73680	chr1:27703943-27707518	22.5445	34.438	0.611226	5e-05	0.000205435		AT2G17300	chr2:7522400-7523033	18.8534	10.8537	-0.796645	5e-05	0.000205435
																																	AT1G73690	chr1:27714947-27717281	1.69093	5.58875	1.72471	5e-05	0.000205435		AT2G17340	chr2:7541405-7544128	42.9128	19.0971	-1.16805	5e-05	0.000205435
																																	AT1G73840	chr1:27763684-27766364	28.3653	49.8917	0.814673	5e-05	0.000205435		AT2G17350	chr2:7545537-7546374	35.856	21.0425	-0.768909	5e-05	0.000205435
																																	AT1G73875	chr1:27781005-27784920	4.93981	8.14031	0.720628	5e-05	0.000205435		AT2G17450	chr2:7576473-7577300	77.6403	23.5534	-1.72087	5e-05	0.000205435
																																	AT1G73880	chr1:27784980-27786804	6.62364	37.445	2.49908	5e-05	0.000205435		AT2G17470	chr2:7584504-7588008	1.33098	0.0832739	-3.99849	0.0016	0.00523148
																																	AT1G73940	chr1:27798312-27799596	70.1385	152.277	1.11842	5e-05	0.000205435		AT2G17540	chr2:7630419-7631912	15.8334	8.9198	-0.827891	5e-05	0.000205435
																																	AT1G73950	chr1:27799829-27804604	8.32644	13.5763	0.705318	5e-05	0.000205435		AT2G17550	chr2:7634273-7637832	10.7192	2.39261	-2.16354	5e-05	0.000205435
																																	AT1G74000	chr1:27829141-27831431	1.56946	3.92217	1.32139	5e-05	0.000205435		AT2G17660	chr2:7673281-7673712	9.71264	0.335483	-4.85555	0.00265	0.00828878
																																	AT1G74010	chr1:27832157-27834113	1.32877	23.6223	4.15199	5e-05	0.000205435		AT2G17695	chr2:7684111-7685187	50.7679	9.20963	-2.4627	5e-05	0.000205435
																																	AT1G74020	chr1:27835130-27837317	26.8746	69.3077	1.36677	5e-05	0.000205435		AT2G17705	chr2:7692443-7693253	29.2347	6.38117	-2.19579	5e-05	0.000205435
																																	AT1G74030	chr1:27839183-27841939	28.2482	94.0274	1.73492	5e-05	0.000205435		AT2G17740	chr2:7706895-7707861	3.21184	0.0749919	-5.42052	0.00265	0.00828878
																																	AT1G74060	chr1:27849832-27851374	182.969	353.885	0.951678	5e-05	0.000205435		AT2G17780	chr2:7724884-7727404	14.2478	4.49024	-1.66588	5e-05	0.000205435
																																	AT1G74150	chr1:27880527-27883626	0.652775	1.39052	1.09097	0.0012	0.00402069		AT2G17820	chr2:7742923-7748220	8.42391	5.53144	-0.606837	5e-05	0.000205435
																																	AT1G74200	chr1:27906908-27909358	0.554188	1.32439	1.25688	5e-05	0.000205435		AT2G17880	chr2:7766961-7767931	32.9526	4.1404	-2.99255	5e-05	0.000205435
																																	AT1G74230	chr1:27914698-27917083	85.0366	134.773	0.664375	5e-05	0.000205435		AT2G17972	chr2:7821584-7824005	56.5765	7.16773	-2.98062	5e-05	0.000205435
																																	AT1G74240	chr1:27917395-27920139	5.05032	9.68046	0.938699	5e-05	0.000205435		AT2G18010	chr2:7833901-7834240	1.34699	0	#NAME?	5e-05	0.000205435
																																	AT1G74280	chr1:27929661-27931364	4.62627	8.66636	0.905576	5e-05	0.000205435		AT2G18260	chr2:7942152-7943388	2.28145	0.126064	-4.17773	0.00185	0.00597255
																																	AT1G74310	chr1:27935297-27940190	2.83917	8.01107	1.49652	5e-05	0.000205435		AT2G18328	chr2:7964392-7964909	31.0269	1.6181	-4.26115	5e-05	0.000205435
																																	AT1G74410	chr1:27965550-27969879	8.9899	26.9458	1.58368	5e-05	0.000205435		AT2G18380	chr2:7982867-7984096	4.69309	1.36244	-1.78435	5e-05	0.000205435
																																	AT1G74460	chr1:27987960-27989801	6.56248	24.3683	1.89269	5e-05	0.000205435		AT2G18560	chr2:8059287-8061056	5.53835	3.20994	-0.786912	5e-05	0.000205435
																																	AT1G74490	chr1:27994699-27996742	1.55476	4.00001	1.36331	5e-05	0.000205435		AT2G18650	chr2:8086859-8088131	3.0044	1.62283	-0.888568	0.001	0.00340006
																																	AT1G74500	chr1:27998174-27998821	11.2213	19.2495	0.778575	0.00015	0.000581772		AT2G18660	chr2:8090657-8091656	15.9457	0.841447	-4.24415	5e-05	0.000205435
																																	AT1G74510	chr1:28005364-28007739	14.9963	22.8469	0.607393	5e-05	0.000205435		AT2G18670,AT2G18680	chr2:8093219-8095779	13.5204	4.13789	-1.70818	5e-05	0.000205435
																																	AT1G74540	chr1:28013308-28015482	0.547216	1.09596	1.00201	0.00665	0.0190138		AT2G18690	chr2:8097419-8098827	48.8552	7.68403	-2.66858	5e-05	0.000205435
																																	AT1G74720	chr1:28075073-28078830	14.3458	23.8246	0.731826	5e-05	0.000205435		AT2G18700	chr2:8109042-8112010	72.1085	7.21231	-3.32164	5e-05	0.000205435
																																	AT1G74780	chr1:28095814-28098185	7.35525	13.4456	0.870293	5e-05	0.000205435		AT2G18710	chr2:8112083-8114485	84.216	36.6694	-1.19952	5e-05	0.000205435
																																	AT1G74790	chr1:28098764-28101896	18.4284	61.2573	1.73296	5e-05	0.000205435		AT2G18730	chr2:8118829-8121925	27.3391	16.971	-0.687896	5e-05	0.000205435
																																	AT1G74920	chr1:28139008-28142744	83.6371	283.739	1.76235	5e-05	0.000205435		AT2G18860	chr2:8164240-8165974	18.2403	10.6036	-0.782576	5e-05	0.000205435
																																	AT1G75110	chr1:28194114-28195933	2.48609	5.95837	1.26104	5e-05	0.000205435		AT2G18890	chr2:8183889-8186796	8.103	2.06712	-1.97084	5e-05	0.000205435
																																	AT1G75150	chr1:28204386-28208573	2.59089	3.98128	0.619789	0.00025	0.00093963		AT2G18910	chr2:8192707-8194338	30.8574	18.7291	-0.720336	5e-05	0.000205435
																																	AT1G75170	chr1:28213798-28218801	12.8682	31.7084	1.30105	5e-05	0.000205435		AT2G18940	chr2:8203729-8206395	17.3302	8.31571	-1.05938	5e-05	0.000205435
																																	AT1G75240	chr1:28241071-28242756	23.3546	150.262	2.6857	5e-05	0.000205435		AT2G18950	chr2:8207341-8210463	24.9096	12.7661	-0.964379	5e-05	0.000205435
																																	AT1G75330	chr1:28266258-28268412	87.4916	137.413	0.651299	5e-05	0.000205435		AT2G19190	chr2:8326048-8329944	3.0721	0.154706	-4.31162	5e-05	0.000205435
																																	AT1G75335	chr1:28268540-28271965	12.8965	25.6657	0.992866	0.0035	0.0106665		AT2G19310	chr2:8369793-8370406	97.3466	33.8157	-1.52544	5e-05	0.000205435
																																	AT1G75388,AT1G75390	chr1:28291697-28293008	16.2888	56.5218	1.79493	5e-05	0.000205435		AT2G19400	chr2:8399156-8402601	2.87452	0.612001	-2.23172	5e-05	0.000205435
																																	AT1G75520	chr1:28351561-28353495	1.8316	16.4439	3.16638	5e-05	0.000205435		AT2G19460	chr2:8431481-8432105	24.26	7.24076	-1.74437	5e-05	0.000205435
																																	AT1G75540	chr1:28366026-28367652	42.1752	77.0271	0.868973	5e-05	0.000205435		AT2G19690	chr2:8503216-8504821	7.79088	2.07245	-1.91045	5e-05	0.000205435
																																	AT1G75580	chr1:28377460-28378178	4.7883	14.3579	1.58426	5e-05	0.000205435		AT2G19710	chr2:8506129-8511339	6.20105	3.25855	-0.928285	5e-05	0.000205435
																																	AT1G75780	chr1:28451140-28453640	19.2375	44.5098	1.2102	5e-05	0.000205435		AT2G19760	chr2:8516786-8518167	227.258	135.448	-0.746591	5e-05	0.000205435
																																	AT1G75800	chr1:28458781-28460854	119.88	220.631	0.880046	5e-05	0.000205435		AT2G19780	chr2:8522677-8525093	3.60966	2.29011	-0.656442	0.0012	0.00402069
																																	AT1G75810	chr1:28461663-28462366	17.7981	39.2502	1.14098	5e-05	0.000205435		AT2G19800	chr2:8530895-8533508	35.735	16.7422	-1.09385	5e-05	0.000205435
																																	AT1G75830	chr1:28472356-28472891	21.7073	690.68	4.99177	5e-05	0.000205435		AT2G19830	chr2:8557728-8559741	78.2869	48.7968	-0.681984	5e-05	0.000205435
																																	AT1G75850	chr1:28475706-28483928	13.1963	20.1117	0.607896	0.0013	0.00432509		AT2G19870	chr2:8575877-8577947	23.0625	8.88099	-1.37676	5e-05	0.000205435
																																	AT1G75890	chr1:28493030-28495047	0.68741	4.55318	2.72763	5e-05	0.000205435		AT2G19880	chr2:8581357-8585478	21.156	9.29527	-1.1865	5e-05	0.000205435
																																	AT1G75990	chr1:28524492-28526776	16.1792	24.6504	0.607468	5e-05	0.000205435		AT2G20020	chr2:8644385-8647191	28.7871	10.1581	-1.50279	5e-05	0.000205435
																																	AT1G76060	chr1:28540822-28543850	23.3454	40.834	0.806632	0.00015	0.000581772		AT2G20050	chr2:8649433-8654450	26.4086	12.0586	-1.13095	5e-05	0.000205435
																																	AT1G76150	chr1:28571129-28577700	32.5035	63.1206	0.957516	5e-05	0.000205435		AT2G20250	chr2:8733749-8736577	1.53193	0.666978	-1.19964	0.00025	0.00093963
																																	AT1G76185	chr1:28590324-28591518	6.38611	18.9312	1.56776	5e-05	0.000205435		AT2G20260	chr2:8736733-8739677	1639.97	80.2932	-4.35225	5e-05	0.000205435
																																	AT1G76200	chr1:28593249-28594742	329.538	590.21	0.840782	5e-05	0.000205435		AT2G20270	chr2:8736733-8739677	70.9039	22.9073	-1.63006	0.0001	0.000397268
																																	AT1G76250	chr1:28606449-28609128	0.992986	2.21202	1.15552	0.0005	0.00179415		AT2G20340	chr2:8779734-8782772	10.3947	3.50735	-1.5674	5e-05	0.000205435
																																	AT1G76260	chr1:28610264-28616739	9.24662	19.7873	1.09758	5e-05	0.000205435		AT2G20500,AT2G20510	chr2:8833164-8838598	6.43771	3.27599	-0.974615	0.00815	0.0227828
																																	AT1G76270	chr1:28610264-28616739	6.8129	10.816	0.66683	0.0001	0.000397268		AT2G20520	chr2:8840662-8841461	4.50862	1.27319	-1.82424	5e-05	0.000205435
																																	AT1G76280	chr1:28617638-28622731	4.91896	7.90561	0.684523	5e-05	0.000205435		AT2G20562	chr2:8850206-8850929	11.2338	6.35889	-0.820996	0.00205	0.0065625
																																	AT1G76300	chr1:28625883-28627367	51.1452	83.9044	0.714149	5e-05	0.000205435		AT2G20570	chr2:8855357-8857756	61.1439	25.069	-1.2863	5e-05	0.000205435
																																	AT1G76420	chr1:28672028-28673934	0.470123	20.2465	5.42849	5e-05	0.000205435		AT2G20610	chr2:8877959-8880388	72.3749	46.1337	-0.649669	5e-05	0.000205435
																																	AT1G76470	chr1:28689769-28691449	1.2481	6.78687	2.44301	5e-05	0.000205435		AT2G20670	chr2:8911859-8913534	180.902	6.83308	-4.72653	5e-05	0.000205435
																																	AT1G76500	chr1:28705526-28706562	2.35548	11.7845	2.32281	5e-05	0.000205435		AT2G20690	chr2:8923304-8925804	50.9981	29.5586	-0.786866	5e-05	0.000205435
																																	AT1G76540	chr1:28718212-28722521	17.4229	39.9911	1.19869	5e-05	0.000205435		AT2G20724	chr2:8932715-8933262	88.764	25.242	-1.81415	5e-05	0.000205435
																																	AT1G76660	chr1:28768878-28771409	20.9112	32.7371	0.646651	5e-05	0.000205435		AT2G20725	chr2:8933570-8935496	26.7584	17.7071	-0.595659	5e-05	0.000205435
																																	AT1G76710	chr1:28789728-28792676	11.1036	17.7317	0.6753	5e-05	0.000205435		AT2G20740	chr2:8935606-8937512	34.8707	18.326	-0.92812	5e-05	0.000205435
																																	AT1G76720	chr1:28794143-28800369	1.73947	2.92962	0.752064	5e-05	0.000205435		AT2G20850	chr2:8975347-8979379	10.4614	6.51609	-0.682995	5e-05	0.000205435
																																	AT1G76740	chr1:28805234-28810557	1.2085	1.81881	0.589781	0.00095	0.00324354		AT2G20890	chr2:8987665-8993114	380.363	107.116	-1.82821	5e-05	0.000205435
																																	AT1G76760	chr1:28811039-28813070	5.12844	11.0416	1.10636	5e-05	0.000205435		AT2G20900	chr2:8987665-8993114	23.9821	10.0338	-1.25709	0.00165	0.0053794
																																	AT1G76790	chr1:28816640-28823673	68.7854	162.682	1.24188	5e-05	0.000205435		AT2G20920	chr2:8998685-8999932	72.4073	30.0054	-1.27091	5e-05	0.000205435
																																	AT1G76860	chr1:28847950-28855750	89.7143	175.026	0.964159	5e-05	0.000205435		AT2G20950	chr2:9003134-9005938	24.3144	11.2976	-1.10579	5e-05	0.000205435
																																	AT1G76930	chr1:28895300-28896883	212.132	634.561	1.5808	5e-05	0.000205435		AT2G20960	chr2:9006647-9009763	48.1109	13.5248	-1.83076	5e-05	0.000205435
																																	AT1G76970	chr1:28922665-28925404	8.08761	13.7893	0.769762	5e-05	0.000205435		AT2G21060	chr2:9036792-9037650	128.666	84.4435	-0.607576	5e-05	0.000205435
																																	AT1G76980	chr1:28925797-28927339	7.37593	23.2575	1.6568	5e-05	0.000205435		AT2G21080	chr2:9043698-9045389	9.63937	1.20198	-3.00352	5e-05	0.000205435
																																	AT1G77000	chr1:28940146-28942623	9.45651	16.3181	0.787093	5e-05	0.000205435		AT2G21120	chr2:9051747-9054613	31.8285	15.2016	-1.0661	5e-05	0.000205435
																																	AT1G77100	chr1:28965771-28967066	0	3.03848	inf	5e-05	0.000205435		AT2G21130	chr2:9055397-9056232	97.9901	45.6762	-1.10119	5e-05	0.000205435
																																	AT1G77110	chr1:28970801-28974603	1.75815	3.09737	0.816985	0.00025	0.00093963		AT2G21140	chr2:9060624-9062091	74.1601	4.43795	-4.06268	5e-05	0.000205435
																																	AT1G77120	chr1:28975393-28978743	12.712	226.031	4.15226	5e-05	0.000205435		AT2G21190	chr2:9080864-9082904	42.0943	27.4734	-0.615593	5e-05	0.000205435
																																	AT1G77130	chr1:28978893-28981345	19.6706	31.592	0.683515	5e-05	0.000205435		AT2G21210	chr2:9085209-9085909	68.6396	4.99621	-3.78014	5e-05	0.000205435
																																	AT1G77131	chr1:28981413-28983469	1.48576	3.06586	1.04509	5e-05	0.000205435		AT2G21220	chr2:9089325-9089813	5.49519	1.88404	-1.54434	0.00075	0.00260957
																																	AT1G77145	chr1:28989926-28991346	2.47606	6.37131	1.36355	5e-05	0.000205435		AT2G21280	chr2:9110312-9112707	53.2491	11.3818	-2.22602	5e-05	0.000205435
																																	AT1G77230	chr1:29016119-29019789	4.15249	10.0956	1.28168	5e-05	0.000205435		AT2G21330	chr2:9128146-9130240	241.984	40.9708	-2.56225	5e-05	0.000205435
																																	AT1G77240	chr1:29016119-29019789	0.850263	6.82672	3.00521	5e-05	0.000205435		AT2G21340	chr2:9132554-9137267	35.9576	15.501	-1.21393	5e-05	0.000205435
																																	AT1G77270	chr1:29027777-29031285	3.24689	8.0185	1.30428	5e-05	0.000205435		AT2G21370	chr2:9137453-9140081	24.28	4.37855	-2.47124	5e-05	0.000205435
																																	AT1G77280	chr1:29031467-29035882	2.36364	4.13736	0.807699	5e-05	0.000205435		AT2G21380	chr2:9141630-9149309	24.3353	11.6596	-1.06154	5e-05	0.000205435
																																	AT1G77310	chr1:29051504-29056339	2.73848	5.53021	1.01396	5e-05	0.000205435		AT2G21385	chr2:9149638-9151913	67.206	20.0608	-1.74421	5e-05	0.000205435
																																	AT1G77320	chr1:29056531-29062966	3.35015	6.4084	0.93574	5e-05	0.000205435		AT2G21500	chr2:9207548-9210231	16.6661	10.1243	-0.719087	5e-05	0.000205435
																																	AT1G77330	chr1:29062989-29064537	19.1983	63.9532	1.73604	5e-05	0.000205435		AT2G21530	chr2:9219323-9224496	197.273	8.78292	-4.48935	5e-05	0.000205435
																																	AT1G77350	chr1:29070252-29071899	32.8374	60.5152	0.881957	5e-05	0.000205435		AT2G21540	chr2:9219323-9224496	11.2024	1.25199	-3.16151	5e-05	0.000205435
																																	AT1G77360	chr1:29071982-29073536	1.82685	3.52332	0.947577	0.00015	0.000581772		AT2G21650	chr2:9259582-9260656	5.5841	0.305997	-4.18973	0.00185	0.00597255
																																	AT1G77370	chr1:29073842-29074796	58.1411	130.135	1.16238	5e-05	0.000205435		AT2G21660	chr2:9265248-9266393	7147.6	4174.45	-0.775873	5e-05	0.000205435
																																	AT1G77380	chr1:29074887-29077390	4.48881	13.4746	1.58583	5e-05	0.000205435		AT2G21710	chr2:9270885-9273418	6.57588	4.38189	-0.585632	0.0003	0.00111531
																																	AT1G77400	chr1:29085810-29086864	6.92903	15.0984	1.12367	5e-05	0.000205435		AT2G21860	chr2:9318257-9320002	30.1309	12.34	-1.28791	5e-05	0.000205435
																																	AT1G77450	chr1:29099953-29101261	23.996	131.556	2.45481	5e-05	0.000205435		AT2G21880	chr2:9324632-9326321	6.64799	1.01271	-2.7147	5e-05	0.000205435
																																	AT1G77470	chr1:29111947-29114435	12.5248	29.0669	1.21459	5e-05	0.000205435		AT2G21960	chr2:9354841-9357916	55.7167	19.3191	-1.52808	5e-05	0.000205435
																																	AT1G77520	chr1:29130402-29132180	2.35746	8.74276	1.89086	5e-05	0.000205435		AT2G22190	chr2:9433764-9436544	12.6043	5.94949	-1.08308	5e-05	0.000205435
																																	AT1G77530	chr1:29136036-29137555	1.85045	10.0476	2.4409	5e-05	0.000205435		AT2G22200	chr2:9443127-9444423	2.40499	0.220658	-3.44615	0.0001	0.000397268
																																	AT1G77540	chr1:29137625-29138212	79.6998	144.042	0.853845	5e-05	0.000205435		AT2G22300	chr2:9471324-9478959	35.2481	11.9087	-1.56553	5e-05	0.000205435
																																	AT1G77610	chr1:29165209-29172867	26.8319	44.0169	0.71411	5e-05	0.000205435		AT2G22360	chr2:9497594-9500615	31.2633	12.3642	-1.33831	5e-05	0.000205435
																																	AT1G77620	chr1:29165209-29172867	2.70453	4.779	0.821332	0.0014	0.00462917		AT2G22500	chr2:9563223-9564751	39.9509	14.9096	-1.42198	5e-05	0.000205435
																																	AT1G77690	chr1:29200940-29203340	11.5869	22.9521	0.986129	5e-05	0.000205435		AT2G22540	chr2:9579873-9583893	41.0082	12.8859	-1.67012	5e-05	0.000205435
																																	AT1G77710	chr1:29206634-29208145	154.079	307.427	0.996573	5e-05	0.000205435		AT2G22795	chr2:9697232-9699897	49.2284	25.548	-0.946283	5e-05	0.000205435
																																	AT1G77850	chr1:29272312-29275419	5.60271	10.514	0.908116	5e-05	0.000205435		AT2G22870	chr2:9739456-9741104	23.3359	6.23818	-1.90336	5e-05	0.000205435
																																	AT1G77860	chr1:29282642-29284458	0.18281	2.51785	3.78378	0.00025	0.00093963		AT2G22890	chr2:9742392-9743347	8.12877	1.89012	-2.10456	5e-05	0.000205435
																																	AT1G77880	chr1:29285901-29287067	2.19446	18.9689	3.11169	5e-05	0.000205435		AT2G22980	chr2:9778876-9783251	33.7519	0.684429	-5.62392	5e-05	0.000205435
																																	AT1G77885	chr1:29289872-29290915	13.6416	23.9507	0.812053	5e-05	0.000205435		AT2G22990	chr2:9786315-9790179	165.162	2.16352	-6.25436	5e-05	0.000205435
																																	AT1G77920	chr1:29298242-29300863	15.5028	24.1695	0.640656	5e-05	0.000205435		AT2G23010	chr2:9798842-9802674	12.0334	2.01011	-2.58169	5e-05	0.000205435
																																	AT1G78000	chr1:29329734-29333146	18.0617	81.6387	2.17632	5e-05	0.000205435		AT2G23130	chr2:9844298-9845385	79.8816	17.9401	-2.15467	5e-05	0.000205435
																																	AT1G78050	chr1:29347580-29352924	6.14408	17.913	1.54374	5e-05	0.000205435		AT2G23180	chr2:9874906-9876594	3.98189	2.14657	-0.891422	0.0002	0.000762212
																																	AT1G78060	chr1:29347580-29352924	19.0878	49.3037	1.36905	5e-05	0.000205435		AT2G23200	chr2:9879275-9881908	10.2329	2.63114	-1.95946	5e-05	0.000205435
																																	AT1G78080	chr1:29364248-29366073	72.8207	142.391	0.967443	5e-05	0.000205435		AT2G23270	chr2:9903214-9903845	1.0122	0.139886	-2.85517	0.00725	0.0205258
																																	AT1G78090	chr1:29373888-29376504	3.92582	6.25763	0.672621	0.00025	0.00093963		AT2G23290	chr2:9904786-9905920	39.7502	13.3282	-1.57648	5e-05	0.000205435
																																	AT1G78130	chr1:29400139-29403946	4.68719	10.8136	1.20606	0.00055	0.00195999		AT2G23320	chr2:9924932-9926372	105.781	50.6322	-1.06295	5e-05	0.000205435
																																	AT1G78150	chr1:29404647-29406752	55.3325	119.231	1.10756	5e-05	0.000205435		AT2G23380	chr2:9955552-9960359	7.88834	0.388233	-4.34473	5e-05	0.000205435
																																	AT1G78172	chr1:29415529-29415921	4.86988	13.351	1.45499	0.0058	0.0168222		AT2G23390	chr2:9960371-9963623	37.2341	12.4431	-1.58128	5e-05	0.000205435
																																	AT1G78290	chr1:29452554-29459400	4.54616	11.3356	1.31814	0.00025	0.00093963		AT2G23430	chr2:9976745-9978021	17.437	4.53819	-1.94196	5e-05	0.000205435
																																	AT1G78340	chr1:29472891-29473863	5.54356	42.3337	2.93292	5e-05	0.000205435		AT2G23600	chr2:10042198-10043673	125.628	33.29	-1.91599	5e-05	0.000205435
																																	AT1G78480	chr1:29523981-29526363	1.35635	5.86445	2.11226	0.00965	0.0264846		AT2G23610	chr2:10044178-10046532	35.4762	23.189	-0.613411	5e-05	0.000205435
																																	AT1G78500	chr1:29531645-29535177	0.0248935	9.97427	8.6463	0.0026	0.00814756		AT2G23670	chr2:10063154-10064004	155.085	38.0432	-2.02735	5e-05	0.000205435
																																	AT1G78560	chr1:29546604-29548824	26.795	44.2453	0.723561	5e-05	0.000205435		AT2G23680	chr2:10066162-10067455	19.1721	10.4386	-0.877079	5e-05	0.000205435
																																	AT1G78610	chr1:29569029-29572126	11.839	24.4625	1.04702	5e-05	0.000205435		AT2G23760	chr2:10107708-10113213	16.634	7.99528	-1.05691	5e-05	0.000205435
																																	AT1G78650,AT1G78660	chr1:29582928-29588302	42.9335	66.527	0.631838	5e-05	0.000205435		AT2G23770	chr2:10120241-10122080	7.12815	3.06849	-1.216	5e-05	0.000205435
																																	AT1G78770	chr1:29616918-29623156	4.22132	8.96437	1.08651	5e-05	0.000205435		AT2G23810	chr2:10135604-10137561	137.697	45.4466	-1.59926	5e-05	0.000205435
																																	AT1G78780	chr1:29616918-29623156	6.34788	38.17	2.58809	5e-05	0.000205435		AT2G23840	chr2:10153796-10155647	23.0329	1.79962	-3.67793	5e-05	0.000205435
																																	AT1G78800	chr1:29625658-29627989	13.1335	25.4888	0.956616	5e-05	0.000205435		AT2G23950	chr2:10187042-10190412	9.30895	6.10653	-0.608266	5e-05	0.000205435
																																	AT1G78815	chr1:29631742-29632745	0.639147	3.53437	2.46723	5e-05	0.000205435		AT2G23985	chr2:10204991-10206407	15.3079	10.0893	-0.60146	0.00305	0.00941742
																																	AT1G78860	chr1:29646167-29647499	3.77755	8.11229	1.10266	5e-05	0.000205435		AT2G24020	chr2:10217640-10219396	157.827	71.2298	-1.14779	5e-05	0.000205435
																																	AT1G78865	chr1:29647737-29649951	2.17182	3.92152	0.85251	5e-05	0.000205435		AT2G24060	chr2:10229384-10231563	87.3936	28.0178	-1.64118	5e-05	0.000205435
																																	AT1G78895	chr1:29658115-29659976	27.9008	42.2844	0.599821	5e-05	0.000205435		AT2G24090	chr2:10241963-10243614	396.476	87.1701	-2.18533	5e-05	0.000205435
																																	AT1G78910	chr1:29665217-29671341	2.66619	5.80661	1.12292	0.0027	0.00843223		AT2G24120	chr2:10248910-10254641	22.6967	9.9783	-1.18562	5e-05	0.000205435
																																	AT1G78920	chr1:29671492-29677815	42.7156	72.6277	0.765758	5e-05	0.000205435		AT2G24160	chr2:10268007-10270612	2.07762	0.786899	-1.40068	5e-05	0.000205435
																																	AT1G78950	chr1:29684431-29688673	0.898877	1.40078	0.640031	0.01115	0.0300951		AT2G24240	chr2:10310647-10312328	9.09606	2.38495	-1.93128	5e-05	0.000205435
																																	AT1G78960	chr1:29696469-29701263	3.34386	9.55234	1.51434	5e-05	0.000205435		AT2G24270	chr2:10327034-10329941	128.557	57.9383	-1.14982	5e-05	0.000205435
																																	AT1G78990	chr1:29713530-29714969	2.43014	6.93033	1.51189	5e-05	0.000205435		AT2G24395	chr2:10375469-10376265	28.2311	7.13603	-1.98409	5e-05	0.000205435
																																	AT1G79030	chr1:29730766-29733611	7.00189	11.7305	0.744449	5e-05	0.000205435		AT2G24600	chr2:10452115-10454524	34.4571	3.31869	-3.37612	5e-05	0.000205435
																																	AT1G79160	chr1:29779720-29780773	15.2159	34.1575	1.16662	5e-05	0.000205435		AT2G24692	chr2:10503603-10503974	1.87727	0	#NAME?	5e-05	0.000205435
																																	AT1G79180	chr1:29786494-29787802	1.7114	8.06467	2.23644	5e-05	0.000205435		AT2G24790	chr2:10566897-10568145	196.703	67.2584	-1.54823	5e-05	0.000205435
																																	AT1G79190	chr1:29788638-29794175	3.87559	6.24172	0.687527	5e-05	0.000205435		AT2G24820	chr2:10574978-10579230	77.6919	28.6724	-1.4381	5e-05	0.000205435
																																	AT1G79220	chr1:29798934-29800525	2.78319	5.30275	0.929999	5e-05	0.000205435		AT2G24850	chr2:10582829-10585216	7.62509	1.17446	-2.69875	5e-05	0.000205435
																																	AT1G79230	chr1:29800692-29803939	64.31	123.36	0.939754	5e-05	0.000205435		AT2G24860	chr2:10586774-10588329	32.7818	9.93522	-1.72227	5e-05	0.000205435
																																	AT1G79260	chr1:29813243-29814309	21.5825	49.8281	1.2071	5e-05	0.000205435		AT2G24980	chr2:10622452-10624132	22.9518	2.98685	-2.94191	5e-05	0.000205435
																																	AT1G79270	chr1:29815505-29819104	8.47837	13.7752	0.70022	5e-05	0.000205435		AT2G25080	chr2:10668048-10670019	291.068	41.2897	-2.8175	5e-05	0.000205435
																																	AT1G79310	chr1:29833920-29835545	1.15577	2.20632	0.932793	0.00195	0.00626869		AT2G25160	chr2:10709063-10711240	5.89934	3.72888	-0.661811	0.00015	0.000581772
																																	AT1G79320	chr1:29836685-29837908	0.823422	2.88896	1.81085	5e-05	0.000205435		AT2G25190	chr2:10733945-10735699	19.9617	10.2575	-0.960563	5e-05	0.000205435
																																	AT1G79330	chr1:29838652-29840137	0.795699	1.83343	1.20425	0.0006	0.00212392		AT2G25200	chr2:10736482-10737654	27.9684	0.504718	-5.79218	5e-05	0.000205435
																																	AT1G79360	chr1:29854037-29855821	1.54901	3.44812	1.15446	5e-05	0.000205435		AT2G25290	chr2:10765701-10768665	5.5487	2.78756	-0.993144	5e-05	0.000205435
																																	AT1G79390	chr1:29860490-29864321	38.344	114.056	1.57267	5e-05	0.000205435		AT2G25450	chr2:10829915-10831655	537.326	250.64	-1.10018	5e-05	0.000205435
																																	AT1G79420	chr1:29871457-29874315	4.50319	9.4653	1.0717	5e-05	0.000205435		AT2G25460	chr2:10832753-10835483	2.09808	0.504211	-2.05697	5e-05	0.000205435
																																	AT1G79450	chr1:29887688-29890179	2.07705	19.3231	3.21772	5e-05	0.000205435		AT2G25490	chr2:10847374-10850532	82.489	52.9561	-0.639406	5e-05	0.000205435
																																	AT1G79470	chr1:29894597-29897166	6.09102	11.6451	0.934962	5e-05	0.000205435		AT2G25510	chr2:10856371-10857156	619.158	2.71693	-7.83219	5e-05	0.000205435
																																	AT1G79520	chr1:29912250-29914615	5.51652	14.8642	1.43002	5e-05	0.000205435		AT2G25605	chr2:10899442-10901041	31.9577	8.96728	-1.83342	5e-05	0.000205435
																																	AT1G79530	chr1:29915661-29919234	36.9722	140.217	1.92314	5e-05	0.000205435		AT2G25660	chr2:10914585-10927390	9.46194	5.59643	-0.757628	5e-05	0.000205435
																																	AT1G79550	chr1:29924022-29926582	178.63	336.788	0.914867	5e-05	0.000205435		AT2G25730	chr2:10956300-10972927	17.3967	10.9314	-0.670336	5e-05	0.000205435
																																	AT1G79580	chr1:29940849-29943602	0.594432	3.69494	2.63597	5e-05	0.000205435		AT2G25735	chr2:10975059-10975759	52.915	2.20845	-4.58257	5e-05	0.000205435
																																	AT1G79610	chr1:29952872-29957189	7.34251	23.8224	1.69797	5e-05	0.000205435		AT2G25790	chr2:11000598-11004235	11.4107	6.32487	-0.851286	5e-05	0.000205435
																																	AT1G79630	chr1:29962644-29965795	8.49636	18.1749	1.09703	5e-05	0.000205435		AT2G25820	chr2:11014889-11015800	1.09368	0.411414	-1.41053	0.0147	0.0384878
																																	AT1G79650	chr1:29972107-29975281	22.0348	57.0651	1.37282	5e-05	0.000205435		AT2G25830	chr2:11018715-11021699	35.0071	12.8148	-1.44984	5e-05	0.000205435
																																	AT1G79690	chr1:29985175-29993724	29.6967	55.9401	0.913577	5e-05	0.000205435		AT2G25840	chr2:11021847-11025370	39.0432	19.3084	-1.01584	5e-05	0.000205435
																																	AT1G79710	chr1:29995115-29999045	7.98731	12.48	0.643838	0.00025	0.00093963		AT2G25850	chr2:11025419-11030776	15.0455	9.16284	-0.715461	5e-05	0.000205435
																																	AT1G79740	chr1:30004366-30007020	8.63313	16.5754	0.941086	5e-05	0.000205435		AT2G25870	chr2:11031114-11034454	46.8249	19.9418	-1.23148	5e-05	0.000205435
																																	AT1G79750	chr1:30007325-30011393	89.2604	184.128	1.04462	5e-05	0.000205435		AT2G25900	chr2:11041330-11043209	49.0907	11.0793	-2.14759	5e-05	0.000205435
																																	AT1G79760	chr1:30012047-30013495	1.79188	3.83084	1.09619	5e-05	0.000205435		AT2G26020	chr2:11089249-11089597	125.923	0	#NAME?	5e-05	0.000205435
																																	AT1G79810	chr1:30019743-30027443	16.1288	26.4079	0.711334	5e-05	0.000205435		AT2G26190	chr2:11147638-11150510	37.4222	18.4563	-1.01978	5e-05	0.000205435
																																	AT1G79820	chr1:30019743-30027443	6.8132	26.7592	1.97363	5e-05	0.000205435		AT2G26340	chr2:11215251-11217033	77.8511	19.1613	-2.02252	5e-05	0.000205435
																																	AT1G79830	chr1:30027669-30033901	42.2317	69.4267	0.717162	5e-05	0.000205435		AT2G26400	chr2:11231799-11233295	3.97647	2.55597	-0.637615	0.0152	0.0396308
																																	AT1G79880	chr1:30046027-30048378	9.73835	15.4002	0.661198	5e-05	0.000205435		AT2G26500	chr2:11270088-11270953	1537.54	70.7351	-4.44205	5e-05	0.000205435
																																	AT1G79890	chr1:30048654-30052203	1.127	4.03386	1.83967	5e-05	0.000205435		AT2G26520	chr2:11280024-11280940	1.88911	0.309157	-2.6113	0.0012	0.00402069
																																	AT1G79900	chr1:30052296-30053936	0.308128	3.21196	3.38185	5e-05	0.000205435		AT2G26530	chr2:11282774-11284229	31.1683	4.09859	-2.92688	5e-05	0.000205435
																																	AT1G79950	chr1:30073579-30079537	7.17239	11.2763	0.652772	5e-05	0.000205435		AT2G26540	chr2:11287364-11290360	34.4249	11.1757	-1.62309	5e-05	0.000205435
																																	AT1G79960	chr1:30079664-30080549	1.68922	7.19435	2.09051	5e-05	0.000205435		AT2G26550	chr2:11291217-11293445	29.0275	11.5521	-1.32926	5e-05	0.000205435
																																	AT1G80050	chr1:30111513-30113324	14.1474	38.689	1.45138	5e-05	0.000205435		AT2G26560	chr2:11293768-11295806	86.3376	2.62084	-5.04189	5e-05	0.000205435
																																	AT1G80060	chr1:30116208-30117588	3.81131	6.03226	0.662409	0.0064	0.0183768		AT2G26570	chr2:11299143-11302191	30.1254	10.6543	-1.49954	5e-05	0.000205435
																																	AT1G80090	chr1:30130103-30131940	0	116.635	inf	5e-05	0.000205435		AT2G26580	chr2:11303589-11306953	39.8608	3.17367	-3.65074	5e-05	0.000205435
																																	AT1G80100	chr1:30133725-30134735	0.374226	4.88015	3.70495	0.00055	0.00195999		AT2G26670	chr2:11341683-11343572	127.263	37.3275	-1.76951	5e-05	0.000205435
																																	AT1G80110	chr1:30135380-30136956	4.97119	17.1346	1.78525	5e-05	0.000205435		AT2G26690	chr2:11347146-11351293	31.76	9.57325	-1.73013	5e-05	0.000205435
																																	AT1G80120	chr1:30139100-30140204	7.56036	21.3869	1.5002	5e-05	0.000205435		AT2G26695	chr2:11365097-11365965	6.71419	2.64743	-1.34262	0.00025	0.00093963
																																	AT1G80130	chr1:30140960-30142646	5.73727	19.194	1.74222	5e-05	0.000205435		AT2G26730	chr2:11388406-11391641	28.4446	17.8802	-0.669792	5e-05	0.000205435
																																	AT1G80150	chr1:30148387-30150517	4.15624	6.28826	0.597384	0.00015	0.000581772		AT2G26740	chr2:11392964-11394279	102.122	38.2465	-1.41689	5e-05	0.000205435
																																	AT1G80160	chr1:30151002-30152190	2.1313	6.52005	1.61315	5e-05	0.000205435		AT2G26840	chr2:11447196-11448949	11.6945	5.63401	-1.05359	5e-05	0.000205435
																																	AT1G80230	chr1:30169455-30171101	66.7374	131.521	0.978723	5e-05	0.000205435		AT2G26900	chr2:11474951-11477944	190.964	40.0787	-2.25239	5e-05	0.000205435
																																	AT1G80240	chr1:30171356-30172839	11.2361	37.8002	1.75025	5e-05	0.000205435		AT2G26910	chr2:11481622-11488186	38.6376	15.8634	-1.28431	5e-05	0.000205435
																																	AT1G80270	chr1:30180953-30183507	13.5922	20.6341	0.60225	5e-05	0.000205435		AT2G26930	chr2:11489003-11494266	33.7009	17.4636	-0.948438	5e-05	0.000205435
																																	AT1G80325,AT1G80330	chr1:30196604-30199537	2.09789	3.91537	0.900207	0.0033	0.0101112		AT2G26975	chr2:11512860-11513553	64.8049	10.1972	-2.66793	5e-05	0.000205435
																																	AT1G80360	chr1:30208498-30210803	41.7467	79.9431	0.937313	5e-05	0.000205435		AT2G27030	chr2:11532003-11534333	154.98	99.2604	-0.642795	5e-05	0.000205435
																																	AT1G80370	chr1:30213704-30216861	3.94849	7.07272	0.840964	5e-05	0.000205435		AT2G27050	chr2:11545752-11548293	60.2927	17.2889	-1.80214	5e-05	0.000205435
																																	AT1G80390	chr1:30221779-30222702	0	1.357	inf	5e-05	0.000205435		AT2G27140	chr2:11598378-11599322	7.42262	4.23016	-0.811218	0.0003	0.00111531
																																	AT1G80450	chr1:30243929-30244783	9.03952	13.7838	0.608652	0.0007	0.00244869		AT2G27260	chr2:11669654-11670644	30.4474	13.2565	-1.19962	5e-05	0.000205435
																																	AT1G80490	chr1:30260902-30267038	17.0831	31.6813	0.891067	5e-05	0.000205435		AT2G27290	chr2:11678399-11679797	124.267	19.4572	-2.67506	5e-05	0.000205435
																																	AT1G80500	chr1:30270528-30272668	54.3814	82.0746	0.593823	5e-05	0.000205435		AT2G27310	chr2:11683861-11684967	31.7027	14.5702	-1.12159	5e-05	0.000205435
																																	AT1G80530	chr1:30277951-30280324	24.9381	60.8327	1.28649	5e-05	0.000205435		AT2G27385	chr2:11716000-11717432	287.823	168.674	-0.77094	5e-05	0.000205435
																																	AT1G80550	chr1:30284945-30286704	10.3297	21.5871	1.06336	5e-05	0.000205435		AT2G27400	chr2:11721538-11722468	13.322	5.73261	-1.21654	5e-05	0.000205435
																																	AT1G80620	chr1:30305361-30307417	23.7264	47.7305	1.00842	5e-05	0.000205435		AT2G27402	chr2:11723524-11724362	30.8879	5.64861	-2.45107	5e-05	0.000205435
																																	AT1G80750	chr1:30348800-30352208	53.1292	93.3828	0.813652	5e-05	0.000205435		AT2G27500	chr2:11752169-11754028	54.7253	7.50006	-2.86723	5e-05	0.000205435
																																	AT1G80790	chr1:30359722-30363307	24.5105	41.4522	0.758047	5e-05	0.000205435		AT2G27680	chr2:11803810-11806013	185.638	41.3128	-2.16783	5e-05	0.000205435
																																	AT1G80820	chr1:30370571-30372670	2.4245	9.94152	2.03578	5e-05	0.000205435		AT2G27740	chr2:11822731-11823732	4.06114	2.41596	-0.749289	0.01035	0.0281707
																																	AT1G80830	chr1:30372878-30375696	27.8071	163.604	2.55668	5e-05	0.000205435		AT2G27770	chr2:11832808-11834369	7.02749	2.58782	-1.44127	5e-05	0.000205435
																																	AT1G80860	chr1:30388034-30389302	43.6002	81.8115	0.907969	5e-05	0.000205435		AT2G27830	chr2:11860217-11861475	70.7552	20.8281	-1.7643	5e-05	0.000205435
																																	AT1G80980	chr1:30422057-30424087	4.50821	9.38056	1.05712	5e-05	0.000205435		AT2G27920	chr2:11877429-11889176	11.036	3.67687	-1.58566	5e-05	0.000205435
																																	AT2G01060	chr2:73257-75389	44.3472	66.9236	0.593672	5e-05	0.000205435		AT2G28000	chr2:11926448-11929389	290.022	165.712	-0.807481	5e-05	0.000205435
																																	AT2G01070,AT2G01080	chr2:75519-79334	24.6405	69.0314	1.48622	5e-05	0.000205435		AT2G28060	chr2:11949985-11952204	18.9036	9.56553	-0.98274	5e-05	0.000205435
																																	AT2G01100	chr2:79988-85229	51.1078	89.0555	0.80116	0.0002	0.000762212		AT2G28120	chr2:11985686-11987738	13.9394	4.9142	-1.50414	5e-05	0.000205435
																																	AT2G01120	chr2:85400-88186	5.16319	19.4448	1.91305	5e-05	0.000205435		AT2G28140	chr2:11994965-11996002	4.65964	2.27554	-1.03401	0.0002	0.000762212
																																	AT2G01130	chr2:88558-94660	6.52535	10.8349	0.731554	5e-05	0.000205435		AT2G28190	chr2:12014497-12016569	489.652	169.124	-1.53368	5e-05	0.000205435
[truncated: 4,436 more rows]
