# Supplementary material for: Genome‐wide occupancy of histone H3K27 methyltransferases CURLY LEAF and SWINGER in Arabidopsis seedlings
Source: Plant Direct. 2019 Jan 31;3(1):e00100. doi: 10.1002/pld3.100 (PMC6508855; doi:10.1002/pld3.100)
Supplement: Supplementary file 12 [file PLD3-3-e00100-s012.xlsx]

## Sheet: Sheet1
GO term of CLF up-regulated target genes in clf-29
GO term	Ontology	Description	Number in input	Number in Reference	p-value	FDR
GO:0009908	P	flower development	10	377	3.9e-09	1e-06
GO:0048513	P	organ development	11	838	6.8e-07	1.6e-05
GO:0009791	P	post-embryonic development	11	705	1.3e-07	8.9e-06
GO:0050793	P	regulation of developmental process	8	377	8.1e-07	1.7e-05
GO:0045449	P	regulation of transcription	15	1802	1.6e-06	3.1e-05
GO:0022414	P	reproductive process	11	1161	1.5e-05	0.00012
GO:0050896	P	response to stimulus	16	4057	0.0042	0.024
GO:0006950	P	response to stress	11	2320	0.0049	0.028
GO:0006350	P	transcription	15	1923	3.6e-06	4.1e-05
GO term of SWN up-regulated target genes in swn-4
GO term	Ontology	Description	Number in input	Number in Reference	p-value	FDR
GO:0042221	P	response to chemical stimulus	8	2085	0.00053	0.013
GO:0050896	P	response to stimulus	11	4057	0.00079	0.013
GO term of CLF up-regulated target genes in clf-29 swn-4
GO term	Ontology	Description	Number in input	Number in Reference	p-value	FDR
GO:0009889	P	regulation of biosynthetic process	102	248	7.9e-105	4.1e-102
GO:0045449	P	regulation of transcription	100	231	1.7e-104	5.8e-102
GO:0051171	P	regulation of nitrogen compound metabolic process	101	244	5.4e-104	1.4e-101
GO:0010468	P	regulation of gene expression	102	275	4.2e-101	4.8e-99
GO:0019222	P	regulation of metabolic process	104	309	1.5e-99	1.3e-97
GO:0065007	P	biological regulation	138	882	8.1e-95	6.4e-93
GO:0050794	P	regulation of cellular process	119	658	2.4e-87	1.5e-85
GO:0032502	P	developmental process	93	574	1e-63	3.7e-62
GO:0016070	P	RNA metabolic process	54	232	5.2e-44	1.9e-42
GO:0009908	P	flower development	38	80	7.9e-41	2.7e-39
GO:0009791	P	post-embryonic development	60	520	2.1e-33	7.1e-32
GO:0048731	P	system development	63	640	1.9e-31	6.1e-30
GO:0009887	P	organ morphogenesis	23	23	1.3e-30	4.1e-29
GO:0048437	P	floral organ development	22	24	9.3e-29	2.5e-27
GO:0010033	P	response to organic substance	38	210	1.1e-27	2.9e-26
GO:0050896	P	response to stimulus	71	985	1.3e-27	3.3e-26
GO:0048367	P	shoot development	22	45	2.4e-24	6e-23
GO:0042221	P	response to chemical stimulus	46	439	3.8e-24	9.1e-23
GO:0009888	P	tissue development	20	54	2.5e-20	5.9e-19
GO:0048827	P	phyllome development	17	29	4e-20	9.1e-19
GO:0003006	P	reproductive developmental process	52	740	6.7e-20	1.5e-18
GO:0048608	P	reproductive structure development	51	740	3.4e-19	7.2e-18
GO:0051252	P	regulation of RNA metabolic process	50	775	1e-17	2e-16
GO:0032774	P	RNA biosynthetic process	50	812	6e-17	1.2e-15
GO:0030154	P	cell differentiation	16	43	1.5e-16	2.8e-15
GO:0048366	P	leaf development	14	27	3.1e-16	5.6e-15
GO:0048507	P	meristem development	13	22	9.9e-16	1.8e-14
GO:0003002	P	regionalization	17	86	1.2e-13	2e-12
GO:0048440	P	carpel development	14	49	2.5e-13	4e-12
GO:0010016	P	shoot morphogenesis	11	27	3.9e-12	6.2e-11
GO:0009733	P	response to auxin stimulus	10	29	1.4e-10	2.2e-09
GO:0045595	P	regulation of cell differentiation	7	7	3.7e-10	5.5e-09
GO:0009628	P	response to abiotic stimulus	23	318	1.1e-09	1.6e-08
GO:0040007	P	growth	11	51	1.2e-09	1.7e-08
GO:0006950	P	response to stress	27	456	2.4e-09	3.4e-08
GO:0010154	P	fruit development	13	93	4.3e-09	5.8e-08
GO:0070887	P	cellular response to chemical stimulus	11	62	7.3e-09	9.8e-08
GO:0009965	P	leaf morphogenesis	7	15	1.7e-08	2.1e-07
GO:0048364	P	root development	9	37	1.6e-08	2.1e-07
GO:0009699	P	phenylpropanoid biosynthetic process	8	33	1e-07	1.3e-06
GO:0048316	P	seed development	11	85	1.4e-07	1.6e-06
GO:0048864	P	stem cell development	5	5	1.4e-07	1.6e-06
GO:0010073	P	meristem maintenance	9	50	1.6e-07	1.7e-06
GO:0043687	P	post-translational protein modification	8	36	1.9e-07	2.1e-06
GO:0009798	P	axis specification	8	40	3.8e-07	4.1e-06
GO:0009755	P	hormone-mediated signaling pathway	9	57	4.2e-07	4.4e-06
GO:0032870	P	cellular response to hormone stimulus	9	57	4.2e-07	4.4e-06
GO:0010051	P	xylem and phloem pattern formation	5	7	4.3e-07	4.5e-06
GO:0009743	P	response to carbohydrate stimulus	9	62	7.9e-07	8.1e-06
GO:0006952	P	defense response	10	82	8.3e-07	8.4e-06
GO:0009739	P	response to gibberellin stimulus	6	19	1.2e-06	1.2e-05
GO:0019538	P	protein metabolic process	20	374	1.3e-06	1.3e-05
GO:0033036	P	macromolecule localization	10	90	1.8e-06	1.7e-05
GO:0010200	P	response to chitin	8	52	2.2e-06	2.1e-05
GO:0009793	P	embryonic development ending in seed dormancy	9	72	2.4e-06	2.3e-05
GO:0051707	P	response to other organism	10	96	3.1e-06	2.8e-05
GO:0010817	P	regulation of hormone levels	7	40	4.5e-06	4.1e-05
GO:0009723	P	response to ethylene stimulus	6	30	1.1e-05	0.0001
GO:0065001	P	specification of axis polarity	5	17	1.3e-05	0.00011
GO:0010876	P	lipid localization	5	18	1.6e-05	0.00014
GO:0009719	P	response to endogenous stimulus	29	820	1.7e-05	0.00015
GO:0048481	P	ovule development	6	33	1.8e-05	0.00016
GO:0009943	P	adaxial/abaxial axis specification	5	19	2e-05	0.00017
GO:0048449	P	floral organ formation	5	19	2e-05	0.00017
GO:0009725	P	response to hormone stimulus	27	755	2.8e-05	0.00023
GO:0009639	P	response to red or far red light	7	83	0.00032	0.0025
GO:0006464	P	protein modification process	9	144	0.00038	0.0029
GO:0009605	P	response to external stimulus	6	65	0.00054	0.0042
GO term of SWN up-regulated target genes in clf-29 swn-4
GO term	Ontology	Description	Number in input	Number in Reference	p-value	FDR
GO:0009889	P	regulation of biosynthetic process	112	248	1.1e-102	6.9e-100
GO:0051171	P	regulation of nitrogen compound metabolic process	111	244	5.2e-102	2.1e-99
GO:0045449	P	regulation of transcription	109	231	1.7e-101	5.3e-99
GO:0010468	P	regulation of gene expression	111	275	1.9e-97	2.6e-95
GO:0019222	P	regulation of metabolic process	114	309	1.4e-96	1.6e-94
GO:0065007	P	biological regulation	159	882	1.4e-95	1.4e-93
GO:0007275	P	multicellular organismal development	104	507	3.7e-66	1.7e-64
GO:0032502	P	developmental process	107	574	1.9e-64	8.6e-63
GO:0016070	P	RNA metabolic process	59	232	5.2e-42	2.2e-40
GO:0009908	P	flower development	40	80	3.6e-38	1.5e-36
GO:0050896	P	response to stimulus	99	985	5.4e-38	2.2e-36
GO:0009791	P	post-embryonic development	70	520	6.4e-34	2.5e-32
GO:0042221	P	response to chemical stimulus	59	439	1.2e-28	4.3e-27
GO:0010033	P	response to organic substance	44	210	1.6e-28	5.6e-27
GO:0048437	P	floral organ development	22	24	9.2e-26	2.8e-24
GO:0048569	P	post-embryonic organ development	22	24	9.2e-26	2.8e-24
GO:0048367	P	shoot development	25	45	3.4e-25	1e-23
GO:0048827	P	phyllome development	19	29	1.8e-20	5.1e-19
GO:0003006	P	reproductive developmental process	62	740	3.7e-20	1e-18
GO:0009888	P	tissue development	21	54	7.5e-19	2e-17
GO:0030154	P	cell differentiation	18	43	8.4e-17	2e-15
GO:0006950	P	response to stress	44	456	1.2e-16	2.9e-15
GO:0010154	P	fruit development	22	93	7.4e-16	1.7e-14
GO:0048366	P	leaf development	15	27	1.2e-15	2.8e-14
GO:0048507	P	meristem development	14	22	2.7e-15	6e-14
GO:0051252	P	regulation of RNA metabolic process	55	775	4.3e-15	9.3e-14
GO:0048316	P	seed development	20	85	1.7e-14	3.6e-13
GO:0032774	P	RNA biosynthetic process	55	812	2.6e-14	5.4e-13
GO:0009628	P	response to abiotic stimulus	33	318	1.3e-13	2.7e-12
GO:0003002	P	regionalization	19	86	2e-13	4e-12
GO:0010016	P	shoot morphogenesis	13	27	4e-13	7.7e-12
GO:0048467	P	gynoecium development	16	55	4.5e-13	8.5e-12
GO:0009790	P	embryonic development	17	75	2.6e-12	4.8e-11
GO:0010876	P	lipid localization	11	18	3.7e-12	6.7e-11
GO:0009793	P	embryonic development ending in seed dormancy	16	72	1.5e-11	2.6e-10
GO:0048440	P	carpel development	14	49	1.6e-11	2.8e-10
GO:0040007	P	growth	14	51	2.5e-11	4.3e-10
GO:0006952	P	defense response	15	82	7.1e-10	1.1e-08
GO:0048364	P	root development	11	37	1.7e-09	2.7e-08
GO:0070887	P	cellular response to chemical stimulus	13	62	2.3e-09	3.5e-08
GO:0019538	P	protein metabolic process	29	374	2.4e-09	3.6e-08
GO:0009733	P	response to auxin stimulus	10	29	2.9e-09	4.4e-08
GO:0009886	P	post-embryonic morphogenesis	10	29	2.9e-09	4.4e-08
GO:0045595	P	regulation of cell differentiation	7	7	3.2e-09	4.8e-08
GO:0048589	P	developmental growth	9	21	3.9e-09	5.7e-08
GO:0051707	P	response to other organism	15	96	4.8e-09	6.7e-08
GO:0009965	P	leaf morphogenesis	8	15	7.8e-09	1.1e-07
GO:0051179	P	localization	35	569	1.5e-08	2.1e-07
GO:0043687	P	post-translational protein modification	10	36	1.7e-08	2.2e-07
GO:0048468	P	cell development	8	17	1.7e-08	2.2e-07
GO:0009739	P	response to gibberellin stimulus	8	19	3.3e-08	4.3e-07
GO:0010817	P	regulation of hormone levels	10	40	3.9e-08	5.1e-07
GO:0010051	P	xylem and phloem pattern formation	6	7	8.4e-08	1.1e-06
GO:0008610	P	lipid biosynthetic process	13	94	1.8e-07	2.3e-06
GO:0048864	P	stem cell development	5	5	6.6e-07	7.7e-06
GO:0009755	P	hormone-mediated signaling pathway	10	57	7e-07	8e-06
GO:0010073	P	meristem maintenance	9	50	2.1e-06	2.3e-05
GO:0006631	P	fatty acid metabolic process	8	40	3.9e-06	4.3e-05
GO:0009798	P	axis specification	8	40	3.9e-06	4.3e-05
GO:0009409	P	response to cold	7	28	4.4e-06	4.8e-05
GO:0010160	P	formation of organ boundary	5	9	4.9e-06	5.1e-05
GO:0009723	P	response to ethylene stimulus	7	30	6.6e-06	6.8e-05
GO:0006810	P	transport	28	540	9.3e-06	9.6e-05
GO:0009743	P	response to carbohydrate stimulus	9	62	1e-05	0.0001
GO:0051234	P	establishment of localization	28	545	1.1e-05	0.00011
GO:0006464	P	protein modification process	13	144	1.4e-05	0.00014
GO:0008361	P	regulation of cell size	7	35	1.6e-05	0.00016
GO:0009415	P	response to water	7	37	2.2e-05	0.00021
GO:0010200	P	response to chitin	8	52	2.1e-05	0.00021
GO:0042545	P	cell wall modification	6	26	3.2e-05	0.0003
GO:0006979	P	response to oxidative stress	10	94	3.8e-05	0.00036
GO:0009719	P	response to endogenous stimulus	35	820	4e-05	0.00037
GO:0016053	P	organic acid biosynthetic process	8	58	4.3e-05	0.0004
GO:0046394	P	carboxylic acid biosynthetic process	8	58	4.3e-05	0.0004
GO:0065001	P	specification of axis polarity	5	17	5.6e-05	0.00051
GO:0009639	P	response to red or far red light	9	83	8.1e-05	0.00074
GO:0048449	P	floral organ formation	5	19	8.8e-05	0.00078
GO:0009605	P	response to external stimulus	8	65	9e-05	0.00079
GO:0009725	P	response to hormone stimulus	32	755	9.6e-05	0.00083
GO:0048481	P	ovule development	6	33	0.0001	0.00089
GO:0006325	P	chromatin organization	5	21	0.00013	0.0011
GO:0009266	P	response to temperature stimulus	7	51	0.00013	0.0011
GO:0048229	P	gametophyte development	7	52	0.00015	0.0013
GO:0048509	P	regulation of meristem development	7	53	0.00017	0.0014
GO:0042446	P	hormone biosynthetic process	7	56	0.00023	0.0019
GO:0051276	P	chromosome organization	5	28	0.00043	0.0034
GO:0044237	P	cellular metabolic process	173	6970	0.00098	0.0077
GO:0009812	P	flavonoid metabolic process	6	68	0.0033	0.025
GO:0006869	P	lipid transport	7	94	0.0037	0.028
GO:0009607	P	response to biotic stimulus	19	497	0.0069	0.05
